# Supplementary material for: Screening of the Candidate Metabolite to Evaluate the Mycelium Physiological Maturation of Lyophyllum decastes Based on Metabolome and Transcriptome Analysis
Source: J Fungi (Basel). 2024 Oct 23;10(11):734. doi: 10.3390/jof10110734 (PMC11596021; doi:10.3390/jof10110734)
Supplement: Supplementary file 1 [file jof-10-00734-s001.zip]

Archive with 6 entries (6 files):
- jof-3233970-supplementary/Supplementary Materials.docx
- jof-3233970-supplementary/Supplementary Materials.pdf
- jof-3233970-supplementary/Table S1 The differentially accumulated metabolites in different mycelial vegetative growth stages.xlsx
- jof-3233970-supplementary/Table S2 Venn results in different mycelial vegetative growth stages.xlsx
- jof-3233970-supplementary/Table S3 The differentially expressed genes in different mycelial vegetative growth stages.xlsx
- jof-3233970-supplementary/Table S4 The flavonoids, lignans and coumarins in different mycelial vegetative growth stages.xlsx
