# Supplementary material for: Screening of the Candidate Metabolite to Evaluate the Mycelium Physiological Maturation of Lyophyllum decastes Based on Metabolome and Transcriptome Analysis
Source: J Fungi (Basel). 2024 Oct 23;10(11):734. doi: 10.3390/jof10110734 (PMC11596021; doi:10.3390/jof10110734)
Supplement: Supplementary file 1 [file jof-10-00734-s001.zip › jof-3233970-supplementary/Table S1 The differentially accumulated metabolites in different mycelial vegetative growth stages.xlsx]

## Sheet: 55d-M vs. 45d-M
DAMs in 55 d vs. 45 d
Index	Formula	Compounds	Class I	Class II	CAS	Level	55d-M1	55d-M2	55d-M3	45d-M1	45d-M2	45d-M3	VIP	P-value	Fold_Change	Log2FC	Type
Zahn006118	C16H22O4	1,3-Benzodioxole-5-nonanoic acid	Others	Others	834900-22-0	2	125523	115568	113824	24846.6	23097.6	26310	1.28494	0.000839016	4.77972	2.25693	up
MW0115763	C14H22O4	trans-4-Methylene-2-octyl-5-oxotetrahydrofuran-3-carboxylic acid	Others	Others	191282-48-1	3	257507	245910	243329	96146.7	99946	114274	1.27761	4.82212e-05	2.40601	1.26664	up
Lmbn007891	C18H34O4	Hydroxy ricinoleic acid	Lipids	Free fatty acids	-	1	2.19907e+07	2.1865e+07	2.14973e+07	6.15113e+07	6.10112e+07	5.82319e+07	1.28651	0.000559253	0.361557	-1.4677	down
WaYn010298	C18H28O3	9-Hydroxyoctadeca-6,10,12,15-Tetraenoic Acid	Lipids	Free fatty acids	326492-79-9	2	110833	75708.1	97718.5	641412	762932	618717	1.2764	0.00421723	0.14051	-2.83126	down
pmn001694	C18H34O5	9,10,13-Trihydroxy-11-Octadecenoic Acid	Lipids	Free fatty acids	29907-57-1	1	1.64848e+07	1.60766e+07	1.66499e+07	5.18637e+07	4.9485e+07	5.1463e+07	1.28673	0.000243767	0.322039	-1.63469	down
Lmbn003970	C18H34O5	9,12,13-TriHOME; 9(S),12(S),13(S)-Trihydroxy-10(E)-octadecenoic acid	Lipids	Free fatty acids	97134-11-7	3	2.43618e+07	2.45429e+07	2.25082e+07	7.59078e+07	7.23401e+07	7.33154e+07	1.2853	1.4518e-05	0.322313	-1.63346	down
mws1383	C12H10N4O2	Lumichrome	Alkaloids	Alkaloids	1086-80-2	1	561694	622048	510441	1.13735e+06	1.12478e+06	1.2896e+06	1.26324	0.00140217	0.477003	-1.06793	down
Qmyp101310	C15H24O	Anhydro-β-rotunol	Terpenoids	Sesquiterpenoids	-	3	929064	985517	1.0711e+06	447230	491833	451037	1.2757	0.00287507	2.14782	1.10287	up
zjbp111606	C15H22O2	9-Hydroxyselina-4,11-dien-14-al	Terpenoids	Sesquiterpenoids	-	1	107514	87485.2	109257	505172	655506	539774	1.27768	0.00822636	0.178926	-2.48256	down
Wdzp006852	C15H22O2	litseachromolaevane B	Terpenoids	Sesquiterpenoids	-	2	139698	124191	87293.9	630238	562884	507908	1.26355	0.00204252	0.206453	-2.27611	down
Lmbn005487	C18H34O4	12,13-DHOME; (9Z)-12,13-Dihydroxyoctadec-9-enoic acid	Lipids	Free fatty acids	263399-35-5	1	105280	111815	104508	1.48122e+06	1.22832e+06	1.33938e+06	1.286	0.00342533	0.0794294	-3.65418	down
MW0055437	C18H34O4	Octadecanedioic acid	Lipids	Free fatty acids	871-70-5	3	2.27201e+07	2.27946e+07	2.27042e+07	6.22952e+07	6.18265e+07	6.05848e+07	1.28716	0.000165746	0.369336	-1.43699	down
Wchn004015	C10H12O4	3-Hydroxy-1-(4'-hydroxy-3'-methoxyphenyl)-propan-1-one	Others	Others	-	1	800147	687840	649371	275082	255595	256946	1.27605	0.00894063	2.71368	1.44025	up
Lmtp005328	C15H20O2	Isoalantolactone	Terpenoids	Sesquiterpenoids	470-17-7	3	120522	140279	114688	780068	828688	685493	1.28196	0.00336621	0.163665	-2.61118	down
MW0168269	C17H22O3	Podocarpa-8,11,13-trien-16-oic acid, 12-hydroxy-	Terpenoids	Ditepenoids	-	3	61820.1	54345.4	57843.3	527673	485099	512044	1.28626	0.00055295	0.114118	-3.1314	down
Hmqn003054	C18H34O5	9,10,11-Trihydroxy-12-octadecenoic acid	Lipids	Free fatty acids	61911-67-9	1	1.30206e+06	1.34194e+06	1.27985e+06	3.27817e+06	3.16105e+06	3.36963e+06	1.28561	0.000386397	0.400032	-1.32181	down
pmf0297	C20H42O	1-Eicosanol	Lipids	Free fatty acids	629-96-9	3	390538	385193	418101	849855	856802	873850	1.28437	9.2528e-06	0.462634	-1.11206	down
Lmhp008718	C25H48NO7P	LysoPC 17:2	Lipids	LPC	-	1	1.76158e+06	1.70544e+06	1.74172e+06	468855	491373	513853	1.28612	8.8563e-07	3.53355	1.82112	up
mws0367	C18H30O2	α-Linolenic Acid*	Lipids	Free fatty acids	463-40-1	1	2.61889e+06	2.4489e+06	1.39868e+06	5.23495e+06	4.68061e+06	4.66552e+06	1.16099	0.00859115	0.443484	-1.17305	down
Sadn007155	C17H18O3	4-(hydroxymethyl)-1,8-dimethyl-9,10-dihydrophenanthrene-2,7-diol	Terpenoids	Ditepenoids	-	2	481485	547248	559802	143914	145542	146817	1.28379	0.00393864	3.64116	1.8644	up
pme0075	C7H11NO5	N-Acetyl-L-glutamic acid	Amino acids and derivatives	Amino acids and derivatives	1188-37-0	3	360459	134264	338143	620624	528473	563957	1.0071	0.0419245	0.486188	-1.04041	down
Wcsn009515	C18H28O2	Methyl (2E,4E,9E)-5,9,13-trimethyltetradeca-2,4,9,12-tetraenoate	Others	Others	-	3	34111.1	38568.2	43374.7	243192	243728	230799	1.28356	1.19206e-05	0.161699	-2.62862	down
Walp006011	C14H31NO2	2-Aminotetradecane-1,4-diol*	Lipids	Sphingolipids	-	1	876413	850390	898078	1.78741e+06	2.02257e+06	1.99848e+06	1.27991	0.00388854	0.451907	-1.1459	down
mws0248	C9H12N2O6	Uridine	Nucleotides and derivatives	Nucleotides and derivatives	58-96-8	1	1.25668e+06	1.14213e+06	1.1422e+06	3.69175e+06	3.39874e+06	3.34511e+06	1.28309	0.000798511	0.339321	-1.55928	down
Waln011009	C28H54NO9P	2-(2,3-dihydroxypropoxy)-3-(((2-(dimethylamino)ethoxy)(hydroxy)phosphoryl)oxy)propyl (11Z,14Z)-octadeca-11,14-dienoate	Lipids	LPE	-	1	2.16421e+07	1.8732e+07	1.87316e+07	8.87884e+06	7.35256e+06	1.29109e+07	1.16545	0.0115158	2.02818	1.02018	up
Lmhp009034	C21H42NO7P	LysoPE 16:1*	Lipids	LPE	-	1	1.89016e+06	1.95532e+06	1.6837e+06	753939	551768	784555	1.25062	0.000506569	2.64521	1.40338	up
MW0014550	C20H26O3	4-Oxoisotretinoin	Organic acids	Organic acids	71748-58-8	3	325886	315765	341802	1.54833e+06	1.53156e+06	1.55061e+06	1.2868	5.07073e-08	0.212386	-2.23524	down
mws0668	C10H12N4O6	Xanthosine	Nucleotides and derivatives	Nucleotides and derivatives	146-80-5	1	523427	504528	484841	1.90355e+06	2.03944e+06	2.03038e+06	1.28584	0.000450612	0.253257	-1.98133	down
Waln010192	C28H52NO9P	2-(2,3-dihydroxypropoxy)-3-(((2-(dimethylamino)ethoxy)(hydroxy)phosphoryl)oxy)propyl (8E,11Z,14Z)-octadeca-8,11,14-trienoate	Lipids	LPE	-	1	74420.4	46125.3	55770.5	325688	309839	322087	1.27043	6.80119e-05	0.18412	-2.44128	down
pmn001691	C18H32O5	9,12,13-Trihydroxy-10,15-octadecadienoic acid	Lipids	Free fatty acids	-	2	81386.3	68684.5	73461.1	244249	254247	231066	1.2815	0.000160189	0.306392	-1.70655	down
Lmbn005662	C18H32O3	9(10)-EpOME;(9R,10S)-(12Z)-9,10-Epoxyoctadecenoic acid	Lipids	Free fatty acids	16833-56-0	3	617843	654214	667336	1.3206e+06	1.33249e+06	1.3874e+06	1.28372	2.34451e-05	0.479991	-1.05892	down
Lhhp102908	C15H20O2	5α,6α,7β,10β-11α,13-dihydro-4(15)-eudesmene-12,6-olide Tsoongiodendroonolide	Terpenoids	Sesquiterpenoids	-	1	1.6069e+06	1.71865e+06	1.63392e+06	11618292	1.10693e+07	1.02325e+07	1.2861	0.0017509	0.150652	-2.73071	down
pmb0862	C20H42NO7P	LysoPC 12:0	Lipids	LPC	20559-18-6	3	147869	143740	162183	30556.7	38325.8	40833.9	1.27612	0.000296851	4.13604	2.04825	up
Lmrgn03385	C15H22O5	Dihydrophaseic acid	Terpenoids	Sesquiterpenoids	41756-77-8	2	288235	321981	297241	100664	129116	76415.8	1.23955	0.000812896	2.96364	1.56737	up
mws0219	C4H7NO4	L-Aspartic Acid	Amino acids and derivatives	Amino acids and derivatives	56-84-8	1	251466	245224	232986	110932	86509	110285	1.26344	0.000293828	2.37119	1.24561	up
pmb2657	C10H18N4O6	Argininosuccinic acid	Organic acids	Organic acids	2387-71-5	3	214734	262153	250398	82363.2	32928.9	45598.1	1.21505	0.000787791	4.52039	2.17645	up
MW0112967	C10H13N3O2	4-(Methylnitrosamino)-1-(3-pyridyl)-1-butanone	Others	Ketone compounds	64091-91-4	3	2.39928e+06	3.08945e+06	2.76841e+06	5.59254e+06	7.157e+06	6.86531e+06	1.25021	0.00783828	0.420964	-1.24823	down
Wbhp010033	C20H34O2	8,15R-Epoxypimaran-16-ol	Terpenoids	Terpene	-	3	473687	520272	508791	1.13547e+06	1.13169e+06	1.0303e+06	1.27999	0.00103248	0.45573	-1.13375	down
Lmhp008763	C21H42NO7P	LysoPE 16:1(2n isomer)*	Lipids	LPE	-	1	1.74227e+06	1.53673e+06	1.71476e+06	707292	688202	608629	1.27582	0.00104607	2.49174	1.31715	up
Lmgn007652	C18H34O5	Tianshic acid	Organic acids	Organic acids	-	1	2.02606e+07	2.06647e+07	2.04637e+07	6.41912e+07	6.89584e+07	6.64894e+07	1.28642	0.000826819	0.3075	-1.70134	down
Lmhp010757	C25H48NO7P	LysoPE 20:2	Lipids	LPE	-	3	74004	77840.8	84209.4	166844	200636	169378	1.26901	0.00789963	0.439696	-1.18542	down
MW0168621	C9H14O2	4-Oxo-2-nonenal	Others	Aldehyde compounds	-	3	144315	126836	113929	59549.8	67750.3	60912.7	1.25721	0.0123432	2.04598	1.03279	up
Lmbn009444	C18H34O3	Ricinoleic acid	Lipids	Free fatty acids	141-22-0	2	373372	378801	397905	821328	842093	843497	1.2855	1.65203e-06	0.458762	-1.12418	down
mws1060	C10H12N4O5	9-(Arabinosyl)hypoxanthine	Nucleotides and derivatives	Nucleotides and derivatives	7013-16-3	1	4.49038e+06	3.93998e+06	4.33998e+06	1.24405e+07	1.28463e+07	1.16433e+07	1.28205	0.000359996	0.345799	-1.532	down
Laln002027	C18H24O12	3,4-dihydroxybenzaldehyde-xylose-glucoside*	Phenolic acids	Phenolic acids	-	2	695820	671999	788544	321965	341137	300516	1.2725	0.00427956	2.23778	1.16207	up
Wbsp009958	C29H48O4	(2R,3S,7aS,10R,11R,13aS,15bR)-2,3,11-trihydroxy-4,4,7a,10,13a,15b-hexamethyldocosahydro-5H-cyclohepta[1,2-a:5,4-a']dinaphthalen-5-one	Terpenoids	Terpene	-	2	168540	189831	182107	589097	550767	534160	1.28334	0.000552781	0.322862	-1.63101	down
WaYp005128	C14H31NO3	2-Aminotetradecane-1,5,13-triol	Lipids	Sphingolipids	-	1	3.23867e+06	3.07071e+06	2.94714e+06	1.22115e+07	1.24499e+07	1.39239e+07	1.2841	0.00245212	0.239898	-2.05951	down
MWSslk124	C11H12O4	2-Benzylsuccinic Acid	Organic acids	Organic acids	884-33-3	2	141318	125755	129689	331727	332721	324801	1.28339	3.68374e-05	0.401073	-1.31806	down
Zmgn005057	C18H34O3	9,10-Epoxyoctadecanoic Acid	Lipids	Free fatty acids	2443-39-2	1	31150.4	33790.3	35485.2	72333.1	77652.4	72798.3	1.27961	7.75297e-05	0.450778	-1.14951	down
Zjyp102918	C15H24O	Epinootkatol	Terpenoids	Sesquiterpenoids	-	1	918172	1.0254e+06	1.02179e+06	475558	468577	407751	1.27183	0.000579071	2.1935	1.13323	up
Lhhp005648	C10H10O3	3,4-Methylenedioxy cinnamyl alcohol*	Others	Alcohol compounds	17581-86-1	2	104025	235928	212275	748826	677871	737514	1.21017	0.00120089	0.255164	-1.9705	down
Lmhp008233	C23H40NO7P	LysoPE 18:4	Lipids	LPE	-	1	414616	451122	442807	1.38524e+06	1.46354e+06	1.39144e+06	1.28554	9.68231e-05	0.308603	-1.69617	down
Zmbn005559	C16H18N2O5S	Indole-3-cyano-2-O-glucoside	Alkaloids	Plumerane	-	2	179041	169735	218037	71623.4	31131	50230.1	1.20577	0.00226824	3.70504	1.88949	up
pme3184	C10H14N5O6P	2'-Deoxyadenosine-5'-monophosphate	Nucleotides and derivatives	Nucleotides and derivatives	653-63-4	3	389864	413741	377616	1.07821e+06	895476	1.0311e+06	1.27605	0.00642469	0.393113	-1.34698	down
MW0015451	C18H32O3	Dimorphecolic acid	Lipids	Free fatty acids	15514-85-9	3	650659	790913	732951	2.02076e+06	1.68795e+06	2.01554e+06	1.26918	0.0041161	0.379879	-1.39639	down
Lmhp010514	C25H48NO7P	LysoPE 20:2(2n isomer)	Lipids	LPE	-	3	20589.2	22975.9	26873.8	73077.2	55204.2	53432.2	1.24455	0.0205592	0.387637	-1.36722	down
pme1184	C10H13N5O4	2'-Deoxyguanosine	Nucleotides and derivatives	Nucleotides and derivatives	961-07-9	2	79083.7	82976.4	90944.1	508244	615212	493827	1.28259	0.00665514	0.156438	-2.67634	down
Lmbn001181	C22H28O15	Fraxetin-7,8-di-O-glucoside	Lignans and Coumarins	Coumarins	-	3	9	9	9	424246	412410	472162	1.28727	0.00174862	2.06293e-05	-15.5649	down
Walp004906	C14H31NO3	2-Aminotetradecane-1,11,13-triol	Lipids	Sphingolipids	-	1	610060	666242	600267	2.60811e+06	2.40337e+06	2.43804e+06	1.28504	0.000429316	0.251905	-1.98905	down
Wbsp001110	C10H10N2O	hupcrispatine	Alkaloids	Alkaloids	-	1	3.35078e+06	2.78615e+06	2.4767e+06	528731	465181	401889	1.27654	0.00996737	6.1711	2.62553	up
mws0289	C23H46NO7P	LysoPE 18:1*	Lipids	LPE	89576-29-4	3	4.71085e+06	5.0205e+06	4.52472e+06	1.35302e+07	1.31308e+07	1.34969e+07	1.28481	1.75313e-06	0.355001	-1.49411	down
MWS1113	C11H21NO4	Isobutyryl carnitine	Alkaloids	Alkaloids	25518-49-4	1	373093	386350	471546	932707	751880	832499	1.24429	0.00450946	0.489053	-1.03194	down
mws0467	C9H10O3	3-(4-Hydroxyphenyl)-propionic acid*	Phenolic acids	Phenolic acids	501-97-3	3	10338.3	11670	6670	35213.7	25820.2	33200.8	1.22473	0.00642269	0.304328	-1.7163	down
Zmyn005015	C18H37NO2	Palmitoylethanolamide	Lipids	Free fatty acids	544-31-0	3	12188.7	11673	10825.2	32803.8	34158	21128	1.21675	0.0487932	0.393767	-1.34458	down
Wbmp010456	C18H28O2	Macrophypene B*	Terpenoids	Ditepenoids	-	1	605491	1.64384e+06	1.58182e+06	2.82315e+06	2.78503e+06	2.59468e+06	1.02189	0.0441903	0.46705	-1.09835	down
Lmnn102709	C26H34O12	Olivil-4'-O-glucoside	Lignans and Coumarins	Lignans	76880-93-8	3	131678	112070	115152	36084.8	27059.8	12297.6	1.19689	0.000557554	4.75727	2.25013	up
Lmbn004240	C18H34O5	9,10-Dihydroxy-12,13-epoxyoctadecanoic acid	Lipids	Free fatty acids	-	2	1.39267e+06	1.16861e+06	1.25687e+06	3.51231e+06	3.52738e+06	3.40784e+06	1.28054	5.3279e-05	0.365461	-1.45221	down
MWSslk132	C16H30O4	Hexadecanedioic acid	Lipids	Free fatty acids	505-54-4	2	151018	162071	164590	1.39075e+06	1.3922e+06	1.36748e+06	1.28696	8.51516e-07	0.115092	-3.11915	down
MWSmce509	C17H14N2	3,3'-Diindolylmethane	Alkaloids	Plumerane	1968-05-4	1	25865.7	29033.7	29986.7	838826	961258	842360	1.28647	0.00220171	0.0321241	-4.9602	down
MW0112082	C8H9NO	2-Aminoacetophenone	Others	Ketone compounds	613-89-8	3	2.68588e+06	3.25011e+06	2.39893e+06	253470	236054	264561	1.28347	0.00958754	11.053	3.46637	up
pme3967	C12H17N5O5	2-(Dimethylamino)guanosine*	Nucleotides and derivatives	Nucleotides and derivatives	2140-67-2	1	1.3813e+06	1.47729e+06	1.52384e+06	4.8883e+06	5.45467e+06	5.42797e+06	1.28397	0.00153422	0.27788	-1.84747	down
mws0366	C18H30O2	γ-Linolenic Acid*	Lipids	Free fatty acids	506-26-3	1	3.28888e+06	3.67186e+06	1.68865e+06	8.32128e+06	7.20296e+06	6.19477e+06	1.13588	0.00726577	0.39824	-1.32829	down
Wcsn009636	C22H30O4	Mediterraneone*	Others	Others	133301-13-0	1	101449	116089	97547	572110	562302	607721	1.28427	0.000167244	0.180862	-2.46704	down
MW0107577	C11H22N2O3	Ile-Val	Amino acids and derivatives	Amino acids and derivatives	41017-96-3	3	167049	164160	129913	412441	511397	639770	1.24864	0.0273777	0.294909	-1.76166	down
Wbhp008068	C20H32O5	(1R,4aS,4bR,7R,8R,8aR,9S,10aR)-7-ethenyl-8,8a,9-trihydroxy-1,4a,7-trimethyl-2,3,4,4b,5,6,8,9,10,10a-decahydrophenanthrene-1-carboxylic acid	Terpenoids	Terpene	-	1	290358	311630	223922	795706	893670	863509	1.26491	0.000132154	0.32352	-1.62807	down
WaYp007695	C18H39NO4	2-Aminooctadecane-1,16,18,18-tetraol	Lipids	Sphingolipids	-	2	567760	556588	467294	1092278	1.13972e+06	1.21586e+06	1.26674	0.000229012	0.461633	-1.11518	down
mws0976	C9H12N2O6	β-Pseudouridine	Nucleotides and derivatives	Nucleotides and derivatives	1445-07-4	3	188201	114122	202336	496056	471033	478557	1.22159	0.00488004	0.349089	-1.51833	down
Zjyp102916	C15H24O	(1R,4aR,7R,8aR)-1,4a,8a-trimethyl-7-(prop-1-en-2-yl)-deca-hydronaphthalen-1-ol*	Terpenoids	Sesquiterpenoids	-	1	979387	894514	923188	442635	472509	386075	1.26904	0.000150147	2.14959	1.10406	up
pme3961	C10H13N5O3	2'-Deoxyadenosine*	Nucleotides and derivatives	Nucleotides and derivatives	958-09-8	2	285879	309544	347261	1.28122e+06	1.92592e+06	1.39647e+06	1.26844	0.0246759	0.204771	-2.28792	down
mws2523	C12H23O14P	Trehalose 6-phosphate	Others	Saccharides	4484-88-2	2	795291	685308	769363	355806	349154	367146	1.2768	0.00605201	2.09864	1.06945	up
mws0984	C9H11N5O3	L-Sepiapterin	Nucleotides and derivatives	Nucleotides and derivatives	17094-01-8	2	31605.6	33925.8	42601.7	110818	106382	101013	1.26897	0.000107677	0.339814	-1.55718	down
mws0736	C8H16N2O3	N-Glycyl-L-leucine	Amino acids and derivatives	Amino acids and derivatives	869-19-2	1	169097	152846	165210	426669	359656	323849	1.26025	0.0182823	0.438807	-1.18834	down
Lmhp008833	C24H48NO7P	LysoPC 16:1(2n isomer)*	Lipids	LPC	-	1	2.15375e+06	2.058e+06	1.99585e+06	414143	393497	375726	1.2861	0.000406472	5.2457	2.39114	up
Lmbn002737	C8H8O	3-Methylbenzaldehyde	Others	Aldehyde compounds	620-23-5	3	252122	247292	260737	20656.3	24340.8	18008.5	1.28404	2.40731e-05	12.0648	3.59273	up
Lmcp002302	C12H17N5O5	N6-(2-Hydroxyethyl)adenosine*	Nucleotides and derivatives	Nucleotides and derivatives	4338-48-1	1	957634	1.05019e+06	1.12954e+06	3.707e+06	4.32103e+06	4.20547e+06	1.2811	0.002323	0.256456	-1.96321	down
WaYp006462	C16H35NO3	2-Aminohexadecane-1,5,15-triol	Lipids	Sphingolipids	-	1	3.08471e+06	3.23496e+06	3.40881e+06	8.31604e+06	8.98078e+06	8.34518e+06	1.28343	0.000361319	0.379396	-1.39822	down
pmc0066	C10H13N4O7P	2'-Deoxyinosine-5'-monophosphate	Nucleotides and derivatives	Nucleotides and derivatives	3393-18-8	3	757860	753568	780256	3.34911e+06	4.44035e+06	3.69098e+06	1.28033	0.0108496	0.199616	-2.3247	down
MWS2076	C6H7NO	2-Aminophenol	Alkaloids	Phenolamine	95-55-6	3	110470	116769	96149.3	26879	26932.4	5753.09	1.12974	0.000776735	5.42921	2.44074	up
pmc0960	C28H50NO7P	LysoPC 20:4	Lipids	LPC	-	3	89797.2	74317.3	75487.5	202133	179304	214675	1.26759	0.00230606	0.401942	-1.31494	down
Lmxp010913	C35H66NO9P	1-(9Z-Octadecenoyl)-2-(9-oxo-nonanoyl)-sn-glycero-3-phosphocholine	Lipids	Glycerol ester	-	2	231642	239643	240111	55620.8	56423.3	51547.2	1.28615	7.99202e-06	4.34862	2.12056	up
Wcdp004275	C14H31NO	Lauramine oxide	Others	Others	1643-20-5	1	115777	119390	123966	399629	345069	357595	1.28275	0.00380134	0.325805	-1.61792	down
MWStz070	C9H11NO3	N-(2-Hydroxy-4-methoxyphenyl)acetamide	Alkaloids	Phenolamine	58469-06-0	2	1.19469e+07	7.69423e+06	1.25265e+07	5.38253e+06	3.43352e+06	5.2106e+06	1.14469	0.0428259	2.29333	1.19744	up
HX1225	C15H24O	2-methyl-2-vinyl-3-isopropenyl-5-isopropylidene cyclohexanol*	Terpenoids	Monoterpenoids	-	1	905313	968448	890862	452841	509782	381738	1.25131	0.000946254	2.05646	1.04016	up
pme1651	C10H9NO2	Indole-3-acetic acid (IAA)	Alkaloids	Plumerane	87-51-4	3	119420	106931	133961	601504	575567	529001	1.28163	0.000758601	0.211193	-2.24336	down
pmp001270	C24H48NO7P	LysoPC 16:1*	Lipids	LPC	76790-27-7	1	2.86493e+06	2.78777e+06	2.75455e+06	1.18012e+06	1.30385e+06	1.36379e+06	1.27944	8.21278e-05	2.18497	1.12761	up
Zmyn000155	C7H14N2O3	N-α-Acetyl-L-ornithine	Amino acids and derivatives	Amino acids and derivatives	6205-08-9	2	5.87141e+06	5.61395e+06	5.99559e+06	693565	681998	676836	1.28703	0.000466538	8.51733	3.0904	up
Halp006456	C30H42O7	Ganoderic Acid J	Terpenoids	Triterpene	-	2	944155	1.17973e+06	1.02678e+06	2.32408e+06	1.88364e+06	2.13996e+06	1.24771	0.00479455	0.49635	-1.01057	down
Walp004752	C12H27NO2	2-Aminododecane-1,4-diol	Lipids	Sphingolipids	-	1	844368	1.02216e+06	883939	2.91011e+06	2.567e+06	3.05778e+06	1.27531	0.00242475	0.322262	-1.63369	down
MW0105600	C8H14O3	Alpha-Ketooctanoic acid	Organic acids	Organic acids	328-51-8	3	54743.7	48201.2	61930.4	1.00865e+06	1.0055e+06	947897	1.28571	0.000280456	0.0556627	-4.16714	down
pmb2221	C18H39NO3	4-Hydroxysphinganine; Phytosphingosine	Lipids	Sphingolipids	554-62-1	2	2.78265e+06	3.03611e+06	2.75584e+06	6.56146e+06	6.79131e+06	6.30898e+06	1.28205	8.15856e-05	0.436106	-1.19725	down
mws0458	C8H8O3	Vanillin; 4-Hydroxy-3-Methoxybenzaldehyde*	Others	Aldehyde compounds	121-33-5	3	76690	66148.7	75032.2	25018.8	30290.3	32042.7	1.26454	0.000825591	2.49418	1.31856	up
pme1109	C5H5N5O	Guanine	Nucleotides and derivatives	Nucleotides and derivatives	73-40-5	2	164588	167250	110972	660008	489512	231803	1.0869	0.125575	0.32057	-1.64129	down
Zmjp000182	C7H16N4O2	N-Monomethyl-L-arginine*	Amino acids and derivatives	Amino acids and derivatives	17035-90-4	1	461543	511239	456811	185597	204566	205988	1.2795	0.00147649	2.39804	1.26185	up
Zmhn001420	C8H6O4	5,7-Dihydroxy-1(3H)-isobenzofuranone	Phenolic acids	Phenolic acids	27979-58-4	2	295301	299808	304945	128196	120487	136066	1.28266	2.72104e-05	2.33934	1.2261	up
zjgp122304	C14H16O2	1,3-dihydroxy-6(E)-tetradecene-8,10,12-triyne	Others	Others	-	2	265178	333347	267677	1.3747e+06	1.31105e+06	1.31776e+06	1.28095	4.51245e-06	0.216361	-2.20849	down
Lcsp003132	C15H29N3O4	Ala-Ile-Leu	Amino acids and derivatives	Amino acids and derivatives	-	1	138289	157020	70020	294583	255439	270680	1.10887	0.0169739	0.445142	-1.16766	down
MW0168670	C18H28O2	9,12-Octadecadiynoic Acid	Lipids	Free fatty acids	2012-14-8	3	621727	626695	723454	4.31448e+06	3.8984e+06	4.33951e+06	1.28474	0.00101423	0.157092	-2.67032	down
Lmhn003373	C11H10O7	4-Hydroxybenzoylmalic acid	Phenolic acids	Phenolic acids	-	2	225403	254628	265030	106025	92531.1	86866	1.27094	0.00166286	2.61038	1.38426	up
MWSmce203	C12H22O11	D-Cellobiose	Others	Saccharides	528-50-7	3	298408	269142	284693	151590	152414	116135	1.24405	0.000995344	2.02848	1.0204	up
Qmkp102204	C33H44O8	Meliatoosenin K	Terpenoids	Triterpene	-	2	112627	90007.1	106404	21592.8	27146	32849.6	1.26096	0.00243777	3.78777	1.92135	up
mws0582	C11H19N3O6S	S-(Methyl)glutathione	Amino acids and derivatives	Amino acids and derivatives	2922-56-7	3	268028	205666	332330	134771	122743	99579.1	1.18953	0.046043	2.25718	1.17452	up
MWSmce265	C14H14O4	Decursinol	Lignans and Coumarins	Coumarins	23458-02-8	3	77571.9	133945	78250.7	816636	753303	693188	1.26709	0.00047812	0.128039	-2.96535	down
MWS04559g	C9H11NO3	3-Hydroxy-L-phenylalanine*	Amino acids and derivatives	Amino acids and derivatives	587-33-7	2	3.18444e+07	2.06739e+07	3.25544e+07	1.36331e+07	1.14896e+07	1.42517e+07	1.18254	0.0525084	2.16061	1.11144	up
mws0027	C9H10O5	Syringic acid	Phenolic acids	Phenolic acids	530-57-4	2	9	9	9	1.45519e+06	1.04395e+06	1.11165e+06	1.28716	0.0110031	7.47759e-06	-17.029	down
mws0126	C26H54NO7P	LysoPC 18:0	Lipids	LPC	19420-57-6	1	8.56213e+06	8.37497e+06	7.98577e+06	2.05512e+06	2.29329e+06	2.00189e+06	1.28444	6.00507e-05	3.92467	1.97257	up
Walp007214	C16H35NO3	2-Aminohexadecane-1,5,6-triol	Lipids	Sphingolipids	-	1	113328	145632	108717	263263	258965	243960	1.24751	0.00213696	0.479879	-1.05926	down
Waln010449	C26H52NO9P	1-(2,3-dihydroxypropoxy)-3-(((2-(dimethylamino)ethoxy)(hydroxy)phosphoryl)oxy)propan-2-yl (E)-hexadec-9-enoate	Lipids	LPE	-	1	85593.7	70687.3	62567.5	17048.1	13651.7	15950.3	1.27396	0.0121169	4.69128	2.22998	up
Hmqp006235	C26H46NO7P	LysoPC 18:4	Lipids	LPC	-	1	8.02569e+06	8.47922e+06	7.95906e+06	2.47187e+07	2.18049e+07	2.32439e+07	1.28337	0.00230075	0.35065	-1.5119	down
Wcqp011817	C30H48O5	2alpha,3beta,23-trihydroxy-12-ene-28-ursolic acid	Terpenoids	Triterpene	-	2	933916	1.17016e+06	935586	1.85237e+06	2.53128e+06	2.65779e+06	1.22338	0.024897	0.431681	-1.21196	down
Lcsp013328	C20H37NO2	linoleoyl ethanolamine	Lipids	LPE	68171-52-8	3	50998.8	58832.3	51634	130554	145207	123809	1.274	0.00249659	0.404098	-1.30722	down
Lamn005183	C23H28O11	Astraflavonoid C	Flavonoids	Other Flavonoids	-	2	127066	113995	131581	29665.9	27649.3	26998.1	1.28404	0.00249378	4.41973	2.14396	up
pmb0863	C24H46NO7P	LysoPC 16:2(2n isomer)*	Lipids	LPC	-	1	66520.6	72952.8	57492.8	21124.5	32237.9	16107.1	1.19712	0.00293648	2.83529	1.5035	up
mws2118	C21H24O10	Phloretin-2'-O-glucoside (Phlorizin)	Flavonoids	Chalcones	60-81-1	3	114625	116302	117997	50176.7	49035.6	72333.6	1.21643	0.0148651	2.034	1.02432	up
MWS0946	C18H38NO5P	Sphingosine-1-Phosphate	Lipids	Sphingolipids	26993-30-6	3	5327.21	4720.62	6987.5	13894.4	13398	11181.5	1.22507	0.00306671	0.442776	-1.17535	down
pmc0281	C15H21N5O8	Ribosyladenosine	Nucleotides and derivatives	Nucleotides and derivatives	-	3	1.89134e+06	1.6096e+06	2.07589e+06	3.94472e+06	4.16848e+06	4.1447e+06	1.26434	0.000679929	0.454957	-1.1362	down
pmd0132	C24H50NO7P	LysoPC 16:0(2n isomer)*	Lipids	LPC	-	1	2.64999e+06	2.65358e+06	2.67595e+06	5.62933e+06	5.82296e+06	5.71418e+06	1.28684	0.000258533	0.464832	-1.10522	down
Wcgp009524	C20H34O2	Kaurane-16,17-diol	Terpenoids	Ditepenoids	16836-31-0	1	427740	413394	448896	997270	1.03419e+06	903148	1.27919	0.00314912	0.439592	-1.18576	down
Wcsp009602	C18H28O2	(5E,9E)-6,10,14-trimethylpentadeca-5,9,13-triene-2,12-dione	Others	Others	-	3	1.33801e+06	1.49512e+06	1.74836e+06	2.50778e+06	3.72687e+06	3.50138e+06	1.1991	0.03448	0.470571	-1.08752	down
Zmyn003693	C16H12O4	6-Hydroxy-2'-methoxyflavone	Flavonoids	Flavones	61546-59-6	3	17883.7	15522.1	19466.9	55598.2	44524.5	46378.2	1.26599	0.00687459	0.360904	-1.47031	down
Zmyn005384	C18H36O3	2R-Hydroxyoctadecanoic Acid*	Lipids	Free fatty acids	26633-48-7	1	312330	324287	317962	1.22919e+06	1.37843e+06	1.26193e+06	1.28554	0.00205909	0.24669	-2.01923	down
Lcsp003873	C15H29N3O4	Leu-Ala-Ile	Amino acids and derivatives	Amino acids and derivatives	-	1	89090.4	147088	101283	417256	504161	395738	1.25087	0.00299935	0.256205	-1.96463	down
MW0007840	C10H10O4	Monoethyl phthalate	Phenolic acids	Phenolic acids	2306-33-4	3	539113	536568	521491	157123	144239	185437	1.27757	0.000174432	3.28096	1.71412	up
Lmmn013100	C20H36O2	Ethyl linoleate*	Lipids	Free fatty acids	544-35-4	1	185285	148866	107002	568868	583186	492884	1.24817	0.000466069	0.268188	-1.89868	down
Wcsn009520	C22H30O4	Cystomexicone A*	Others	Others	-	1	112258	106830	97979.7	620414	529537	590969	1.28393	0.0026217	0.182126	-2.45699	down
HJAP046	C12H14O5	1-(2,4,5-Trimethoxyphenyl)-1,2-propanedione	Phenolic acids	Phenolic acids	2020-84-0	3	12547.9	3160.98	6670	89068.1	112153	46680	1.20245	0.0566434	0.0902736	-3.46955	down
Wcdp007789	C18H30O3	9-Oxooctadeca-10,12-Dienoic Acid	Lipids	Free fatty acids	-	2	682434	716105	629032	1.32025e+06	1.61289e+06	1.5374e+06	1.26632	0.00748632	0.45354	-1.1407	down
Lmqp002784	C7H7NO2	Salicylamide	Alkaloids	Phenolamine	65-45-2	3	22142.2	13607.2	19539.6	29139.8	50576.9	33075.2	1.08953	0.0859897	0.490186	-1.0286	down
Zmzn000078	C3H7O6P	Dihydroxyacetone phosphate	Others	Saccharides	57-04-5	3	23275.7	18475.8	17270.1	9635.61	9234.68	10037.7	1.24483	0.0301338	2.0417	1.02977	up
Zmzn000113	C5H9NO4	L-threo-3-Methylaspartate	Amino acids and derivatives	Amino acids and derivatives	6061-13-8	1	213450	196929	202156	78659.5	90398.2	102303	1.26412	0.00031151	2.25727	1.17458	up
zjgp122301	C13H12O	7-phenyl-hepta-4,6-diyne-2-diol	Others	Others	-	2	788998	840421	903728	2.22844e+06	2.21626e+06	2.16071e+06	1.283	2.04017e-05	0.383496	-1.38272	down
MWSHY0018	C21H22O8	Nobiletin (5,6,7,8,3',4'-Hexamethoxyflavone)	Flavonoids	Flavones	478-01-3	3	45001.2	43056.1	56164.3	24414.8	16030.6	20815.4	1.2174	0.00801096	2.35422	1.23525	up
MWSmce062	C15H18O3	Xanthatin	Terpenoids	Sesquiterpenoids	26791-73-1	2	184378	156759	160405	1.47211e+06	1.47216e+06	1.32637e+06	1.28521	0.00111132	0.11744	-3.09001	down
Qmjp080409	C15H22O4	4β,8β-Dihydroxy-5α(H)-eudesm-7(11)-en-8,12-olide	Terpenoids	Sesquiterpenoids	-	2	465391	500232	567041	100681	143955	105342	1.26905	0.00168864	4.37932	2.13071	up
MWS0132	C20H32N6O12S2	Oxiglutatione	Amino acids and derivatives	Amino acids and derivatives	27025-41-8	2	5.43595e+06	6.00547e+06	4.7532e+06	2.90056e+06	2.36135e+06	2.77845e+06	1.24499	0.00809869	2.01417	1.01018	up
MW0125855	C9H7NO2	N-Methylphthalimide	Others	Others	550-44-7	3	354570	278891	258069	2.63199e+06	2.10453e+06	1.84064e+06	1.27464	0.0136452	0.135549	-2.88311	down
pmp001281	C26H52NO7P	LysoPC 18:1*	Lipids	LPC	-	2	1.21858e+07	1.29271e+07	1.26276e+07	3.32507e+07	3.2934e+07	3.39004e+07	1.28632	1.18686e-06	0.377083	-1.40705	down
Lakn002075	C18H24O12	4-Hydroxybenzoic acid glucosyl xyloside*	Phenolic acids	Phenolic acids	-	2	662228	619621	686017	319418	319122	322722	1.28266	0.0032433	2.04717	1.03363	up
MWS4309	C13H15N3O3	Glycyl-tryptophan	Amino acids and derivatives	Amino acids and derivatives	2390-74-1	3	161464	183623	145528	356132	369099	330440	1.26346	0.000288077	0.464742	-1.1055	down
MW0014259	C18H34O3	3-Oxooctadecanoic acid	Organic acids	Organic acids	-	3	31444.7	28778.6	28082.9	73088.9	64599.3	67509.8	1.27843	0.00133021	0.430347	-1.21643	down
Hmjn008136	C30H46O4	2,3-Dihydroxyoleana-11,13(18)-dien-28-oic acid (Camaldulenic acid)	Terpenoids	Triterpene	71850-15-2	3	174412	168664	161973	708274	692830	668012	1.28633	0.000178178	0.244089	-2.03452	down
Lmhp010908	C27H54NO7P	LysoPC 19:1	Lipids	LPC	-	3	268429	257781	244800	75671	66852.6	72214.1	1.28418	0.000387143	3.59048	1.84417	up
mws0214	C6H14O6	D-Sorbitol	Others	Saccharides	50-70-4	1	943038	1.02223e+06	1.06367e+06	2.34889e+06	1.88523e+06	2.21236e+06	1.26307	0.0104655	0.469859	-1.0897	down
Saln000499	C31H40O17	7-O-(4''-O-glucosyl)coumaroyl-loganic acid	Terpenoids	Monoterpenoids	-	3	5.92446e+06	5.8135e+06	5.56864e+06	1.05079e+06	1.64494e+06	1.81204e+06	1.25054	0.000683752	3.83929	1.94084	up
pmb0492	C34H37N3O6	N',N'',N'''-p-Coumaroyl-cinnamoyl-caffeoyl spermidine	Alkaloids	Phenolamine	-	3	715899	693913	781798	1.99987e+06	2.11726e+06	1.87598e+06	1.28122	0.00105151	0.365688	-1.45131	down
Hmzp003994	C22H22O12	Pedaliin*	Flavonoids	Flavones	22860-72-6	3	108988	123744	126069	525480	938085	524791	1.2525	0.0584204	0.180451	-2.47032	down
Zasp102439	C8H7N	m-Aminophenylacetylene	Alkaloids	Alkaloids	54060-30-9	1	3.51653e+07	3.72456e+07	3.76626e+07	1.54451e+07	1.72769e+07	1.69064e+07	1.28085	6.04028e-05	2.21795	1.14923	up
pmb0374	C5H5N5	2-Aminopurine	Nucleotides and derivatives	Nucleotides and derivatives	452-06-2	1	3.23777e+06	3.17086e+06	3.54887e+06	7.41959e+06	7.86436e+06	6.34642e+06	1.26547	0.00951086	0.460348	-1.1192	down
MW0168280	C11H12O7	(2S,3R)-2,3-dihydroxy-2-[(4-hydroxyphenyl)methyl]butanedioic acid	Organic acids	Organic acids	35388-57-9	3	402135	392619	346792	1.10649e+06	1.00199e+06	1.06408e+06	1.28002	0.000217575	0.359818	-1.47466	down
Yalp000545	C6H11NO2	N-Methyl-L-proline	Amino acids and derivatives	Amino acids and derivatives	475-11-6	1	462424	498373	264498	951481	1.01269e+06	924156	1.17243	0.00985103	0.424224	-1.2371	down
Lmbn001930	C7H6O2	2-Hydroxybenzaldehyde (Salicylaldehyde)	Phenolic acids	Phenolic acids	90-02-8	3	26022.4	25345.4	20136.5	13009.7	8460.4	11663.8	1.19867	0.006661	2.15804	1.10972	up
pme0256	C5H4N4O2	Xanthine	Nucleotides and derivatives	Nucleotides and derivatives	69-89-6	3	114807	114711	121218	899630	757814	887966	1.28518	0.00377391	0.137792	-2.85944	down
Lmcp003816	C15H18O4	Chloranthalactone E	Terpenoids	Sesquiterpenoids	73215-92-6	2	142200	69871.9	106791	439653	303205	315486	1.20078	0.0161868	0.301285	-1.7308	down
mws0009	C10H10O3	Coniferaldehyde*	Others	Aldehyde compounds	20649-42-7	2	97551	72849.6	88671.1	552503	477040	556922	1.27972	0.00191989	0.163301	-2.61439	down
MWSmce326	C9H17N4O9P	AICAR phosphate (Acadesine phosphate)	Nucleotides and derivatives	Nucleotides and derivatives	681006-28-0	2	72715.2	68229.7	81903.5	136938	137882	191048	1.2202	0.0397953	0.478351	-1.06386	down
Zmjp003291	C27H30O15	Vitexin-2''-O-galactoside	Flavonoids	Flavones	-	3	3771.35	1670	10631.5	9	9	9	1.2676	0.18671	595.292	9.21745	up
pme2435	C6H12O5	L-Fucose	Others	Saccharides	2438-80-4	3	138642	138995	117071	310610	330500	271983	1.26388	0.00407333	0.432275	-1.20998	down
Wbsp010200	C29H48O2	(7aS,10S,13aR,15bR)-4,4,7a,10,13a,15b-hexamethyl-2,3,4,4a,5,7,7a,8,9,9a,10,11,12,13,13a,13b,14,15,15a,15b-icosahydro-1H-cyclohepta[1,2-a:5,4-a']dinaphthalene-3,10-diol	Terpenoids	Terpene	-	2	450246	395847	417159	1.30232e+06	1.31482e+06	1.28947e+06	1.28444	2.96704e-05	0.323363	-1.62877	down
pmd0136	C26H54NO7P	LysoPC 18:0(2n isomer)	Lipids	LPC	-	1	1.02409e+06	1.01227e+06	913350	407378	403827	403839	1.28315	0.00363511	2.42766	1.27957	up
Zmdp000292	C7H16N4O2	Arginine methyl ester*	Amino acids and derivatives	Amino acids and derivatives	-	1	485368	519060	413669	200666	208114	234322	1.26095	0.00869908	2.20509	1.14084	up
Waln011524	C26H54NO9P	1-(2,3-dihydroxypropoxy)-3-(((2-(dimethylamino)ethoxy)(hydroxy)phosphoryl)oxy)propan-2-yl palmitate*	Lipids	LPE	-	1	97181.4	78868.1	76253.7	149557	197009	196238	1.22867	0.0144622	0.464815	-1.10527	down
Smlp003757	C19H22O7	sellowin A	Terpenoids	Terpene	34198-79-3	2	798905	965126	812189	1.94698e+06	2.18088e+06	1.74411e+06	1.25857	0.00593296	0.438732	-1.18859	down
pme0278	C7H14N2O4	2,6-Diaminooimelic acid	Organic acids	Organic acids	583-93-7	3	26190.1	100849	58918	226742	237916	303460	1.1429	0.00396647	0.242094	-2.04636	down
Lahp005735	C14H14O5	"""""""3-[3'-(4""""""""-methoxyphenyl)-2'-acrylate]-2-oxotetrahydrofuran"""""""	Others	Lactones	-	2	283801	305805	274376	1.0218e+06	1.03272e+06	956727	1.28465	0.00026495	0.286919	-1.80129	down
Lmhn002051	C12H12O8	Vnilloylmalic acid	Phenolic acids	Phenolic acids	-	3	189149	213336	219118	68720.6	97956.5	85228.5	1.24997	0.000610638	2.4676	1.30311	up
Zmhn002227	C17H22O10	4-O-Glucosyl-sinapate	Phenolic acids	Phenolic acids	-	3	178010	239467	168416	79590.4	97820.8	69716.2	1.21838	0.0254864	2.37081	1.24538	up
mws0341	C6H12O3	2-Hydroxyisocaproic acid	Organic acids	Organic acids	20312-37-2	3	63228.3	48517.2	50398	22315.4	28614.5	27094	1.23131	0.0153799	2.07812	1.05528	up
Wdmp003782	C21H26N2O4	Methyl (6S,6aS,7R,9R,11S)-2-hydroxy-7-((S)-1-hydroxyethyl)-7,8,9,10,12,13-hexahydro-5H-6,9-methanopyrido[1',2':1,2]azepino[4,5-b]indole-6(6aH)-carboxylate	Alkaloids	Plumerane	-	2	9	9	9	6863.76	10772.1	8340	1.28633	0.0169142	0.00103943	-9.91	down
pme2801	C6H6N4O2	7-Methylxanthine	Nucleotides and derivatives	Nucleotides and derivatives	552-62-5	3	34327.3	41849.2	49615.4	153307	134942	191580	1.25728	0.0145761	0.26216	-1.93148	down
mws2104	C7H14O6	D-Pinitol*	Others	Saccharides	10284-63-6	2	46172.2	35329	36534.2	9	9	9	1.28708	0.00752303	4371.68	12.094	up
ML10195036	C18H37NO2	3-Dehydrosphinganine	Lipids	Sphingolipids	16105-69-4	3	61794.6	55397.7	66232.7	125295	126892	144294	1.26736	0.00192093	0.462633	-1.11206	down
Smjp001258	C12H14N2O2	Abrine	Alkaloids	Plumerane	526-31-8	2	60934.4	71143.6	71145.4	332161	341818	257641	1.27572	0.0108141	0.21814	-2.19668	down
zjbp111608	C15H22O2	11-hydroxyvalenc-1(10),8-dien-2-one*	Terpenoids	Sesquiterpenoids	-	2	9	9	9	332456	126824	110285	1.28427	0.117279	4.74046e-05	-14.3646	down
Zjxp110312	C15H22O2	12-Carboxyeudesma-3,11(13)-diene(Isocostic acid)*	Terpenoids	Sesquiterpenoids	69978-82-1	2	9	9	9	332456	126824	110285	1.28427	0.117279	4.74046e-05	-14.3646	down
mws4532g	C5H12N2O2	D-Ornithine	Amino acids and derivatives	Amino acids and derivatives	348-66-3	1	5705.63	7232.27	4957.98	9	9	9	1.28664	0.0123905	662.81	9.37245	up
Lmsn000363	C16H22O7	Raspberryketone glucoside	Phenolic acids	Phenolic acids	38963-94-9	3	265616	364677	176565	48595.6	36563.3	140088	1.07964	0.0490102	3.5821	1.84081	up
Hasp010605	C21H36O4	(S)-2,3-dihydroxypropyl (9Z,12Z,15Z)-octadeca-9,12,15-trienoate	Others	Others	129828-41-7	3	43541.9	48963.8	33174	87538.7	87860.2	83027.5	1.22605	0.00610638	0.486327	-1.04	down
MWS04412	C8H18N2O2	N(6),N(6)-Dimethyl-L-lysine	Amino acids and derivatives	Amino acids and derivatives	2259-86-1	2	2.32416e+07	2.53178e+07	2.07096e+07	2.7691e+06	505675	885371	1.22249	0.000691205	16.6506	4.0575	up
MWSslk235	C6H14O6	Allitol	Others	Saccharides	488-44-8	1	1.08255e+06	1.3036e+06	1.01186e+06	2.64596e+06	2.55053e+06	2.63673e+06	1.26616	0.00149506	0.433794	-1.20492	down
MW0110113	C13H15N3O3	Tryptophylglycine	Amino acids and derivatives	Amino acids and derivatives	7360-09-0	3	1.8084e+06	1.7562e+06	1.68856e+06	4.67377e+06	5.11557e+06	4.68777e+06	1.28403	0.00137289	0.36286	-1.46252	down
HJN003	C17H22O10	1-O-Sinapoyl-β-D-glucose	Phenolic acids	Phenolic acids	-	3	189016	221460	158281	99448.6	71847.3	64050.3	1.20823	0.0110819	2.41668	1.27303	up
MWSmce264	C8H10O3	Hydroxytyrosol	Phenolic acids	Phenolic acids	10597-60-1	3	954242	985832	958236	326885	286113	325643	1.28323	5.69966e-06	3.08777	1.62657	up
mws1051	C15H23N6O5S+	S-Adenosylmethionine	Amino acids and derivatives	Amino acids and derivatives	485-80-3	3	241350	281455	272214	687769	735921	667793	1.27922	0.000206045	0.380122	-1.39547	down
MW0103685	C15H22N2O18P2	Uridine diphosphate glucuronic acid	Nucleotides and derivatives	Nucleotides and derivatives	2616-64-0	3	77058.2	82776.3	106975	47210.6	39759.7	38536	1.22685	0.0278446	2.12586	1.08805	up
mws0014	C10H10O4	Ferulic acid	Phenolic acids	Phenolic acids	537-98-4	2	42229.1	88042.2	43175.9	32426.2	16174.1	12811.4	1.05548	0.118121	2.82434	1.49791	up
MW0155144	C14H19N3O4S1	Phe-Cys-Gly	Amino acids and derivatives	Amino acids and derivatives	-	3	288685	430235	298114	2.06522e+06	2.14623e+06	2.03284e+06	1.27459	1.43373e-05	0.162874	-2.61817	down
MW0111999	C18H24O2	2,6-Bis(3-methyl-2-butenyl)-4-acetylphenol	Phenolic acids	Phenolic acids	-	3	35265.9	35960.7	38603.4	115992	100180	105808	1.28184	0.00301702	0.341108	-1.5517	down
MWSmce709	C9H7N	Isoquinoline	Alkaloids	Isoquinoline alkaloids	119-65-3	2	2.02343e+06	1.9334e+06	2.26081e+06	864184	826816	1.01526e+06	1.26539	0.00137361	2.2975	1.20007	up
Lmhp007598	C27H52NO7P	LysoPC 19:2(2n isomer)	Lipids	LPC	-	2	723217	514047	1.05669e+06	300747	242370	406896	1.10513	0.0945048	2.41465	1.27181	up
Zasn010461	C17H34O2	Pentadecanoic acid,14-methyl-,methyl ester	Others	Others	5129-60-2	1	75501.6	161001	72898.6	280982	178627	322915	1.07937	0.045144	0.395388	-1.33866	down
mws0242	C8H14O4	Suberic Acid	Organic acids	Organic acids	505-48-6	1	496641	534469	502190	100040	113385	261820	1.16235	0.0170014	3.22634	1.6899	up
pmp001234	C12H12O2	Butylidenephthalide	Others	Lactones	72917-31-8	2	156485	195245	177574	1.04516e+06	934622	981492	1.28295	0.000536061	0.178742	-2.48405	down
mws0715	C13H16N2O4	Phenylacetyl-L-glutamine	Amino acids and derivatives	Amino acids and derivatives	28047-15-6	3	8340	10005	8703.02	48345	25357.8	36506.8	1.2388	0.0520579	0.245423	-2.02666	down
Lacp001431	C14H21NO4	N-(3-hydroxy-4-methoxyphenethyl)-4-hydroxybutanamide	Alkaloids	Phenolamine	-	2	455764	538650	592610	1.31391e+06	1.18149e+06	1.03697e+06	1.24758	0.00581425	0.44928	-1.15431	down
Lmdn005719	C12H16O5	Senkyunolide R	Others	Lactones	172549-37-0	2	23396.1	57823.2	43218.5	268959	295084	335110	1.24318	0.00126409	0.138394	-2.85314	down
Zbfn013528	C16H32O3	(R)-Beta-Hydroxypalmitic Acid*	Lipids	Free fatty acids	-	1	2.66535e+06	2.73436e+06	2.43645e+06	1.25183e+07	1.23732e+07	1.22383e+07	1.28589	1.64333e-07	0.211048	-2.24436	down
Lmcn002982	C9H10O5	Methyl 3-O-Methyl Gallate	Phenolic acids	Phenolic acids	3934-86-9	1	267446	536260	466100	118896	64963.8	148695	1.15976	0.0502621	3.81834	1.93295	up
Wbmp002283	C9H7NO	Α-hydroxyquinoline	Alkaloids	Alkaloids	-	1	2.57166e+07	2.58959e+07	2.78782e+07	1.21655e+07	1.34621e+07	1.31666e+07	1.27932	0.000321406	2.04903	1.03494	up
Wcjp002598	C9H7NO	8-hydroxyquinoline	Alkaloids	Quinoline alkaloids	148-24-3	1	2.81746e+07	2.73453e+07	3.14797e+07	1.41212e+07	1.40302e+07	1.45672e+07	1.27713	0.00650441	2.03657	1.02614	up
Zmgp005229	C20H24O2	(5S)-5-Methoxy-1,7-diphenyl-3-heptanone	Others	Ketone compounds	-	2	14001.1	27576.9	20352.1	90441.9	160585	94175.5	1.22829	0.0499056	0.179402	-2.47873	down
Smhn005465	C20H22O10	Fortuneanoside I	Phenolic acids	Phenolic acids	-	3	102696	103526	105529	35064.3	49473.9	48587.8	1.24636	0.00492056	2.34177	1.2276	up
pme2776	C10H12N4O4	2'-Deoxyinosine	Nucleotides and derivatives	Nucleotides and derivatives	890-38-0	3	26778.1	16045.2	25136.4	111257	157998	102111	1.25032	0.0246043	0.183	-2.45009	down
Wcjp001256	C10H13N5O4	9-Alpha-Ribofuranosyladenine*	Nucleotides and derivatives	Nucleotides and derivatives	-	1	395232	457400	556743	1.32229e+06	1.12243e+06	865012	1.20694	0.0298127	0.425828	-1.23166	down
Lmhn005886	C13H12O4	5-(2'-Hydroxy-6'-methyl phenyl)-3-methylfuran-2-carboxylic acid	Others	Others	-	2	45341.7	46248.9	29975.5	293564	292938	490057	1.26063	0.0391736	0.112921	-3.14661	down
pmb0865	C26H48NO7P	LysoPC 18:3(2n isomer)	Lipids	LPC	-	1	978033	940018	1.02614e+06	6.59803e+06	6993901	6.57874e+06	1.28664	0.000378874	0.145964	-2.77632	down
Walp007137	C20H43NO5	2-AminoicoSane-1,6,18,19,20-pentaol	Lipids	Sphingolipids	-	2	183061	182477	126049	1.02885e+06	1.14059e+06	1.11974e+06	1.27562	0.000125973	0.149456	-2.7422	down
pme2773	C7H14N2O4S	L-Cystathionine	Amino acids and derivatives	Amino acids and derivatives	56-88-2	3	131214	101659	101399	47645.7	37790.9	46046.5	1.25172	0.0143799	2.54232	1.34614	up
Wdtp003420	C16H20O9	3,4,5-Trihydroxy-6-[[3-(4-methoxyphenyl)oxiran-2-yl]methoxy]oxane-2-carboxylic acid	Phenolic acids	Phenolic acids	-	3	8554.93	9211.94	11841.9	18463.9	31675	51680	1.13205	0.12872	0.290799	-1.78191	down
pmb0854	C26H48NO7P	LysoPC 18:3	Lipids	LPC	-	1	913197	962975	1.15791e+06	6.84921e+06	7.68107e+06	7.14188e+06	1.28329	0.000664492	0.139999	-2.83651	down
Walp007188	C18H39NO4	2-Aminooctadecane-1,5,7,17-tetraol	Lipids	Sphingolipids	-	1	58017.7	37650.5	41779.3	115153	121425	121838	1.24266	0.00349675	0.383485	-1.38276	down
MWSmce329	C9H12O4	Antiarol; 3,4,5-Trimethoxyphenol	Phenolic acids	Phenolic acids	642-71-7	3	75342.3	79486.6	41955	1.53764e+06	1.55097e+06	1.32043e+06	1.2756	0.00230181	0.0446318	-4.48578	down
pme0230	C10H13N5O4	Adenosine*	Nucleotides and derivatives	Nucleotides and derivatives	58-61-7	1	580102	611822	649624	1.56401e+06	1.39096e+06	1.17969e+06	1.25799	0.0178968	0.445393	-1.16685	down
mws0955	C20H30O3	12-Oxo-5,8,10,14-eicosatetraenoic acid	Lipids	Free fatty acids	108437-64-5	3	5326.19	5544.59	7237.44	16616.2	16274.8	19728.9	1.25948	0.00237487	0.344132	-1.53897	down
Qmyp101323	C15H26O3	3β,11-Dihydroxy-4,14-oxideenantiocudesmane	Terpenoids	Sesquiterpenoids	-	2	427140	450738	550743	217810	204840	267250	1.23065	0.0106617	2.07077	1.05017	up
Lmmn003323	C16H32O3	2-Hydroxyhexadecanoic acid*	Organic acids	Organic acids	764-67-0	1	2.42691e+06	2.5164e+06	2.21442e+06	1.27279e+07	1.28521e+07	1.27362e+07	1.28588	4.4221e-06	0.186807	-2.42038	down
MW0119586	C14H22O4	(2S,3R)-4-methylidene-2-octyl-5-oxooxolane-3-carboxylic acid	Organic acids	Organic acids	-	3	440477	466524	476035	94298	87510.3	118054	1.27809	1.61916e-05	4.61223	2.20547	up
pme3207	C6H6O4	Muconic acid	Organic acids	Organic acids	1119-72-8	3	24890.3	23713.5	23717.5	85347.1	95247.4	90478.4	1.28536	0.00157117	0.266796	-1.90619	down
Zmyn005252	C17H34O3	3-Hydroxy-palmitic acid methyl ester	Lipids	Free fatty acids	51883-36-4	1	23779.5	18313.3	20354.6	84614.1	72009.7	82668.6	1.27574	0.00150232	0.260967	-1.93806	down
Wbsp004822	C30H48O6	serrat E	Terpenoids	Triterpene	-	2	1.18941e+06	1.0127e+06	1.27272e+06	2.85422e+06	1.75893e+06	2.4835e+06	1.17228	0.0572944	0.489643	-1.0302	down
Zmwp006094	C15H20O3	Hyroxyisogermafurenolide	Others	Lactones	-	2	45830.8	29432.4	78602.6	234893	219143	248279	1.2125	0.00118834	0.219084	-2.19044	down
MEDP2111	C18H18O5	2'-Hydroxy-4,4',6'-trimethoxychalcone	Flavonoids	Chalcones	3420-72-2	3	23015.3	47112.2	48095.2	74731.6	64872.3	97654.6	1.03748	0.036827	0.498287	-1.00495	down
Lmsn009238	C30H48O6	1,2,3,19-Tetrahydroxyurs-12-en-28-oic acid	Terpenoids	Triterpene	120211-98-5	2	139170	121476	94845.7	43209.3	36833.8	76698.3	1.11412	0.0207064	2.26801	1.18143	up
Wagp007852	C15H18O4	8-(3'-hydroxyisopentyl)-7-methoxycoumarin	Lignans and Coumarins	Coumarins	69219-24-5	2	8402.69	6530.69	9568.11	16541.6	18511.5	21459.9	1.22592	0.00570329	0.433555	-1.20571	down
MWSHC2025	C12H12N2O2	(R)-1,2,3,4-Tetrahydro-3-carboxy-2-carboline	Alkaloids	Alkaloids	72002-54-1	3	193940	191139	182426	120703	57372.6	20005	1.00151	0.0507241	2.86503	1.51855	up
pme2244	C11H11NO2	3-Indolepropionic acid	Alkaloids	Plumerane	830-96-6	2	374815	397511	447867	195156	156388	189481	1.25858	0.00228687	2.25533	1.17334	up
Zmmp004890	C22H30N4O6	Glu-Trp-Leu	Amino acids and derivatives	Amino acids and derivatives	-	2	111691	79266.8	120055	488512	554065	538140	1.27072	0.000176218	0.196755	-2.34553	down
Lmrj002244	C10H14N2O2	Cyclo(Pro-Pro)	Amino acids and derivatives	Amino acids and derivatives	6708-06-1	3	5640.76	6259.8	5263.01	31675	19411	28739.6	1.26037	0.0292861	0.215013	-2.2175	down
pma0634	C28H38N4O4	N1,N5-Bis(p-coumaroyl)spermine	Alkaloids	Phenolamine	-	3	16587.2	28666.6	18035.9	96094.6	90988.5	139608	1.24475	0.0240616	0.19373	-2.36788	down
Zmjp000966	C10H13N5O4	Vidarabine	Nucleotides and derivatives	Nucleotides and derivatives	5536-17-4	1	478167	447183	458895	1.24196e+06	1.22117e+06	965595	1.26601	0.0158056	0.40372	-1.30857	down
MW0123950	C14H12N2O2	ethyl 2-cyano-3-(1h-indol-3-yl)prop-2-enoate	Others	Lactones	6286-56-2	3	104022	130261	130182	397163	323453	307811	1.26065	0.00970708	0.354391	-1.49659	down
Zmyp000878	C10H13N5O5	Crotonoside; 2-Hydroxyadenosine	Nucleotides and derivatives	Nucleotides and derivatives	1818-71-9	1	4.80909e+06	4.81689e+06	4.7465e+06	1.04073e+07	1.02015e+07	8.40046e+06	1.2635	0.0165497	0.495444	-1.01321	down
Yaap003211	C15H22O9	2,4,6-Trimethoxyphenol glucoside	Others	Others	-	2	625009	692722	664198	1.66916e+06	1.75672e+06	1.96452e+06	1.27896	0.00425593	0.367678	-1.44349	down
Zasn010433	C20H36O2	9,12-Octadecadienoic acid,ethyl ester*	Others	Others	6114-21-2	1	179440	181203	143506	488597	574549	657255	1.26478	0.0104577	0.293042	-1.77082	down
Hmhp001812	C11H15N5O4	2'-O-Methyladenosine	Nucleotides and derivatives	Nucleotides and derivatives	2140-79-6	2	29027.5	58664.7	52335	102853	96783.5	94449.3	1.12423	0.0228321	0.476143	-1.07053	down
Labn002264	C14H20O8	Grevilloside G*	Phenolic acids	Phenolic acids	791846-69-0	2	581357	548473	231339	82124.1	82841.8	104726	1.19674	0.0819539	5.04712	2.33546	up
pme0006	C5H9NO2	L-Proline*	Amino acids and derivatives	Amino acids and derivatives	147-85-3	1	204605	129409	87917.3	9081.28	12239	14908.4	1.2539	0.0635286	11.6463	3.5418	up
zjbp111605	C15H22O2	9-Hydroxyselina-3,11-dien-12-al	Terpenoids	Sesquiterpenoids	-	2	108060	113192	102555	292018	352571	275158	1.27222	0.0125974	0.352061	-1.5061	down
pmb1096	C8H7N	Indole	Alkaloids	Plumerane	120-72-9	2	2.67605e+07	2.57196e+07	3.30734e+07	1.00108e+07	1.14812e+07	1.20419e+07	1.26093	0.0126635	2.55126	1.35121	up
Qmyp101240	C15H20O	Solanoid B	Terpenoids	Sesquiterpenoids	-	2	298633	325319	310750	1.83721e+06	1.75455e+06	1.90642e+06	1.28633	0.000602525	0.170002	-2.55637	down
Zmhn002334	C16H20O9	6-O-Feruloyl-β-D-glucose	Phenolic acids	Phenolic acids	137887-25-3	3	63729.1	82606.5	56575.3	20710.5	41585.1	33834.2	1.10187	0.0248403	2.1108	1.07779	up
MWSslk094	C30H26O13	Proanthocyanidins	Tannins	Proanthocyanidins	20347-71-1	3	41680	38048	39958.7	14697.6	23234.5	10682	1.16164	0.0175129	2.46197	1.29981	up
pme2598	C8H8O4	3,4-Dihydroxybenzeneacetic acid*	Phenolic acids	Phenolic acids	102-32-9	3	126053	180761	159015	72714.4	83359.5	72924.7	1.22346	0.0331746	2.0342	1.02446	up
MWSmce498	C27H30O14	Apigenin-7-O-neohesperidoside (Rhoifolin)	Flavonoids	Flavones	17306-46-6	3	15005	15692.2	15005	6670	5005	6802.47	1.25742	0.00141653	2.4734	1.30649	up
Lmhp002764	C11H18N2O2	Cyclo(Pro-Leu)	Amino acids and derivatives	Amino acids and derivatives	5654-86-4	3	20589.9	10707.5	20005	50015	28340	61685	1.08782	0.0819908	0.366341	-1.44874	down
Lmzn006582	C30H46O4	2-Formyl-3-hydroxy-A(1)-norlup-20(29)-en-28-oic acid (Colubrinic acid)	Terpenoids	Triterpene	-	3	244423	281418	253092	109238	104155	123795	1.27152	0.00129081	2.31008	1.20794	up
Zbxn003562	C21H22O12	Taxifolin-2-O-glucoside	Flavonoids	Flavanonols	-	3	28974.4	44073.9	20005	12686.1	10156.3	10873.2	1.15632	0.104696	2.75995	1.46464	up
MWSCX021	C20H28O6	Polylauioid J	Terpenoids	Ditepenoids	-	2	23075.3	23467	30010	58753.3	90187.4	43810.4	1.1472	0.101511	0.397156	-1.33222	down
pmn001378	C26H32O11	Pinoresinol-4-O-glucoside*	Lignans and Coumarins	Lignans	41607-20-9	3	8340	6670	4702.69	17219.3	18680	19562	1.22446	0.00138665	0.355431	-1.49236	down
mws0028	C8H8O4	Vanillic acid	Phenolic acids	Phenolic acids	121-34-6	1	404191	422780	387434	110561	143736	153369	1.26574	0.00011924	2.97892	1.57479	up
pme3009	C6H6O6	trans-Aconitic acid	Organic acids	Organic acids	4023-65-8	3	27644.1	26270.8	35047.2	14245.4	12461.3	8002.11	1.19147	0.00770238	2.5631	1.35789	up
Smlp003788	C19H22O7	nagilactone C	Terpenoids	Terpene	24338-53-2	2	53350	21675	28340	206769	200012	183003	1.23393	0.000287758	0.175259	-2.51244	down
mws0055	C20H20O7	Tangeretin (4',5,6,7,8-Pentamethoxyflavone)	Flavonoids	Flavones	481-53-8	3	43575.3	54699.1	45055.7	21586.1	25483.5	18593.5	1.23495	0.00632122	2.18281	1.12619	up
MW0139750	C28H32O15	Spinosin	Flavonoids	Flavones	72063-39-9	3	4.71763e+06	4.75416e+06	2.57322e+06	1.18061e+07	1.05179e+07	9.95395e+06	1.19034	0.00227074	0.373166	-1.42211	down
pme2529	C6H12O5	1,5-Anhydro-D-glucitol	Others	Saccharides	154-58-5	3	95560.3	81535	82862.5	229895	189871	200325	1.26813	0.00485278	0.419225	-1.2542	down
lsdp210001	C30H46O5	Elaeocarpucin G	Terpenoids	Triterpene	-	2	70830.9	100889	92288.9	50251.8	49822.1	17569.7	1.0002	0.0269274	2.24414	1.16616	up
Lmfn003760	C21H18O13	Quercetin-4'-O-glucuronide	Flavonoids	Flavonols	201463-36-7	3	25213.3	31970	46617.8	9	9	9	1.286	0.031772	3844.48	11.9086	up
HJN037	C8H8O5	3,5-Dihydroxy-4-methoxybenzoic acid; 4-O-Methylgallic Acid	Phenolic acids	Phenolic acids	4319-02-2	3	134384	213500	132725	56762.1	47680.3	50967.1	1.23411	0.0541616	3.09253	1.62879	up
Lmyn002788	C8H8O5	Methyl gallate	Phenolic acids	Phenolic acids	99-24-1	3	150845	143405	145907	38559.6	68355	62248	1.21147	0.00728741	2.60197	1.37961	up
Lthp012013	C15H18O2	Dehydrocostuslactone	Terpenoids	Sesquiterpenoids	477-43-0	2	289936	355399	305610	1.54311e+06	1.36657e+06	1.22679e+06	1.27788	0.00554397	0.229893	-2.12096	down
Lmtn002233	C15H20O8	Androsin	Phenolic acids	Phenolic acids	531-28-2	3	131836	134014	179947	90547.9	48793.1	76435	1.12084	0.0203225	2.06602	1.04685	up
pme1228	C11H12N2O3	5-Hydroxy-L-tryptophan	Amino acids and derivatives	Amino acids and derivatives	4350-09-8	1	2.20718e+07	2.55688e+07	2.16071e+07	6.88053e+06	2.6975e+06	5.0316e+06	1.21661	0.000473578	4.73987	2.24485	up
Wcsn010224	C18H30O2	14-hydroxy-2,6,10-trimethylpentadeca-2,5,10-trien-4-one*	Others	Others	-	1	235464	263775	246241	605918	613280	513868	1.27198	0.00645102	0.430151	-1.21709	down
mws0675	C11H15N2O8P	β-Nicotinamide mononucleotide	Nucleotides and derivatives	Nucleotides and derivatives	1094-61-7	3	75505.7	80540.2	97077.2	340986	308809	359305	1.27743	0.000909683	0.25084	-1.99516	down
MW0055351	C9H16O4	Nonic acid	Lipids	Free fatty acids	-	3	56717.6	81068.4	57576.7	30595.9	23389	35547.2	1.18166	0.0319228	2.18204	1.12568	up
Lcsp003365	C15H21N5O5	cis-Zeatin riboside	Alkaloids	Alkaloids	15896-46-5	2	38392.7	71199.9	34266	394880	307955	332074	1.25263	0.00258694	0.139006	-2.84678	down
Lcmp122913	C20H28O5	15-hydroxypinusolidic acid	Terpenoids	Ditepenoids	-	3	21990.4	17211.8	26648.1	150061	169613	137424	1.27444	0.00292888	0.144062	-2.79524	down
MWS3036	C5H8O5	3-Hydroxyglutaric acid*	Organic acids	Organic acids	638-18-6	2	607857	551478	736597	11415.7	50985.9	107941	1.16011	0.00266705	11.1301	3.4764	up
mws0124	C13H14N2O3	N-(3-Indolylacetyl)-L-alanine	Amino acids and derivatives	Amino acids and derivatives	57105-39-2	3	11670	40010	7057.7	9	9	9	1.27528	0.197866	2175.47	11.0871	up
pmb0964	C16H23N5O5	Isopentenyladenine-7-N-glucoside	Nucleotides and derivatives	Nucleotides and derivatives	-	3	186985	149769	104822	48864.3	63209.1	85872.2	1.11256	0.0581181	2.23079	1.15756	up
Wbjp002870	C13H16N2O3	1,3-Dimethyl-2-oxo-5-methoxyindoline-3-acetamide	Alkaloids	Alkaloids	-	2	20005	15663.8	44769.4	113349	100018	90977.4	1.17427	0.00365643	0.2643	-1.91975	down
Wayp003781	C24H38N2O7	N-Hydroxynonanoyl nornicotine glucoside	Alkaloids	Pyridine alkaloids	-	3	25111.1	26098.8	28939.4	125601	99884.1	108380	1.2797	0.00688512	0.240065	-2.0585	down
Wafn003429	C16H30O10	3-Methylbutyl 6-O-(alpha-L-arabinopyranosyl)-beta-D-glucopyranoside	Others	Others	-	3	20929.6	21563	40797.8	5005	7321.81	14074.8	1.0919	0.08456	3.15475	1.65752	up
pmf0575	C25H43NO18	Acarbose	Others	Saccharides	56180-94-0	3	11037.3	10445.4	9138.64	2584.87	2408.41	3614.41	1.25926	0.000811948	3.55745	1.83084	up
pme0033	C5H4N4O	Hypoxanthine	Nucleotides and derivatives	Nucleotides and derivatives	68-94-0	3	30380	123449	28894.7	136996	222445	182921	1.02601	0.0423622	0.336904	-1.56959	down
mws1155	C6H14O6	D-Mannitol	Others	Saccharides	69-65-8	1	354585	439518	280352	621115	743185	792172	1.1856	0.00642949	0.498247	-1.00507	down
Zmhp004830	C15H20O9	domesticoside	Phenolic acids	Phenolic acids	-	3	10981.5	39581	25613.6	9	9	9	1.28135	0.0915171	2821.34	11.4622	up
pma0680	C26H33N3O6	N1-Caffeoyl-N10-Feruloylspermidine	Alkaloids	Phenolamine	-	3	1670	5973.22	4888.08	45543.5	35478.7	36563.4	1.21884	0.00344031	0.106572	-3.2301	down
Hmtn001120	C14H20O8	5-(2-Hydroxyethyl)-2-O-glucosylphenol*	Phenolic acids	Phenolic acids	-	2	441254	471445	322771	70382.9	172209	151178	1.15073	0.00963408	3.13754	1.64964	up
pme1178	C10H13N5O5	Guanosine	Nucleotides and derivatives	Nucleotides and derivatives	118-00-3	1	2.54455e+06	2.70262e+06	2.3769e+06	5.29016e+06	5.58402e+06	4.52424e+06	1.26007	0.00970741	0.49512	-1.01415	down
Lamp000484	C5H9NO2	4-Methylazetidine-2-Carboxylic acid*	Alkaloids	Alkaloids	1779725-63-1	1	43390.8	39137.8	51621.3	134072	70121.9	90832.9	1.13373	0.0993991	0.454703	-1.137	down
Ymjm000143	C19H26O12	2,3,4-Trihydroxybutyl 6-O-(E)-caffeoyl-β-D-glucopyranoside	Phenolic acids	Phenolic acids	-	3	5981.57	3927.84	3340	5832.89	10264.3	11693.7	1.02607	0.0939051	0.476754	-1.06868	down
pme1173	C5H4N4O	Allopurinol	Nucleotides and derivatives	Nucleotides and derivatives	315-30-0	3	519865	472412	371221	1.3797e+06	1.46355e+06	1.21918e+06	1.26027	0.00110676	0.335636	-1.57503	down
pmc0682	C8H8N2	4-Aminoindole	Alkaloids	Plumerane	5192-23-4	3	31289.1	10767.5	3340	9	9	9	1.2666	0.212108	1681.35	10.7154	up
Lmcp003788	C22H22O12	Isotamarixin*	Flavonoids	Flavonols	-	3	116012	154090	145532	639958	654694	1240385	1.2442	0.069706	0.163956	-2.60862	down
Latp003876	C19H24O9	2-Methyl-5-(2'-hydroxypropyl)-7-hydroxy-chromone-2'-O-β-D-glucopyranoside	Others	Chromone	-	3	9	9	9	67803.8	76357.8	42194.8	1.28628	0.0262369	0.000144884	-12.7528	down
MWS04447	C6H11NO2	Homoproline	Amino acids and derivatives	Amino acids and derivatives	56879-46-0	3	339975	329940	317104	9	9	9	1.28732	0.000404488	36556.2	15.1578	up
pma3724	C17H20O9	1-O-Feruloylquinic acid	Phenolic acids	Phenolic acids	-	3	5398.5	21675	13587.6	9	9	9	1.27899	0.102219	1505.96	10.5565	up
Zbqn002318	C9H13NO5	N-succinyl-proline	Amino acids and derivatives	Amino acids and derivatives	-	2	59113.3	151743	68774.3	404559	406060	412245	1.20568	0.00830971	0.228668	-2.12867	down
Lmsn004092	C23H24O13	1-O-Galloyl-3-O-Feruloyl-β-D-glucose	Phenolic acids	Phenolic acids	-	3	15161.5	34597.4	26707.5	71114.3	69179.1	82036.7	1.17618	0.0031564	0.343932	-1.5398	down
pme0026	C6H14N2O2	L-Lysine	Amino acids and derivatives	Amino acids and derivatives	56-87-1	1	1.05773e+06	1.19631e+06	1.01168e+06	334416	343072	380525	1.2794	0.0036954	3.08665	1.62604	up
ML10181668	C6H11NO2	Cycloleucine	Amino acids and derivatives	Amino acids and derivatives	52-52-8	1	1.36862e+06	1.16807e+06	1.08943e+06	386475	310224	392224	1.26954	0.00556776	3.33001	1.73552	up
Wcfp001812	C7H6O3	Protocatechualdehyde	Others	Aldehyde compounds	139-85-5	3	14069.3	10556.6	15608.6	9	9	9	1.2866	0.0122152	1490.17	10.5413	up
Lafp003256	C11H14O5	3,4'-Dihydroxy-3',5'-dimethoxypropiophenone	Others	Ketone compounds	136196-47-9	2	235200	185125	174167	105386	99928.5	62747.4	1.16769	0.0117282	2.21774	1.14909	up
pme3154	C6H12O4	Mevalonic acid	Organic acids	Organic acids	150-97-0	3	249775	236638	247789	31008	38548.5	44606.3	1.27921	3.44053e-06	6.43118	2.68508	up
pme0274	C6H13NO2	6-Aminocaproic acid	Organic acids	Organic acids	60-32-2	2	19766.1	15791.3	17205.4	43882.5	65965.6	41749.7	1.23075	0.0482089	0.348045	-1.52266	down
Ysjp000315	C6H11NO2	Pipecolic acid	Alkaloids	Piperidine alkaloids	535-75-1	2	186723	203454	137578	35610.7	40459.6	50559.1	1.25786	0.0173521	4.16771	2.05926	up
Lmdp003286	C21H20O12	Isohyperoside*	Flavonoids	Flavonols	35589-21-0	3	70020	150854	46680	8079.79	23340	18340	1.12007	0.145552	5.37692	2.42678	up
Lmsn003805	C23H24O13	1-O-Galloyl-4-O-Feruloyl-β-D-glucose*	Phenolic acids	Phenolic acids	-	3	23526.7	37266.5	38967.1	55918.2	70231.2	85020.2	1.13696	0.0279201	0.472418	-1.08186	down
pmb2855	C11H20N2O8	L-Glutamine-O-glycoside	Amino acids and derivatives	Amino acids and derivatives	-	3	27879.7	36289.8	27062.1	9	9	9	1.28701	0.00927924	3378.95	11.7224	up
Wcgn005749	C14H18O5	(2S,3S)-6-(1,2-dihydroxyethyl)-3-hydroxy-5-(hydroxymethyl)-2,7-dimethyl-indan-1-one	Others	Others	-	3	471362	461139	453844	165320	241112	238946	1.22662	0.00797968	2.14811	1.10307	up
Wcdp006626	C19H18O3	1,7-bis(4-hydroxyphenyl)-hepta-4(E),6(E)-dien-3-one	Phenolic acids	Phenolic acids	-	2	54260.1	56225.1	72551.4	151246	167355	154391	1.26227	0.000257143	0.386976	-1.36968	down
Lmhn004960	C22H18O10	7-O-Galloyltricetiflavan	Flavonoids	Flavanols	-	3	46145.7	32484.6	17945.4	2688.69	10546.8	12798	1.01454	0.0876118	3.70966	1.89129	up
Zbsp004940	C10H8O4	6-Hydroxy-7-methoxycoumarin	Lignans and Coumarins	Coumarins	-	3	36924.8	62389.5	74337.9	22517.3	34309.8	21082.9	1.07258	0.087161	2.22888	1.15632	up
MW0109307	C9H14N2O5	Pro-Asp	Amino acids and derivatives	Amino acids and derivatives	-	3	50179.4	74822.1	97301.6	186756	191353	171311	1.18938	0.00691365	0.404614	-1.30538	down
Zmbp102503	C17H16O9	Bergaptol-O-β-D-glucoside	Others	Others	-	2	53350	46647.5	38636.9	15212	14776.9	25005	1.1914	0.00778141	2.5209	1.33394	up
MWSmce475	C20H24N2O2	Quinidine	Alkaloids	Quinoline alkaloids	56-54-2	2	126818	149740	163888	44742.8	62809.3	27942.8	1.19392	0.00237531	3.25065	1.70073	up
Labn003679	C15H20O8	(E)-caffeyl alcohol 4-O-β-D-glucopyranoside	Phenolic acids	Phenolic acids	-	3	16983	7627.81	13340	9	9	9	1.28449	0.0433873	1405.58	10.457	up
Yamp002343	C11H13NO3	1-[2-(Furan-2-yl)-2-oxoethyl]piperidin-2-one	Alkaloids	Alkaloids	-	1	2.83665e+06	1.78325e+06	2.67268e+06	117187	158964	154993	1.27747	0.0197226	16.9145	4.08019	up
Wayp004564	C9H11NO3	4-hydroxy-4-(3-pyridyl)-butanoic acid	Alkaloids	Pyridine alkaloids	15569-97-8	2	16675	36762.2	38582	149571	156883	147598	1.22361	0.00108364	0.202662	-2.30285	down
pme0193	C5H10N2O3	L-Glutamine	Amino acids and derivatives	Amino acids and derivatives	56-85-9	2	548003	491456	523516	127829	173935	158735	1.27194	8.35079e-05	3.39409	1.76303	up
Lmhn003074	C14H14O8	Feruloylmalic acid	Phenolic acids	Phenolic acids	-	3	121948	90984.1	77679.5	22547.3	21885	26540.6	1.26081	0.0293404	4.09468	2.03375	up
Lmyp003951	C11H14O5	3-Hydroxy-1-(4-hydroxy-3,5-dimethoxyphenyl)propan-1-one	Others	Ketone compounds	-	3	248793	421179	435670	129185	157698	144771	1.1879	0.0620133	2.56141	1.35694	up
ML10171848	C5H8O5	D-Arabinono-1,4-lactone*	Others	Saccharides	2782-09-4	2	363399	614062	636497	119221	65480.7	105946	1.23245	0.0335456	5.55297	2.47326	up
pmb0034	C10H16N2O7	L-α-Glutamyl-L-Glutamic Acid	Amino acids and derivatives	Amino acids and derivatives	3929-61-1	3	9	9	9	78548.4	83435.9	108220	1.28699	0.010242	9.99244e-05	-13.2888	down
pmp000239	C26H26O16	Luteolin-6-C-(5''-glucuronyl)xyloside	Flavonoids	Flavones	-	3	9	9	9	10005	26675	17286.9	1.28355	0.0650644	0.000500307	-10.9649	down
Lmcp003402	C22H22O12	Tamarixetin-3-O-glucoside (Tamarixin)	Flavonoids	Flavonols	27542-39-8	3	9	9	9	240460	273999	131219	1.28606	0.0378517	4.18166e-05	-14.5456	down
Qahn003953	C12H22O6	Erigeside B	Others	Others	95632-87-4	2	41064.8	28476.4	32038.8	59350.9	108099	107535	1.16592	0.0633001	0.369401	-1.43674	down
Lmzp002315	C15H18O5	Meranzin hydrate	Lignans and Coumarins	Coumarins	5875-49-0	2	39390.9	43820.3	32030	10005	3340	18340	1.06715	0.00837306	3.63709	1.86278	up
MW0112343	C6H10O7	(2R,3R,4R,5S,6S)-3,4,5,6-Tetrahydroxyoxane-2-carboxylic acid	Organic acids	Organic acids	-	3	74975.6	78434.6	78256.6	380754	372535	358622	1.28684	0.000341502	0.20835	-2.26292	down
Lmrn002746	C6H12O3	2-Hydroxy-4-methylpentanoic acid	Organic acids	Organic acids	498-36-2	3	9147.99	6670	9868.95	23813	24481.1	11907	1.08081	0.0992122	0.426685	-1.22876	down
Lmnp002845	C22H22O11	Hispidulin-8-C-glucoside	Flavonoids	Flavones	-	3	86700	56069.5	65266.8	18340	32054.6	17254.3	1.19156	0.0193604	3.07524	1.6207	up
Hmgp002950	C25H33N3O6	N1-Caffeoyl-N10-dihydrocaffeoylspermidine	Alkaloids	Phenolamine	-	3	9913.96	11773.7	11670	9	9	9	1.28714	0.00293639	1235.47	10.2708	up
pmn001660	C20H30O7	Cinncassiol A	Terpenoids	Sesquiterpenoids	73599-11-8	3	26633.7	37416.1	58449.5	11670	10781.5	6972.87	1.19508	0.0766746	4.16319	2.05769	up
Hmzp004605	C22H22O11	Ladanetin-6-O-β-D-glucosid*	Flavonoids	Flavones	-	3	38345	26613.6	45010	13451.3	23667.1	11670	1.08627	0.0417381	2.25399	1.17248	up
Lmmp002013	C14H22N2O3	Dihydroferuloylputrescine	Alkaloids	Phenolamine	-	3	5005	9029.57	19742	9	9	9	1.27879	0.124838	1250.98	10.2888	up

## Sheet: 65d-M vs. 45d-M
DAMs in 65 d vs. 45 d
Index	Formula	Compounds	Class I	Class II	CAS	Level	65d-M1	65d-M2	65d-M3	45d-M1	45d-M2	45d-M3	VIP	P-value	Fold_Change	Log2FC	Type
Zahn006118	C16H22O4	1,3-Benzodioxole-5-nonanoic acid	Others	Others	834900-22-0	2	93258.2	91109.8	97988.7	24846.6	23097.6	26310	1.29775	0.000122053	3.80257	1.92697	up
MW0115763	C14H22O4	trans-4-Methylene-2-octyl-5-oxotetrahydrofuran-3-carboxylic acid	Others	Others	191282-48-1	3	294176	290375	283855	96146.7	99946	114274	1.29377	6.70765e-05	2.798	1.4844	up
Lmbn007891	C18H34O4	Hydroxy ricinoleic acid	Lipids	Free fatty acids	-	1	3.05002e+07	2.90371e+07	2.92579e+07	6.15113e+07	6.10112e+07	5.82319e+07	1.2977	0.000187262	0.491248	-1.02548	down
WaYn010298	C18H28O3	9-Hydroxyoctadeca-6,10,12,15-Tetraenoic Acid	Lipids	Free fatty acids	326492-79-9	2	103437	54730	64541.5	641412	762932	618717	1.27941	0.00274979	0.110085	-3.18331	down
Zamn006847	C12H20O4	glycoric acid	Others	Others	-	3	354648	362229	398814	126025	129247	128296	1.2973	0.00298846	2.90873	1.54039	up
pmn001694	C18H34O5	9,10,13-Trihydroxy-11-Octadecenoic Acid	Lipids	Free fatty acids	29907-57-1	1	1.84981e+07	1.82704e+07	1.70424e+07	5.18637e+07	4.9485e+07	5.1463e+07	1.29834	1.64254e-05	0.352139	-1.50578	down
Yhhn011469	C20H28O2	hemerocallal A	Terpenoids	Ditepenoids	-	2	168975	178228	235866	718658	929412	322302	1.12116	0.119742	0.295918	-1.75673	down
Lmbn003970	C18H34O5	9,12,13-TriHOME; 9(S),12(S),13(S)-Trihydroxy-10(E)-octadecenoic acid	Lipids	Free fatty acids	97134-11-7	3	2.70064e+07	2.69896e+07	2.53416e+07	7.59078e+07	7.23401e+07	7.33154e+07	1.29885	3.52784e-05	0.358081	-1.48164	down
Qmjp081602	C15H24O	Spathulenol	Others	Others	-	1	273594	223618	249339	118751	99186.6	104616	1.27797	0.00463363	2.31451	1.2107	up
MW0054407	C15H24O	Decahydro-4,8,8-trimethyl-1,4-methanoazulene-9-carbaldehyde*	Others	Aldehyde compounds	79645-28-6	1	2.66836e+06	2.89899e+06	2.41627e+06	1.06148e+06	1.09522e+06	598662	1.21826	0.00130221	2.89748	1.5348	up
Qmyp101310	C15H24O	Anhydro-β-rotunol	Terpenoids	Sesquiterpenoids	-	3	2.14456e+06	2.04938e+06	2.28873e+06	447230	491833	451037	1.29831	0.00114752	4.66345	2.2214	up
zjbp111606	C15H22O2	9-Hydroxyselina-4,11-dien-14-al	Terpenoids	Sesquiterpenoids	-	1	44500.2	64789.6	60967.2	505172	655506	539774	1.29106	0.00700742	0.100125	-3.32013	down
Wdzp006852	C15H22O2	litseachromolaevane B	Terpenoids	Sesquiterpenoids	-	2	86956	39188.8	83426.7	630238	562884	507908	1.26171	0.00159347	0.123203	-3.02089	down
Lmbn005487	C18H34O4	12,13-DHOME; (9Z)-12,13-Dihydroxyoctadec-9-enoic acid	Lipids	Free fatty acids	263399-35-5	1	102442	99454.2	109829	1.48122e+06	1.22832e+06	1.33938e+06	1.29891	0.003387	0.0769898	-3.69919	down
Zmgn001448	C7H12O5	2-Propylmalic Acid	Organic acids	Organic acids	-	1	1.05194e+06	982553	892349	3.02519e+06	3.02599e+06	3.31636e+06	1.29405	0.000363964	0.312445	-1.67833	down
Wchn004015	C10H12O4	3-Hydroxy-1-(4'-hydroxy-3'-methoxyphenyl)-propan-1-one	Others	Others	-	1	808640	858328	913179	275082	255595	256946	1.2969	0.00178608	3.27586	1.71188	up
Lmtp005328	C15H20O2	Isoalantolactone	Terpenoids	Sesquiterpenoids	470-17-7	3	24963.9	161247	22278.4	780068	828688	685493	1.18508	0.000380685	0.0908749	-3.45997	down
MW0168269	C17H22O3	Podocarpa-8,11,13-trien-16-oic acid, 12-hydroxy-	Terpenoids	Ditepenoids	-	3	70464.2	75511.3	64090.6	527673	485099	512044	1.29859	0.00038813	0.137765	-2.85972	down
Hmqn003054	C18H34O5	9,10,11-Trihydroxy-12-octadecenoic acid	Lipids	Free fatty acids	61911-67-9	1	1.48605e+06	1.59835e+06	1.54182e+06	3.27817e+06	3.16105e+06	3.36963e+06	1.29686	0.000117615	0.471637	-1.08425	down
pmf0297	C20H42O	1-Eicosanol	Lipids	Free fatty acids	629-96-9	3	342223	340787	339025	849855	856802	873850	1.30007	0.000150051	0.39606	-1.33621	down
Lmhp008718	C25H48NO7P	LysoPC 17:2	Lipids	LPC	-	1	2.2714e+06	2.28801e+06	2.3723e+06	468855	491373	513853	1.29952	3.93447e-05	4.7024	2.2334	up
MW0012052	C20H34O4	5,8,14-Eicosatrienoic acid, 11,12-dihydroxy-, (5Z,8Z,14Z)-	Lipids	Free fatty acids	-	3	2.38067e+06	1.55232e+06	2.01426e+06	631287	736786	811380	1.24993	0.0297853	2.72878	1.44826	up
Wbhp009517	C18H28O3	Tagalsin P	Terpenoids	Terpene	-	2	289466	238824	203842	44457.1	190633	40591.3	1.00256	0.0718956	2.65571	1.4091	up
Sadn007155	C17H18O3	4-(hydroxymethyl)-1,8-dimethyl-9,10-dihydrophenanthrene-2,7-diol	Terpenoids	Ditepenoids	-	2	429058	463772	465169	143914	145542	146817	1.29882	0.00140601	3.11273	1.63818	up
Lcsn001170	C10H20N2O4	Thr-Leu	Amino acids and derivatives	Amino acids and derivatives	50299-12-2	1	61992.3	26003.1	76165.5	120139	121042	125469	1.04731	0.0441102	0.447732	-1.15929	down
Waln011704	C28H56NO9P	1-(2,3-dihydroxypropoxy)-3-(((2-(dimethylamino)ethoxy)(hydroxy)phosphoryl)oxy)propan-2-yl (Z)-14-Octadecenoic Acid	Lipids	LPE	-	1	139189	162071	168775	337809	341630	325607	1.28471	0.000350975	0.467674	-1.09642	down
Zjyp102913	C15H24O	Isocyperol	Terpenoids	Sesquiterpenoids	20085-00-1	1	2.11071e+06	2.05324e+06	2.08517e+06	840354	859366	734531	1.29304	0.000167951	2.56716	1.36017	up
Wcsn009515	C18H28O2	Methyl (2E,4E,9E)-5,9,13-trimethyltetradeca-2,4,9,12-tetraenoate	Others	Others	-	3	40923.4	37216.9	37382	243192	243728	230799	1.29934	0.000173253	0.160958	-2.63525	down
Walp006011	C14H31NO2	2-Aminotetradecane-1,4-diol*	Lipids	Sphingolipids	-	1	865529	628129	650549	1.78741e+06	2.02257e+06	1.99848e+06	1.27023	0.00032818	0.369153	-1.43771	down
mws0248	C9H12N2O6	Uridine	Nucleotides and derivatives	Nucleotides and derivatives	58-96-8	1	939234	945208	1.07209e+06	3.69175e+06	3.39874e+06	3.34511e+06	1.29595	0.000498921	0.283312	-1.81953	down
Lmhp009034	C21H42NO7P	LysoPE 16:1*	Lipids	LPE	-	1	1.84133e+06	1.79468e+06	1.86292e+06	753939	551768	784555	1.2678	0.00240022	2.63074	1.39547	up
MW0014550	C20H26O3	4-Oxoisotretinoin	Organic acids	Organic acids	71748-58-8	3	221444	259772	288607	1.54833e+06	1.53156e+06	1.55061e+06	1.29572	6.83205e-05	0.16625	-2.58857	down
mws0668	C10H12N4O6	Xanthosine	Nucleotides and derivatives	Nucleotides and derivatives	146-80-5	1	870877	892795	869133	1.90355e+06	2.03944e+06	2.03038e+06	1.29806	0.00117331	0.440757	-1.18195	down
Waln010192	C28H52NO9P	2-(2,3-dihydroxypropoxy)-3-(((2-(dimethylamino)ethoxy)(hydroxy)phosphoryl)oxy)propyl (8E,11Z,14Z)-octadeca-8,11,14-trienoate	Lipids	LPE	-	1	51623.3	65714.1	58083	325688	309839	322087	1.29607	2.66141e-06	0.183185	-2.44863	down
pmn001691	C18H32O5	9,12,13-Trihydroxy-10,15-octadecadienoic acid	Lipids	Free fatty acids	-	2	100495	106185	88229.7	244249	254247	231066	1.28886	0.000102348	0.404229	-1.30676	down
Lhhp102908	C15H20O2	5α,6α,7β,10β-11α,13-dihydro-4(15)-eudesmene-12,6-olide Tsoongiodendroonolide	Terpenoids	Sesquiterpenoids	-	1	1.27147e+06	1.25587e+06	1.21433e+06	11618292	1.10693e+07	1.02325e+07	1.29961	0.00168394	0.113659	-3.13721	down
pmb0862	C20H42NO7P	LysoPC 12:0	Lipids	LPC	20559-18-6	3	94474.9	73419.1	73472.3	30556.7	38325.8	40833.9	1.24373	0.013334	2.19991	1.13745	up
Lmrgn03385	C15H22O5	Dihydrophaseic acid	Terpenoids	Sesquiterpenoids	41756-77-8	2	308338	287657	338809	100664	129116	76415.8	1.25216	0.000597984	3.05295	1.6102	up
mws0219	C4H7NO4	L-Aspartic Acid	Amino acids and derivatives	Amino acids and derivatives	56-84-8	1	263243	280268	224252	110932	86509	110285	1.26701	0.0041718	2.49495	1.31901	up
pmb2657	C10H18N4O6	Argininosuccinic acid	Organic acids	Organic acids	2387-71-5	3	286613	273302	321498	82363.2	32928.9	45598.1	1.24232	0.000313812	5.47835	2.45374	up
Lmhp008763	C21H42NO7P	LysoPE 16:1(2n isomer)*	Lipids	LPE	-	1	1.99928e+06	1.73286e+06	1.82769e+06	707292	688202	608629	1.29075	0.00159767	2.7742	1.47207	up
Lmgn007652	C18H34O5	Tianshic acid	Organic acids	Organic acids	-	1	2.31293e+07	2.35252e+07	2.32664e+07	6.41912e+07	6.89584e+07	6.64894e+07	1.29925	0.000941387	0.350237	-1.5136	down
MW0168621	C9H14O2	4-Oxo-2-nonenal	Others	Aldehyde compounds	-	3	148695	167854	131811	59549.8	67750.3	60912.7	1.27824	0.0106516	2.3822	1.25229	up
Lmbn009444	C18H34O3	Ricinoleic acid	Lipids	Free fatty acids	141-22-0	2	352239	343709	309013	821328	842093	843497	1.2951	4.80942e-05	0.400875	-1.31878	down
WaYp007721	C16H35NO3	2-Aminohexadecane-1,16,16-triol	Lipids	Sphingolipids	-	2	539251	775131	591843	1.39504e+06	1.30062e+06	1.46278e+06	1.25013	0.00175752	0.458399	-1.12533	down
mws1060	C10H12N4O5	9-(Arabinosyl)hypoxanthine	Nucleotides and derivatives	Nucleotides and derivatives	7013-16-3	1	2.67354e+06	2.62062e+06	2.51735e+06	1.24405e+07	1.28463e+07	1.16433e+07	1.29919	0.00112562	0.211522	-2.24112	down
Laln002027	C18H24O12	3,4-dihydroxybenzaldehyde-xylose-glucoside*	Phenolic acids	Phenolic acids	-	2	649722	713275	687779	321965	341137	300516	1.29064	0.000231575	2.1282	1.08964	up
WaYp005128	C14H31NO3	2-Aminotetradecane-1,5,13-triol	Lipids	Sphingolipids	-	1	2.77724e+06	2.62099e+06	2.21202e+06	1.22115e+07	1.24499e+07	1.39239e+07	1.29402	0.00123932	0.197232	-2.34204	down
MW0004284	C10H14O2	4-(3-Hydroxybutyl)phenol	Phenolic acids	Phenolic acids	69617-84-1	3	2.32416e+07	1.75544e+07	2.87752e+07	5.68674e+06	4.70665e+06	4.66018e+06	1.27342	0.0292255	4.62158	2.20839	up
MWSslk124	C11H12O4	2-Benzylsuccinic Acid	Organic acids	Organic acids	884-33-3	2	152679	129838	128588	331727	332721	324801	1.28968	0.000680824	0.415572	-1.26683	down
Zjyp102918	C15H24O	Epinootkatol	Terpenoids	Sesquiterpenoids	-	1	1.98994e+06	1.95537e+06	2.23743e+06	475558	468577	407751	1.29554	0.00192132	4.57341	2.19327	up
Lhhp005648	C10H10O3	3,4-Methylenedioxy cinnamyl alcohol*	Others	Alcohol compounds	17581-86-1	2	84709.2	128046	93637.4	748826	677871	737514	1.28986	8.39387e-05	0.141573	-2.82039	down
Lmhp008233	C23H40NO7P	LysoPE 18:4	Lipids	LPE	-	1	380992	413793	364826	1.38524e+06	1.46354e+06	1.39144e+06	1.2979	3.01747e-05	0.273479	-1.8705	down
Zmbn005559	C16H18N2O5S	Indole-3-cyano-2-O-glucoside	Alkaloids	Plumerane	-	2	232176	257491	237464	71623.4	31131	50230.1	1.24442	0.000391127	4.75297	2.24883	up
pme3184	C10H14N5O6P	2'-Deoxyadenosine-5'-monophosphate	Nucleotides and derivatives	Nucleotides and derivatives	653-63-4	3	331507	382832	362171	1.07821e+06	895476	1.0311e+06	1.28875	0.00461396	0.358265	-1.4809	down
Lmhp008801	C23H42NO7P	LysoPE 18:3	Lipids	LPE	-	1	1.10182e+06	1.07174e+06	1.05778e+06	565090	291654	147463	1.11791	0.0250671	3.2178	1.68607	up
pme1184	C10H13N5O4	2'-Deoxyguanosine	Nucleotides and derivatives	Nucleotides and derivatives	961-07-9	2	156888	171970	200193	508244	615212	493827	1.28051	0.00632721	0.327123	-1.61209	down
MW0012501	C20H36O4	15S-hydroperoxy-11Z,13E-eicosadienoic acid	Lipids	Free fatty acids	145375-41-3	3	3.95883e+06	1.6878e+06	2.80789e+06	980153	1.03679e+06	1.25221e+06	1.12845	0.116561	2.58615	1.3708	up
MW0153867	C10H20N2O3S2	Met-Met	Amino acids and derivatives	Amino acids and derivatives	-	3	647962	717509	729938	1.4858e+06	1.55069e+06	1.28392e+06	1.2783	0.00700312	0.485002	-1.04394	down
Walp004906	C14H31NO3	2-Aminotetradecane-1,11,13-triol	Lipids	Sphingolipids	-	1	513722	507956	453587	2.60811e+06	2.40337e+06	2.43804e+06	1.29827	0.000412213	0.198035	-2.33617	down
Wbsp001110	C10H10N2O	hupcrispatine	Alkaloids	Alkaloids	-	1	1.43693e+06	1.95847e+06	1.65389e+06	528731	465181	401889	1.2776	0.0115073	3.61749	1.85499	up
mws0289	C23H46NO7P	LysoPE 18:1*	Lipids	LPE	89576-29-4	3	4.31233e+06	3.98696e+06	3.92673e+06	1.35302e+07	1.31308e+07	1.34969e+07	1.29856	7.89695e-07	0.304449	-1.71573	down
pmd0147	C28H54NO7P	LysoPC 20:2	Lipids	LPC	-	3	556562	484551	477459	1.13871e+06	1.15528e+06	933735	1.26907	0.00890064	0.470477	-1.0878	down
MWS1113	C11H21NO4	Isobutyryl carnitine	Alkaloids	Alkaloids	25518-49-4	1	388973	411366	451215	932707	751880	832499	1.271	0.00887312	0.497223	-1.00803	down
Zmyn005015	C18H37NO2	Palmitoylethanolamide	Lipids	Free fatty acids	544-31-0	3	9196.22	15186.4	16033.8	32803.8	34158	21128	1.11839	0.0420148	0.458809	-1.12404	down
Lmnn102709	C26H34O12	Olivil-4'-O-glucoside	Lignans and Coumarins	Lignans	76880-93-8	3	134674	164564	165964	36084.8	27059.8	12297.6	1.22824	0.000871532	6.16634	2.62441	up
MWSslk132	C16H30O4	Hexadecanedioic acid	Lipids	Free fatty acids	505-54-4	2	156310	147962	152037	1.39075e+06	1.3922e+06	1.36748e+06	1.30018	9.89115e-06	0.109943	-3.18518	down
Wcdp005264	C14H31NO2	Tetradecasphinganine*	Others	Others	-	1	1.30784e+06	1.00657e+06	847413	2.2526e+06	2.44665e+06	2.39253e+06	1.24074	0.0043864	0.445844	-1.16539	down
MWSmce509	C17H14N2	3,3'-Diindolylmethane	Alkaloids	Plumerane	1968-05-4	1	30694.9	33583.6	37483	838826	961258	842360	1.29908	0.00220379	0.0385104	-4.69861	down
MW0112082	C8H9NO	2-Aminoacetophenone	Others	Ketone compounds	613-89-8	3	1.11338e+06	1.15587e+06	927868	253470	236054	264561	1.29322	0.00669825	4.23972	2.08397	up
pme3967	C12H17N5O5	2-(Dimethylamino)guanosine*	Nucleotides and derivatives	Nucleotides and derivatives	2140-67-2	1	1.80085e+06	1.36492e+06	1.75753e+06	4.8883e+06	5.45467e+06	5.42797e+06	1.28278	0.000158145	0.312176	-1.67957	down
pmb3101	C7H12O5	2-Isopropylmalic Acid	Organic acids	Organic acids	49601-06-1	1	1.43452e+06	1.3415e+06	1.412e+06	4.46093e+06	4.29418e+06	4.28855e+06	1.29916	2.67381e-05	0.321076	-1.63901	down
Wcsn009636	C22H30O4	Mediterraneone*	Others	Others	133301-13-0	1	97054.6	94510.6	102950	572110	562302	607721	1.29928	0.000579291	0.169054	-2.56444	down
Wayp004349	C25H40N2O7	N-Hydroxydecanoyl nornicotine glucoside	Alkaloids	Pyridine alkaloids	-	3	28340	21675	15350.3	5005	7152.6	10646.4	1.15239	0.0465375	2.8664	1.51924	up
MW0107577	C11H22N2O3	Ile-Val	Amino acids and derivatives	Amino acids and derivatives	41017-96-3	3	215808	219680	175602	412441	511397	639770	1.23998	0.0354435	0.390821	-1.35542	down
mws0884	C10H12N5O6P	Cyclic 3',5'-Adenylic acid	Nucleotides and derivatives	Nucleotides and derivatives	60-92-4	1	527164	611225	625513	252977	290529	307460	1.27115	0.00301484	2.07282	1.0516	up
Wbhp008068	C20H32O5	(1R,4aS,4bR,7R,8R,8aR,9S,10aR)-7-ethenyl-8,8a,9-trihydroxy-1,4a,7-trimethyl-2,3,4,4b,5,6,8,9,10,10a-decahydrophenanthrene-1-carboxylic acid	Terpenoids	Terpene	-	1	442854	393087	424223	795706	893670	863509	1.28751	0.00100884	0.493624	-1.01852	down
Walp007190	C20H43NO4	2-AminoicoSane-1,5,7,19-tetraol	Lipids	Sphingolipids	-	1	7.13422e+06	6.06632e+06	5.77105e+06	1.19315e+07	1.36573e+07	1.37187e+07	1.27054	0.00114507	0.482646	-1.05096	down
WaYp007695	C18H39NO4	2-Aminooctadecane-1,16,18,18-tetraol	Lipids	Sphingolipids	-	2	373852	545264	425075	1092278	1.13972e+06	1.21586e+06	1.26451	0.00061513	0.389863	-1.35896	down
mws0355	C22H18O10	Catechin gallate*	Flavonoids	Flavanols	130405-40-2	3	46313.1	74502.2	82835.9	13340	13340	16942.8	1.25898	0.0389476	4.66845	2.22295	up
mws1089	C12H23O14P	Sucrose-6-phosphate	Others	Saccharides	-	3	610636	741194	748682	324920	331073	368893	1.27096	0.0100572	2.04951	1.03528	up
Zjyp102916	C15H24O	(1R,4aR,7R,8aR)-1,4a,8a-trimethyl-7-(prop-1-en-2-yl)-deca-hydronaphthalen-1-ol*	Terpenoids	Sesquiterpenoids	-	1	1.93406e+06	1.88052e+06	2.10166e+06	442635	472509	386075	1.29503	0.000567429	4.54669	2.18482	up
pme3961	C10H13N5O3	2'-Deoxyadenosine*	Nucleotides and derivatives	Nucleotides and derivatives	958-09-8	2	530404	504576	472074	1.28122e+06	1.92592e+06	1.39647e+06	1.26615	0.0342394	0.327363	-1.61104	down
Walp007192	C22H47NO5	2-aminodocoSane-1,6,19,20,21-pentaol	Lipids	Sphingolipids	-	1	1.10871e+06	1.02669e+06	1.0043e+06	2.49896e+06	2.60223e+06	2.80874e+06	1.29375	0.00134842	0.396931	-1.33304	down
mws2523	C12H23O14P	Trehalose 6-phosphate	Others	Saccharides	4484-88-2	2	854415	825275	912173	355806	349154	367146	1.29694	0.00179097	2.41754	1.27354	up
mws0984	C9H11N5O3	L-Sepiapterin	Nucleotides and derivatives	Nucleotides and derivatives	17094-01-8	2	37492.6	50843.6	34416.6	110818	106382	101013	1.26192	0.00119567	0.385757	-1.37424	down
mws0736	C8H16N2O3	N-Glycyl-L-leucine	Amino acids and derivatives	Amino acids and derivatives	869-19-2	1	197390	165579	190852	426669	359656	323849	1.25259	0.0177609	0.49886	-1.00329	down
Lmhp008833	C24H48NO7P	LysoPC 16:1(2n isomer)*	Lipids	LPC	-	1	1.19927e+06	1.24582e+06	1.29907e+06	414143	393497	375726	1.29759	0.000292042	3.16399	1.66174	up
Lmbn002737	C8H8O	3-Methylbenzaldehyde	Others	Aldehyde compounds	620-23-5	3	108985	99276.2	96034.8	20656.3	24340.8	18008.5	1.29101	0.000454877	4.82966	2.27192	up
Lmcp002302	C12H17N5O5	N6-(2-Hydroxyethyl)adenosine*	Nucleotides and derivatives	Nucleotides and derivatives	4338-48-1	1	1.27241e+06	1.01274e+06	1.36952e+06	3.707e+06	4.32103e+06	4.20547e+06	1.28169	0.000717038	0.298743	-1.74302	down
WaYp006462	C16H35NO3	2-Aminohexadecane-1,5,15-triol	Lipids	Sphingolipids	-	1	3.3832e+06	2.85084e+06	2.92711e+06	8.31604e+06	8.98078e+06	8.34518e+06	1.29172	5.91347e-05	0.357272	-1.48491	down
pmc0066	C10H13N4O7P	2'-Deoxyinosine-5'-monophosphate	Nucleotides and derivatives	Nucleotides and derivatives	3393-18-8	3	1.15876e+06	1.30249e+06	1.19912e+06	3.34911e+06	4.44035e+06	3.69098e+06	1.28448	0.0137289	0.318836	-1.64911	down
Lmqp000329	C8H14N3O7P	5-Aminoimidazole ribonucleotide	Nucleotides and derivatives	Nucleotides and derivatives	25635-88-5	1	2.7823e+06	2.54429e+06	2.63689e+06	5.25778e+06	6.93746e+06	5.42969e+06	1.26644	0.0247629	0.45183	-1.14615	down
pmc0960	C28H50NO7P	LysoPC 20:4	Lipids	LPC	-	3	29916.4	54598.9	40729.5	202133	179304	214675	1.26816	0.000463627	0.210103	-2.25083	down
Lmxp010913	C35H66NO9P	1-(9Z-Octadecenoyl)-2-(9-oxo-nonanoyl)-sn-glycero-3-phosphocholine	Lipids	Glycerol ester	-	2	145350	123028	160099	55620.8	56423.3	51547.2	1.28198	0.0132492	2.61919	1.38912	up
Wcdp004275	C14H31NO	Lauramine oxide	Others	Others	1643-20-5	1	88455.7	71726.1	61326.6	399629	345069	357595	1.28735	0.000670722	0.200952	-2.31507	down
HX1225	C15H24O	2-methyl-2-vinyl-3-isopropenyl-5-isopropylidene cyclohexanol*	Terpenoids	Monoterpenoids	-	1	1.76952e+06	1.79891e+06	1.99998e+06	452841	509782	381738	1.28942	0.000437536	4.14204	2.05034	up
pme1651	C10H9NO2	Indole-3-acetic acid (IAA)	Alkaloids	Plumerane	87-51-4	3	233278	202938	204183	601504	575567	529001	1.29106	0.000843778	0.375365	-1.41363	down
Zmyn000155	C7H14N2O3	N-α-Acetyl-L-ornithine	Amino acids and derivatives	Amino acids and derivatives	6205-08-9	2	3.30895e+06	3.44152e+06	3.60895e+06	693565	681998	676836	1.29963	0.000949062	5.04747	2.33556	up
Walp004752	C12H27NO2	2-Aminododecane-1,4-diol	Lipids	Sphingolipids	-	1	953188	782398	557004	2.91011e+06	2.567e+06	3.05778e+06	1.26209	0.000474048	0.268614	-1.89639	down
MW0105600	C8H14O3	Alpha-Ketooctanoic acid	Organic acids	Organic acids	328-51-8	3	126858	119876	120199	1.00865e+06	1.0055e+06	947897	1.29993	0.000447174	0.123878	-3.013	down
mws0120	C8H20NO6P	Choline Alfoscerate	Lipids	PC	28319-77-9	1	6.18605e+06	1.66174e+06	1.89817e+06	1.23304e+07	1.08347e+07	1.19417e+07	1.1278	0.0213829	0.277609	-1.84887	down
ZbBn002068	C8H12O5	3-methyl-ShikimicAcid	Organic acids	Organic acids	-	2	72237	77115.5	44678.6	13717.6	25824.5	25904	1.16587	0.0369983	2.96474	1.56791	up
Zmjp000182	C7H16N4O2	N-Monomethyl-L-arginine*	Amino acids and derivatives	Amino acids and derivatives	17035-90-4	1	379305	459683	392575	185597	204566	205988	1.27771	0.00968585	2.06586	1.04674	up
Zmhn001420	C8H6O4	5,7-Dihydroxy-1(3H)-isobenzofuranone	Phenolic acids	Phenolic acids	27979-58-4	2	337536	366885	310612	128196	120487	136066	1.29057	0.00364878	2.63818	1.39954	up
zjgp122304	C14H16O2	1,3-dihydroxy-6(E)-tetradecene-8,10,12-triyne	Others	Others	-	2	192720	163475	209868	1.3747e+06	1.31105e+06	1.31776e+06	1.29646	4.98857e-06	0.141392	-2.82223	down
pmn001640	C20H18O12	Myricetin-3-O-arabinoside	Flavonoids	Flavonols	132679-85-7	3	9442.74	13340	10546.7	9	9	9	1.29974	0.0107392	1234.42	10.2696	up
Wdzp007232	C15H22O2	orientalol G	Terpenoids	Sesquiterpenoids	-	2	969731	923343	904251	200233	183723	213545	1.29794	0.00010214	4.68171	2.22704	up
MW0168670	C18H28O2	9,12-Octadecadiynoic Acid	Lipids	Free fatty acids	2012-14-8	3	641005	775193	604666	4.31448e+06	3.8984e+06	4.33951e+06	1.29529	0.000538546	0.160994	-2.63492	down
Lmhn003373	C11H10O7	4-Hydroxybenzoylmalic acid	Phenolic acids	Phenolic acids	-	2	413136	381813	399860	106025	92531.1	86866	1.2952	4.08687e-05	4.18611	2.06561	up
Qmkp102204	C33H44O8	Meliatoosenin K	Terpenoids	Triterpene	-	2	296184	321907	264111	21592.8	27146	32849.6	1.29249	0.00295664	10.8128	3.43467	up
Ymmg000004	C15H22O	rosacorenone	Terpenoids	Sesquiterpenoids	-	1	301052	256247	259585	127583	110459	49237.1	1.14462	0.00593488	2.84352	1.50768	up
Yalp006716	C15H24O2	Aphanamol I*	Terpenoids	Sesquiterpenoids	91410-61-6	1	802816	890367	840560	255152	301060	288115	1.29329	0.00025213	3.0009	1.5854	up
MWSmce265	C14H14O4	Decursinol	Lignans and Coumarins	Coumarins	23458-02-8	3	74093.1	84940.8	74779.2	816636	753303	693188	1.2985	0.00255493	0.103314	-3.27489	down
mws0027	C9H10O5	Syringic acid	Phenolic acids	Phenolic acids	530-57-4	2	2.06552e+06	5.39481e+06	2.11284e+06	1.45519e+06	1.04395e+06	1.11165e+06	1.03487	0.211781	2.65127	1.40668	up
Walp007214	C16H35NO3	2-Aminohexadecane-1,5,6-triol	Lipids	Sphingolipids	-	1	106636	118163	85324.5	263263	258965	243960	1.27134	0.000529251	0.404761	-1.30486	down
Waln010449	C26H52NO9P	1-(2,3-dihydroxypropoxy)-3-(((2-(dimethylamino)ethoxy)(hydroxy)phosphoryl)oxy)propan-2-yl (E)-hexadec-9-enoate	Lipids	LPE	-	1	40942.5	47400.3	48441.4	17048.1	13651.7	15950.3	1.28437	0.00211146	2.93213	1.55195	up
Hmqp006235	C26H46NO7P	LysoPC 18:4	Lipids	LPC	-	1	5.48781e+06	6.56079e+06	6.06954e+06	2.47187e+07	2.18049e+07	2.32439e+07	1.29502	0.00082211	0.259693	-1.94512	down
Lcsp013328	C20H37NO2	linoleoyl ethanolamine	Lipids	LPE	68171-52-8	3	59128.2	56500.2	52778.1	130554	145207	123809	1.28908	0.00396803	0.42147	-1.2465	down
Lamn005183	C23H28O11	Astraflavonoid C	Flavonoids	Other Flavonoids	-	2	120089	95113.4	99183.8	29665.9	27649.3	26998.1	1.2916	0.00943722	3.72878	1.89871	up
Lhyp102021	C15H24O	Oxyphyllol A	Terpenoids	Sesquiterpenoids	-	2	1.28665e+06	1.29315e+06	1.19733e+06	600401	512081	422485	1.26658	0.000708751	2.46072	1.29908	up
mws2118	C21H24O10	Phloretin-2'-O-glucoside (Phlorizin)	Flavonoids	Chalcones	60-81-1	3	150322	143293	153828	50176.7	49035.6	72333.6	1.25868	0.00262326	2.60831	1.38311	up
MWS0946	C18H38NO5P	Sphingosine-1-Phosphate	Lipids	Sphingolipids	26993-30-6	3	5754.6	4469.81	5072.06	13894.4	13398	11181.5	1.27134	0.00470005	0.39758	-1.33068	down
pmd0132	C24H50NO7P	LysoPC 16:0(2n isomer)*	Lipids	LPC	-	1	2.70441e+06	2.30112e+06	2.66234e+06	5.62933e+06	5.82296e+06	5.71418e+06	1.2892	0.00033763	0.446678	-1.16269	down
Zmyn003693	C16H12O4	6-Hydroxy-2'-methoxyflavone	Flavonoids	Flavones	61546-59-6	3	13914	22681.6	21204.8	55598.2	44524.5	46378.2	1.22711	0.00298374	0.39454	-1.34176	down
Zmyn005384	C18H36O3	2R-Hydroxyoctadecanoic Acid*	Lipids	Free fatty acids	26633-48-7	1	399467	356726	370750	1.22919e+06	1.37843e+06	1.26193e+06	1.29625	0.00131123	0.291234	-1.77975	down
MW0007840	C10H10O4	Monoethyl phthalate	Phenolic acids	Phenolic acids	2306-33-4	3	871168	853142	831313	157123	144239	185437	1.2953	2.14997e-06	5.24984	2.39227	up
mws0874	C10H14N5O7P	3'-Adenylic Acid	Nucleotides and derivatives	Nucleotides and derivatives	84-21-9	3	95773.8	92659.1	101949	217430	220994	210188	1.29632	1.10645e-05	0.447697	-1.1594	down
Wcsn009520	C22H30O4	Cystomexicone A*	Others	Others	-	1	105096	105067	104343	620414	529537	590969	1.29847	0.00315285	0.180655	-2.46869	down
HJAP046	C12H14O5	1-(2,4,5-Trimethoxyphenyl)-1,2-propanedione	Phenolic acids	Phenolic acids	2020-84-0	3	6670	24663	3340	89068.1	112153	46680	1.13051	0.053161	0.139866	-2.83788	down
MWSmce062	C15H18O3	Xanthatin	Terpenoids	Sesquiterpenoids	26791-73-1	2	127906	149861	167698	1.47211e+06	1.47216e+06	1.32637e+06	1.2968	0.000864055	0.104309	-3.26106	down
Qmjp080409	C15H22O4	4β,8β-Dihydroxy-5α(H)-eudesm-7(11)-en-8,12-olide	Terpenoids	Sesquiterpenoids	-	2	436345	488108	459790	100681	143955	105342	1.2822	7.43064e-05	3.95523	1.98376	up
MW0125855	C9H7NO2	N-Methylphthalimide	Others	Others	550-44-7	3	286444	386611	232432	2.63199e+06	2.10453e+06	1.84064e+06	1.28013	0.0123845	0.137671	-2.8607	down
MWSmce248	C9H8O3	3-Hydroxycinnamic Acid*	Phenolic acids	Phenolic acids	14755-02-3	3	440620	457967	464675	968954	878983	960975	1.2944	0.00223367	0.485334	-1.04295	down
pmp001281	C26H52NO7P	LysoPC 18:1*	Lipids	LPC	-	2	9.77311e+06	9.36272e+06	8.60698e+06	3.32507e+07	3.2934e+07	3.39004e+07	1.29801	1.00015e-06	0.277192	-1.85104	down
Lakn002075	C18H24O12	4-Hydroxybenzoic acid glucosyl xyloside*	Phenolic acids	Phenolic acids	-	2	715107	666177	728174	319418	319122	322722	1.29741	0.0023465	2.19447	1.13387	up
Lafp005959	C15H24O2	7-Hydroxy-costol*	Terpenoids	Sesquiterpenoids	-	1	723595	762667	743272	237600	220159	210558	1.29747	8.56538e-06	3.33604	1.73814	up
pme1286	C14H20N6O5S	S-(5'-Adenosy)-L-homocysteine	Amino acids and derivatives	Amino acids and derivatives	979-92-0	3	13529.9	33611.2	8870	515124	509325	58893.8	1.11823	0.151319	0.0517021	-4.27363	down
Lmhp010908	C27H54NO7P	LysoPC 19:1	Lipids	LPC	-	3	236827	264371	223693	75671	66852.6	72214.1	1.29362	0.00360469	3.3757	1.75519	up
Saln000499	C31H40O17	7-O-(4''-O-glucosyl)coumaroyl-loganic acid	Terpenoids	Monoterpenoids	-	3	4.4909e+06	4.78319e+06	3.3988e+06	1.05079e+06	1.64494e+06	1.81204e+06	1.21738	0.00993983	2.81134	1.49126	up
Hmzp003994	C22H22O12	Pedaliin*	Flavonoids	Flavones	22860-72-6	3	107584	109671	181790	525480	938085	524791	1.23699	0.0573266	0.200691	-2.31695	down
MWSHC20155	C10H8O4	Scopoletin (7-Hydroxy-6-methoxycoumarin)	Lignans and Coumarins	Coumarins	92-61-5	2	5.63972e+06	5.71306e+06	5.43838e+06	2.26155e+06	2.12128e+06	2.01974e+06	1.29652	7.09084e-06	2.62256	1.39098	up
pmb0374	C5H5N5	2-Aminopurine	Nucleotides and derivatives	Nucleotides and derivatives	452-06-2	1	3.44605e+06	3.23887e+06	3.07814e+06	7.41959e+06	7.86436e+06	6.34642e+06	1.27974	0.00965033	0.451359	-1.14765	down
MW0168280	C11H12O7	(2S,3R)-2,3-dihydroxy-2-[(4-hydroxyphenyl)methyl]butanedioic acid	Organic acids	Organic acids	35388-57-9	3	447904	452399	455317	1.10649e+06	1.00199e+06	1.06408e+06	1.2974	0.00239726	0.427295	-1.2267	down
Lmbn001930	C7H6O2	2-Hydroxybenzaldehyde (Salicylaldehyde)	Phenolic acids	Phenolic acids	90-02-8	3	25344.4	29888	40281.3	13009.7	8460.4	11663.8	1.22526	0.0332865	2.88266	1.5274	up
pme0256	C5H4N4O2	Xanthine	Nucleotides and derivatives	Nucleotides and derivatives	69-89-6	3	105191	94813.7	103019	899630	757814	887966	1.29797	0.00354488	0.119047	-3.07039	down
MWS201442	C13H18N2O4	Phe-Thr	Amino acids and derivatives	Amino acids and derivatives	51352-44-4	2	42538.6	117888	91515	192341	208322	194680	1.09114	0.0301429	0.423187	-1.24063	down
Lmcp003816	C15H18O4	Chloranthalactone E	Terpenoids	Sesquiterpenoids	73215-92-6	2	69594.3	64737.6	72163.9	439653	303205	315486	1.28615	0.0225256	0.195112	-2.35762	down
mws0009	C10H10O3	Coniferaldehyde*	Others	Aldehyde compounds	20649-42-7	2	73449.9	100789	53274.5	552503	477040	556922	1.27705	0.000543961	0.143409	-2.80179	down
MWSmce326	C9H17N4O9P	AICAR phosphate (Acadesine phosphate)	Nucleotides and derivatives	Nucleotides and derivatives	681006-28-0	2	17261.7	54638.1	48630.9	136938	137882	191048	1.15177	0.00873614	0.258723	-1.95052	down
MW0106075	C8H18N2O3S	2-amino-4-(S-butylsulfonimidoyl)butanoate	Amino acids and derivatives	Amino acids and derivatives	-	3	1.60764e+06	1.66058e+06	1.60018e+06	752594	744101	751301	1.29963	0.000378395	2.16566	1.11481	up
Zmjp003291	C27H30O15	Vitexin-2''-O-galactoside	Flavonoids	Flavones	-	3	8732.55	7387.35	15092.4	9	9	9	1.29797	0.0484804	1156.01	10.1749	up
Waln011524	C26H54NO9P	1-(2,3-dihydroxypropoxy)-3-(((2-(dimethylamino)ethoxy)(hydroxy)phosphoryl)oxy)propan-2-yl palmitate*	Lipids	LPE	-	1	76432.8	94165	65569.7	149557	197009	196238	1.23374	0.0100121	0.435088	-1.20062	down
mws1397	C22H18O10	Epicatechin gallate*	Flavonoids	Flavanols	1257-08-5	3	60202.5	73149.4	101702	17132.9	13340	15005	1.27275	0.0347316	5.16853	2.36975	up
Lahp005735	C14H14O5	"""""""3-[3'-(4""""""""-methoxyphenyl)-2'-acrylate]-2-oxotetrahydrofuran"""""""	Others	Lactones	-	2	248414	268620	251091	1.0218e+06	1.03272e+06	956727	1.29892	0.000497084	0.255086	-1.97094	down
Lmhn002051	C12H12O8	Vnilloylmalic acid	Phenolic acids	Phenolic acids	-	3	274958	250432	243702	68720.6	97956.5	85228.5	1.27693	0.000186012	3.0531	1.61027	up
Hmjp003123	C21H18O13	Quercetin-5-O-glucuronide	Flavonoids	Flavonols	-	3	6670	23340	15005	9	9	9	1.29356	0.0893852	1667.22	10.7032	up
Lamp008554	C14H20O2	2-Oxoisodauc-5-en-12-al	Terpenoids	Sesquiterpenoids	-	3	225376	266949	241433	105088	115573	72431.7	1.23656	0.00119037	2.5035	1.32395	up
Wdmp003782	C21H26N2O4	Methyl (6S,6aS,7R,9R,11S)-2-hydroxy-7-((S)-1-hydroxyethyl)-7,8,9,10,12,13-hexahydro-5H-6,9-methanopyrido[1',2':1,2]azepino[4,5-b]indole-6(6aH)-carboxylate	Alkaloids	Plumerane	-	2	26675	15092.4	11997.6	6863.76	10772.1	8340	1.02169	0.167408	2.06981	1.0495	up
pme2801	C6H6N4O2	7-Methylxanthine	Nucleotides and derivatives	Nucleotides and derivatives	552-62-5	3	38911.8	53409.3	55867	153307	134942	191580	1.25851	0.0151422	0.308835	-1.69509	down
mws2104	C7H14O6	D-Pinitol*	Others	Saccharides	10284-63-6	2	37337.2	45367.9	34525.9	9	9	9	1.30007	0.00684284	4341.89	12.0841	up
Smjp001258	C12H14N2O2	Abrine	Alkaloids	Plumerane	526-31-8	2	199387	136839	121449	332161	341818	257641	1.17212	0.0117871	0.491268	-1.02542	down
zjbp111608	C15H22O2	11-hydroxyvalenc-1(10),8-dien-2-one*	Terpenoids	Sesquiterpenoids	-	2	9	9	9	332456	126824	110285	1.29734	0.117279	4.74046e-05	-14.3646	down
Zjxp110312	C15H22O2	12-Carboxyeudesma-3,11(13)-diene(Isocostic acid)*	Terpenoids	Sesquiterpenoids	69978-82-1	2	9	9	9	332456	126824	110285	1.29734	0.117279	4.74046e-05	-14.3646	down
mws4532g	C5H12N2O2	D-Ornithine	Amino acids and derivatives	Amino acids and derivatives	348-66-3	1	14161.2	7897.16	6110.3	9	9	9	1.29709	0.0615277	1043.28	10.0269	up
pmb2507	C5H11O7P	2-Deoxyribose-1-phosphate	Nucleotides and derivatives	Nucleotides and derivatives	17210-42-3	3	341895	349153	340726	160702	118030	143385	1.27468	0.00264386	2.44428	1.28941	up
MW0131236	C16H16O6	Hesperetin dihydrochalcone	Others	Ketone compounds	35400-60-3	3	79973.5	89277.8	64316	38944.3	22469.9	49626.4	1.093	0.0193105	2.10344	1.07275	up
Lmsn000363	C16H22O7	Raspberryketone glucoside	Phenolic acids	Phenolic acids	38963-94-9	3	407692	257469	378818	48595.6	36563.3	140088	1.15896	0.0108855	4.63482	2.21251	up
MWS04412	C8H18N2O2	N(6),N(6)-Dimethyl-L-lysine	Amino acids and derivatives	Amino acids and derivatives	2259-86-1	2	1.43293e+07	1.79506e+07	1.50873e+07	2.7691e+06	505675	885371	1.21611	0.000903086	11.3859	3.50918	up
MWSmce264	C8H10O3	Hydroxytyrosol	Phenolic acids	Phenolic acids	10597-60-1	3	944894	1.06381e+06	1.18516e+06	326885	286113	325643	1.28958	0.00676401	3.40264	1.76665	up
mws1051	C15H23N6O5S+	S-Adenosylmethionine	Amino acids and derivatives	Amino acids and derivatives	485-80-3	3	279420	322010	253591	687769	735921	667793	1.28295	0.000131299	0.408811	-1.29049	down
MW0103685	C15H22N2O18P2	Uridine diphosphate glucuronic acid	Nucleotides and derivatives	Nucleotides and derivatives	2616-64-0	3	80711.2	82781.2	96315	47210.6	39759.7	38536	1.26675	0.00351802	2.07008	1.04968	up
mws0014	C10H10O4	Ferulic acid	Phenolic acids	Phenolic acids	537-98-4	2	58015.3	54576.4	40427.1	32426.2	16174.1	12811.4	1.10778	0.0201157	2.49169	1.31712	up
MW0111999	C18H24O2	2,6-Bis(3-methyl-2-butenyl)-4-acetylphenol	Phenolic acids	Phenolic acids	-	3	45484	35439.8	40020.7	115992	100180	105808	1.28162	0.000657125	0.375627	-1.41263	down
MWSmce709	C9H7N	Isoquinoline	Alkaloids	Isoquinoline alkaloids	119-65-3	2	1.77795e+06	1.94744e+06	1.83688e+06	864184	826816	1.01526e+06	1.27827	0.000265592	2.05534	1.03938	up
pme1292	C8H8O4	Homogentisic acid*	Phenolic acids	Phenolic acids	451-13-8	3	230744	237459	228084	96831.4	125771	116097	1.27157	0.00251195	2.05577	1.03968	up
Lmmp003306	C25H26O15	Quercetin-3-O-xylosyl(1→2)arabinoside	Flavonoids	Flavonols	-	3	9	9	9	8209.9	19447.3	5005	1.29206	0.130944	0.000826644	-10.2404	down
pmp001234	C12H12O2	Butylidenephthalide	Others	Lactones	72917-31-8	2	143736	169850	167698	1.04516e+06	934622	981492	1.29749	0.000805593	0.162526	-2.62126	down
MW0013437	C10H20O	2-Decen-1-ol	Others	Others	22104-80-9	3	793974	814804	893578	290593	273865	269930	1.29637	0.00210341	2.99903	1.5845	up
mws0715	C13H16N2O4	Phenylacetyl-L-glutamine	Amino acids and derivatives	Amino acids and derivatives	28047-15-6	3	17637.6	13631.4	13003.2	48345	25357.8	36506.8	1.17607	0.0741556	0.401708	-1.31578	down
Lacp001431	C14H21NO4	N-(3-hydroxy-4-methoxyphenethyl)-4-hydroxybutanamide	Alkaloids	Phenolamine	-	2	480146	533530	456261	1.31391e+06	1.18149e+06	1.03697e+06	1.27853	0.00899517	0.416133	-1.26488	down
Lmdn005719	C12H16O5	Senkyunolide R	Others	Lactones	172549-37-0	2	46345.1	50884.4	48454	268959	295084	335110	1.29647	0.0056369	0.162023	-2.62573	down
zjbp111633	C15H24O	14-hydroxy-α-humulene*	Terpenoids	Sesquiterpenoids	-	1	616113	524244	536033	239403	232751	216460	1.28919	0.00545057	2.43444	1.28359	up
Zbfn013528	C16H32O3	(R)-Beta-Hydroxypalmitic Acid*	Lipids	Free fatty acids	-	1	3.49331e+06	3.49281e+06	3.65228e+06	1.25183e+07	1.23732e+07	1.22383e+07	1.29994	5.74863e-07	0.286519	-1.80329	down
Lmcn002982	C9H10O5	Methyl 3-O-Methyl Gallate	Phenolic acids	Phenolic acids	3934-86-9	1	696005	467354	712659	118896	64963.8	148695	1.23925	0.0160614	5.64123	2.49601	up
Zmgp005229	C20H24O2	(5S)-5-Methoxy-1,7-diphenyl-3-heptanone	Others	Ketone compounds	-	2	57123.7	31720.7	43570.8	90441.9	160585	94175.5	1.14863	0.077853	0.383587	-1.38237	down
pmb0325	C17H27N3O3	Feruloylspermidine	Alkaloids	Phenolamine	-	3	26675	15005	8340	56685	34318	41709.2	1.07111	0.0333055	0.376906	-1.40772	down
Smhn005465	C20H22O10	Fortuneanoside I	Phenolic acids	Phenolic acids	-	3	98771.7	106393	102039	35064.3	49473.9	48587.8	1.25636	0.00188873	2.30762	1.2064	up
pme2776	C10H12N4O4	2'-Deoxyinosine	Nucleotides and derivatives	Nucleotides and derivatives	890-38-0	3	40478.4	47359.4	48154.9	111257	157998	102111	1.2485	0.0429874	0.366196	-1.44931	down
Wcjp001256	C10H13N5O4	9-Alpha-Ribofuranosyladenine*	Nucleotides and derivatives	Nucleotides and derivatives	-	1	545706	476432	481399	1.32229e+06	1.12243e+06	865012	1.2327	0.0417446	0.454278	-1.13835	down
Wdzp004632	C15H26O3	alismorientols B	Terpenoids	Sesquiterpenoids	-	1	788853	820971	746643	191320	228158	181795	1.29269	6.9407e-05	3.91913	1.97053	up
Lmhn005886	C13H12O4	5-(2'-Hydroxy-6'-methyl phenyl)-3-methylfuran-2-carboxylic acid	Others	Others	-	2	47714.4	71273.4	31780.9	293564	292938	490057	1.2486	0.0388547	0.140047	-2.83602	down
Wafn002827	C16H22O9	Dihydroferulic acid glucoside	Phenolic acids	Phenolic acids	-	2	69723.6	83826.8	81540.7	18459.1	34719.5	17602.5	1.22219	0.00187466	3.32138	1.73178	up
pmb0865	C26H48NO7P	LysoPC 18:3(2n isomer)	Lipids	LPC	-	1	1.35744e+06	1.25957e+06	1.07338e+06	6.59803e+06	6993901	6.57874e+06	1.2957	2.27485e-05	0.182959	-2.45041	down
pme0109	C10H13NO4	Methyldopa	Amino acids and derivatives	Amino acids and derivatives	555-30-6	3	160374	163504	139150	60558	65913	38507.2	1.2339	0.000975442	2.80661	1.48883	up
Walp007137	C20H43NO5	2-AminoicoSane-1,6,18,19,20-pentaol	Lipids	Sphingolipids	-	2	109694	131416	108169	1.02885e+06	1.14059e+06	1.11974e+06	1.2979	0.000772415	0.10619	-3.23528	down
Wcfp002816	C14H18O4	7-hydroxymethylpterosin C	Terpenoids	Sesquiterpenoids	-	3	50802.5	17461.4	31082.4	10005	10005	17832.9	1.0191	0.161137	2.62523	1.39244	up
pmb0854	C26H48NO7P	LysoPC 18:3	Lipids	LPC	-	1	1.39467e+06	1.36151e+06	1.06252e+06	6.84921e+06	7.68107e+06	7.14188e+06	1.29297	0.000358642	0.176203	-2.50469	down
Walp007188	C18H39NO4	2-Aminooctadecane-1,5,7,17-tetraol	Lipids	Sphingolipids	-	1	34818.6	38387.1	43949.4	115153	121425	121838	1.29037	2.71638e-05	0.326868	-1.61322	down
MWSmce329	C9H12O4	Antiarol; 3,4,5-Trimethoxyphenol	Phenolic acids	Phenolic acids	642-71-7	3	107259	88753.6	62208.5	1.53764e+06	1.55097e+06	1.32043e+06	1.29152	0.00227637	0.0585662	-4.09379	down
pme0230	C10H13N5O4	Adenosine*	Nucleotides and derivatives	Nucleotides and derivatives	58-61-7	1	569195	609546	599857	1.56401e+06	1.39096e+06	1.17969e+06	1.27547	0.0184605	0.430168	-1.21703	down
Qmyp101323	C15H26O3	3β,11-Dihydroxy-4,14-oxideenantiocudesmane	Terpenoids	Sesquiterpenoids	-	2	1.07654e+06	1.06838e+06	764004	217810	204840	267250	1.27683	0.016224	4.21645	2.07603	up
Lmmn003323	C16H32O3	2-Hydroxyhexadecanoic acid*	Organic acids	Organic acids	764-67-0	1	3.84959e+06	3.56955e+06	3.54595e+06	1.27279e+07	1.28521e+07	1.27362e+07	1.29911	1.1666e-05	0.286174	-1.80503	down
mws2124	C2H5O6P	2-Phosphoglycolate	Organic acids	Organic acids	13147-57-4	3	6670	7045.52	6670	17114.7	19803.1	22019.5	1.28702	0.0114785	0.345885	-1.53164	down
MW0119586	C14H22O4	(2S,3R)-4-methylidene-2-octyl-5-oxooxolane-3-carboxylic acid	Organic acids	Organic acids	-	3	785190	837707	807165	94298	87510.3	118054	1.29555	1.5208e-05	8.10393	3.01862	up
Lmbn005172	C9H10O3	2,6-Dimethoxybenzaldehyde*	Others	Aldehyde compounds	3392-97-0	3	7184.64	3370.96	8340	19272.5	29912	20344.8	1.17942	0.0236307	0.271765	-1.87957	down
pme3207	C6H6O4	Muconic acid	Organic acids	Organic acids	1119-72-8	3	41085.3	40417.6	44659.5	85347.1	95247.4	90478.4	1.2915	0.000850658	0.465419	-1.1034	down
Zmyn005252	C17H34O3	3-Hydroxy-palmitic acid methyl ester	Lipids	Free fatty acids	51883-36-4	1	36959.5	20186.7	29242.8	84614.1	72009.7	82668.6	1.22648	0.00146068	0.361018	-1.46986	down
Wbsp004822	C30H48O6	serrat E	Terpenoids	Triterpene	-	2	1.30729e+06	1.18807e+06	839963	2.85422e+06	1.75893e+06	2.4835e+06	1.15246	0.0434819	0.469985	-1.08931	down
Zmwp006094	C15H20O3	Hyroxyisogermafurenolide	Others	Lactones	-	2	139336	95320.7	110825	234893	219143	248279	1.23671	0.00272152	0.49192	-1.02351	down
Lmsn009238	C30H48O6	1,2,3,19-Tetrahydroxyurs-12-en-28-oic acid	Terpenoids	Triterpene	120211-98-5	2	113731	133427	113092	43209.3	36833.8	76698.3	1.15429	0.0160025	2.29838	1.20061	up
Wagp007852	C15H18O4	8-(3'-hydroxyisopentyl)-7-methoxycoumarin	Lignans and Coumarins	Coumarins	69219-24-5	2	7817.24	11855.5	8153.85	16541.6	18511.5	21459.9	1.19818	0.00790164	0.492392	-1.02212	down
Cmsp004086	C16H14O6	Dihydrokaempferide	Flavonoids	Flavanonols	137225-59-3	3	41680	31675	35010	64432.7	102675	78049	1.21019	0.0474431	0.442024	-1.1778	down
pme2244	C11H11NO2	3-Indolepropionic acid	Alkaloids	Plumerane	830-96-6	2	396996	363836	403929	195156	156388	189481	1.27552	0.000275479	2.15287	1.10626	up
Wcop005299	C15H20O	2,5,7-trimethyl-6-propyl-2,3-dihydro-1H-inden-1-one	Terpenoids	Sesquiterpenoids	-	3	678279	639565	262840	85030	102815	96705	1.21499	0.0823443	5.55503	2.47379	up
mws1358	C6H6O2	Pyrocatechol	Phenolic acids	Phenolic acids	120-80-9	3	16675	16840.6	21217.6	3900.84	13741.4	6428.47	1.02212	0.0546687	2.27385	1.18514	up
Lmrj002244	C10H14N2O2	Cyclo(Pro-Pro)	Amino acids and derivatives	Amino acids and derivatives	6708-06-1	3	12576.3	6261.67	5843	31675	19411	28739.6	1.1754	0.0199964	0.309186	-1.69345	down
pma0634	C28H38N4O4	N1,N5-Bis(p-coumaroyl)spermine	Alkaloids	Phenolamine	-	3	40873.7	32863.5	44767.5	96094.6	90988.5	139608	1.23583	0.0402712	0.362743	-1.46298	down
Zmjp000966	C10H13N5O4	Vidarabine	Nucleotides and derivatives	Nucleotides and derivatives	5536-17-4	1	487766	490218	463382	1.24196e+06	1.22117e+06	965595	1.27726	0.0167996	0.420379	-1.25024	down
Zmyp000878	C10H13N5O5	Crotonoside; 2-Hydroxyadenosine	Nucleotides and derivatives	Nucleotides and derivatives	1818-71-9	1	3.89842e+06	4.21137e+06	5.42221e+06	1.04073e+07	1.02015e+07	8.40046e+06	1.24095	0.00383818	0.466471	-1.10014	down
Zasn010433	C20H36O2	9,12-Octadecadienoic acid,ethyl ester*	Others	Others	6114-21-2	1	245679	275211	307427	488597	574549	657255	1.24661	0.0165523	0.481467	-1.05449	down
Labn002264	C14H20O8	Grevilloside G*	Phenolic acids	Phenolic acids	791846-69-0	2	259976	579586	561744	82124.1	82841.8	104726	1.22914	0.0672343	5.19594	2.37739	up
Qmyp101102	C15H22O3	Arundinol B	Terpenoids	Sesquiterpenoids	-	2	143309	130446	155090	35951.3	41680	24783.9	1.26867	0.000441373	4.18732	2.06603	up
pme0006	C5H9NO2	L-Proline*	Amino acids and derivatives	Amino acids and derivatives	147-85-3	1	178935	81061.6	98270.1	9081.28	12239	14908.4	1.26324	0.0702633	9.88903	3.30583	up
zjbp111605	C15H22O2	9-Hydroxyselina-3,11-dien-12-al	Terpenoids	Sesquiterpenoids	-	2	177607	141715	111357	292018	352571	275158	1.20729	0.00647084	0.468258	-1.09462	down
pmb1096	C8H7N	Indole	Alkaloids	Plumerane	120-72-9	2	2.1964e+07	2.38494e+07	2.35704e+07	1.00108e+07	1.14812e+07	1.20419e+07	1.28281	0.000145143	2.06907	1.04898	up
Qmyp101240	C15H20O	Solanoid B	Terpenoids	Sesquiterpenoids	-	2	219446	225984	221878	1.83721e+06	1.75455e+06	1.90642e+06	1.29998	0.000727362	0.121369	-3.04253	down
Zmhn002334	C16H20O9	6-O-Feruloyl-β-D-glucose	Phenolic acids	Phenolic acids	137887-25-3	3	78713.1	65693.5	68936.5	20710.5	41585.1	33834.2	1.15876	0.00889172	2.21933	1.15012	up
MWSslk094	C30H26O13	Proanthocyanidins	Tannins	Proanthocyanidins	20347-71-1	3	50091	62066.5	42722.7	14697.6	23234.5	10682	1.19923	0.00934535	3.18591	1.6717	up
mws0856	C21H20O12	Quercetin-4'-O-glucoside (Spiraeoside)	Flavonoids	Flavonols	20229-56-5	3	56339.8	36354.1	50606.2	15541.4	16188.8	8112.05	1.20839	0.0163539	3.59669	1.84667	up
pme2598	C8H8O4	3,4-Dihydroxybenzeneacetic acid*	Phenolic acids	Phenolic acids	102-32-9	3	226920	234921	212287	72714.4	83359.5	72924.7	1.29386	0.000258516	2.94381	1.55768	up
Lmhp002764	C11H18N2O2	Cyclo(Pro-Leu)	Amino acids and derivatives	Amino acids and derivatives	5654-86-4	3	11532.4	11670	8243.26	50015	28340	61685	1.22511	0.0639374	0.224548	-2.1549	down
MWS1771	C10H13NO3	L-Tyrosine methyl ester	Amino acids and derivatives	Amino acids and derivatives	1080-06-4	3	8753.18	10365.8	18431.7	33704.3	32372.1	22743.9	1.12886	0.0208591	0.422771	-1.24205	down
mws0028	C8H8O4	Vanillic acid	Phenolic acids	Phenolic acids	121-34-6	1	398970	400529	420251	110561	143736	153369	1.27955	0.000323005	2.99203	1.58113	up
pme3009	C6H6O6	trans-Aconitic acid	Organic acids	Organic acids	4023-65-8	3	25210.3	22633.7	25462.5	14245.4	12461.3	8002.11	1.18032	0.00922909	2.11204	1.07864	up
Smlp003788	C19H22O7	nagilactone C	Terpenoids	Terpene	24338-53-2	2	25033.8	54107.5	34029.7	206769	200012	183003	1.25723	0.00017592	0.191886	-2.38168	down
Lmhp008589	C23H42NO7P	LysoPE 18:3(2n isomer)	Lipids	LPE	-	1	232862	196325	220926	765375	839507	725526	1.2933	0.00167284	0.27897	-1.84182	down
lsdp210001	C30H46O5	Elaeocarpucin G	Terpenoids	Triterpene	-	2	113034	122630	218509	50251.8	49822.1	17569.7	1.12596	0.0679135	3.86058	1.94882	up
Lmfn003760	C21H18O13	Quercetin-4'-O-glucuronide	Flavonoids	Flavonols	201463-36-7	3	40644.1	52618.5	54638.4	9	9	9	1.30001	0.00775877	5477.82	12.4194	up
HJN037	C8H8O5	3,5-Dihydroxy-4-methoxybenzoic acid; 4-O-Methylgallic Acid	Phenolic acids	Phenolic acids	4319-02-2	3	127102	134317	126623	56762.1	47680.3	50967.1	1.29102	2.96335e-05	2.4969	1.32014	up
Lmyn002788	C8H8O5	Methyl gallate	Phenolic acids	Phenolic acids	99-24-1	3	186375	110805	189570	38559.6	68355	62248	1.17718	0.0420528	2.87741	1.52477	up
Lthp012013	C15H18O2	Dehydrocostuslactone	Terpenoids	Sesquiterpenoids	477-43-0	2	493214	484903	456849	1.54311e+06	1.36657e+06	1.22679e+06	1.28938	0.00938701	0.346907	-1.52738	down
Lmdp002969	C21H20O13	Myricetin-3-O-galactoside*	Flavonoids	Flavonols	15648-86-9	3	14179.9	13340	16958.5	26991.5	51680	50015	1.19128	0.0693786	0.345634	-1.53268	down
Lmtn002233	C15H20O8	Androsin	Phenolic acids	Phenolic acids	531-28-2	3	237729	108313	182816	90547.9	48793.1	76435	1.0796	0.0967849	2.45096	1.29334	up
Wcsn010224	C18H30O2	14-hydroxy-2,6,10-trimethylpentadeca-2,5,10-trien-4-one*	Others	Others	-	1	270948	274442	265661	605918	613280	513868	1.28584	0.0102887	0.467986	-1.09546	down
mws0675	C11H15N2O8P	β-Nicotinamide mononucleotide	Nucleotides and derivatives	Nucleotides and derivatives	1094-61-7	3	163510	201808	136613	340986	308809	359305	1.23098	0.00264537	0.497404	-1.00751	down
MWS0274	C9H10O3	DL-3-Phenyllactic acid*	Organic acids	Organic acids	828-01-3	3	3441.48	10005	6628.56	11366.8	22602.9	23791.6	1.05832	0.067895	0.347552	-1.5247	down
MW0055351	C9H16O4	Nonic acid	Lipids	Free fatty acids	-	3	51494	66850.5	79450.5	30595.9	23389	35547.2	1.18842	0.0314127	2.20921	1.14353	up
Lcsp003365	C15H21N5O5	cis-Zeatin riboside	Alkaloids	Alkaloids	15896-46-5	2	65035.2	76652.5	155090	394880	307955	332074	1.19937	0.00311464	0.286767	-1.80205	down
Wbjp002868	C13H12N2O2	3-Methoxy-1-methyl-2,9-dihydropyrido[3,4-b]indol-7-one	Alkaloids	Alkaloids	-	2	98541.2	128193	92613.6	308980	258002	228868	1.25027	0.0101446	0.401266	-1.31737	down
Lcmp122913	C20H28O5	15-hydroxypinusolidic acid	Terpenoids	Ditepenoids	-	3	13852.5	12128.3	15081.5	150061	169613	137424	1.29685	0.00426432	0.0898326	-3.47662	down
Cmsp004305	C25H32O10	(7S,8R-Threo-3',4,9'-trihydroxy-3-methoxy-4',7-epoxy-neolignan-9-O-rhamnoside	Lignans and Coumarins	Lignans	-	3	269987	283015	308654	146790	131004	138696	1.28746	0.00222544	2.06885	1.04883	up
mws0124	C13H14N2O3	N-(3-Indolylacetyl)-L-alanine	Amino acids and derivatives	Amino acids and derivatives	57105-39-2	3	19723	10259	11670	9	9	9	1.29855	0.0422932	1542.66	10.5912	up
Wbjp002870	C13H16N2O3	1,3-Dimethyl-2-oxo-5-methoxyindoline-3-acetamide	Alkaloids	Alkaloids	-	2	36459.4	16194.9	26894.7	113349	100018	90977.4	1.22578	0.00106864	0.261378	-1.93579	down
Wafn003429	C16H30O10	3-Methylbutyl 6-O-(alpha-L-arabinopyranosyl)-beta-D-glucopyranoside	Others	Others	-	3	55857.1	29157.5	33340	5005	7321.81	14074.8	1.18065	0.0543774	4.48285	2.16442	up
pmf0575	C25H43NO18	Acarbose	Others	Saccharides	56180-94-0	3	7627.34	8439.03	6670	2584.87	2408.41	3614.41	1.24923	0.00244212	2.6414	1.40131	up
pme0033	C5H4N4O	Hypoxanthine	Nucleotides and derivatives	Nucleotides and derivatives	68-94-0	3	67292.6	38304.5	76096.9	136996	222445	182921	1.18217	0.0244825	0.335005	-1.57775	down
Wbmp002521	C34H47NO12	Ajaconine-Fumaraoyl-Acetyl glucose	Alkaloids	Alkaloids	-	2	27372.4	33340	37440.1	10688.9	6548.15	16675	1.16049	0.00667254	2.89433	1.53323	up
Zdcp003644	C13H18N2O3	N-Caffeoylputrescine	Alkaloids	Phenolamine	29554-26-5	2	30010	51567.9	42659.9	16675	17249.3	9350.59	1.17224	0.0353659	2.8709	1.5215	up
pma0680	C26H33N3O6	N1-Caffeoyl-N10-Feruloylspermidine	Alkaloids	Phenolamine	-	3	3735.22	13340	3495.31	45543.5	35478.7	36563.4	1.18445	0.0020695	0.174941	-2.51506	down
Hmtn001120	C14H20O8	5-(2-Hydroxyethyl)-2-O-glucosylphenol*	Phenolic acids	Phenolic acids	-	2	348875	454867	456642	70382.9	172209	151178	1.17401	0.00385105	3.20081	1.67844	up
pme1178	C10H13N5O5	Guanosine	Nucleotides and derivatives	Nucleotides and derivatives	118-00-3	1	2.73195e+06	2.34728e+06	2.5775e+06	5.29016e+06	5.58402e+06	4.52424e+06	1.2697	0.00847188	0.497241	-1.00798	down
pme1173	C5H4N4O	Allopurinol	Nucleotides and derivatives	Nucleotides and derivatives	315-30-0	3	445048	437268	335080	1.3797e+06	1.46355e+06	1.21918e+06	1.28095	0.00145954	0.299672	-1.73854	down
pmc0682	C8H8N2	4-Aminoindole	Alkaloids	Plumerane	5192-23-4	3	82674.6	67205.1	42236	9	9	9	1.29906	0.0322233	7115.4	12.7967	up
Cmbp005523	C21H20O9	1,3-O-Dicaffeoylglycerol	Phenolic acids	Phenolic acids	-	3	11656.9	3340	3340	18872.3	15724	17047.5	1.07005	0.04579	0.355065	-1.49385	down
Lmcp003788	C22H22O12	Isotamarixin*	Flavonoids	Flavonols	-	3	131469	190130	112517	639958	654694	1240385	1.24291	0.0693635	0.171246	-2.54586	down
Latp003876	C19H24O9	2-Methyl-5-(2'-hydroxypropyl)-7-hydroxy-chromone-2'-O-β-D-glucopyranoside	Others	Chromone	-	3	9	9	9	67803.8	76357.8	42194.8	1.29936	0.0262369	0.000144884	-12.7528	down
MW0168295	C16H19N3O3	Prolyltryptophan	Amino acids and derivatives	Amino acids and derivatives	-	3	71690	63350	40555.9	328715	410595	388870	1.27569	0.00247383	0.155645	-2.68367	down
MWS04447	C6H11NO2	Homoproline	Amino acids and derivatives	Amino acids and derivatives	56879-46-0	3	174513	120399	314048	9	9	9	1.29841	0.0721382	22554.1	14.4611	up
pma3724	C17H20O9	1-O-Feruloylquinic acid	Phenolic acids	Phenolic acids	-	3	5005	8340	20005	9	9	9	1.29158	0.134575	1235.19	10.2705	up
Zbqn002318	C9H13NO5	N-succinyl-proline	Amino acids and derivatives	Amino acids and derivatives	-	2	129263	155574	176495	404559	406060	412245	1.27899	0.00227805	0.377255	-1.40639	down
Lmsn004092	C23H24O13	1-O-Galloyl-3-O-Feruloyl-β-D-glucose	Phenolic acids	Phenolic acids	-	3	26908.3	15755.2	17941.4	71114.3	69179.1	82036.7	1.25886	0.000579074	0.272589	-1.8752	down
pmb0494	C15H22N2O4	Sinapoylputrescine	Alkaloids	Phenolamine	70185-57-8	3	13340	21675	28664.2	32518.7	53391.8	56131.3	1.06999	0.0514539	0.448313	-1.15742	down
Cmzn005251	C21H22O10	6-O-Caffeoylarbutin	Phenolic acids	Phenolic acids	136172-60-6	3	49706.2	63493.1	26967.4	13340	9449.75	10126.4	1.20918	0.0766393	4.25829	2.09028	up
pme0026	C6H14N2O2	L-Lysine	Amino acids and derivatives	Amino acids and derivatives	56-87-1	1	1.32277e+06	1.01344e+06	1.04322e+06	334416	343072	380525	1.28432	0.0143721	3.19413	1.67542	up
ML10181668	C6H11NO2	Cycloleucine	Amino acids and derivatives	Amino acids and derivatives	52-52-8	1	1.26786e+06	1.02076e+06	1.03449e+06	386475	310224	392224	1.27894	0.00666942	3.05174	1.60963	up
Wcfp001812	C7H6O3	Protocatechualdehyde	Others	Aldehyde compounds	139-85-5	3	6670	2139.36	11603	9	9	9	1.28532	0.130753	756.013	9.56227	up
MWSmce466	C8H8O2	4-Hydroxyacetophenone	Others	Ketone compounds	99-93-4	3	49330.3	46459	15537.4	105866	114078	94715.4	1.08764	0.0114312	0.353801	-1.49899	down
Lasp003640	C9H10O4	2,4-Dihydroxy-6-methoxyacetophenone	Others	Ketone compounds	3602-54-8	3	62637.8	37729.6	52505.7	20649.4	12185.1	26092.9	1.14016	0.0299804	2.59426	1.37532	up
pme0274	C6H13NO2	6-Aminocaproic acid	Organic acids	Organic acids	60-32-2	2	33052.8	20227.1	20521.9	43882.5	65965.6	41749.7	1.11523	0.0582103	0.486826	-1.03852	down
Ysjp000315	C6H11NO2	Pipecolic acid	Alkaloids	Piperidine alkaloids	535-75-1	2	161349	157815	107200	35610.7	40459.6	50559.1	1.25339	0.0236971	3.36701	1.75147	up
Lmnn002886	C23H26O11	1'-O-(3,4-Dihydroxyphenethyl)-O-caffeoyl-glucoside	Phenolic acids	Phenolic acids	-	3	22150.3	31782.8	38707.1	16816.2	14067.5	7464.38	1.08932	0.0427959	2.41577	1.27248	up
Lmsn003644	C23H24O13	1-O-Galloyl-6-O-Feruloyl-β-D-glucose*	Phenolic acids	Phenolic acids	-	3	18034.5	19531.9	27322	52665.6	65030.6	76905	1.24338	0.0146656	0.333443	-1.58449	down
Lmsn003805	C23H24O13	1-O-Galloyl-4-O-Feruloyl-β-D-glucose*	Phenolic acids	Phenolic acids	-	3	21619.7	30317.3	21922.8	55918.2	70231.2	85020.2	1.24098	0.022743	0.349765	-1.51554	down
pmb2855	C11H20N2O8	L-Glutamine-O-glycoside	Amino acids and derivatives	Amino acids and derivatives	-	3	15347.1	12597.8	25584.9	9	9	9	1.2984	0.0457462	1982.59	10.9532	up
Lmtn002916	C22H20O14	Mearnsetin-3-O-glucuronide	Flavonoids	Flavones	-	3	15384	27542.9	12138.1	10005	7330.82	8049.37	1.05277	0.165989	2.16918	1.11715	up
Wbkn005292	C26H32O11	[(1S,2S,3S,7R,9R,13S,14R,15R,17S)-3,15-diacetyloxy-7-hydroxy-2,6,14-trimethyl-4,11,16-trioxo-10-oxatetracyclo[7.7.1.02,7.013,17]heptadec-5-en-17-yl]methylacetate*	Terpenoids	Ditepenoids	-	3	16210.1	11670	13250.8	6878.83	7565.48	5005	1.20018	0.0157535	2.11478	1.08051	up
Lmhn004960	C22H18O10	7-O-Galloyltricetiflavan	Flavonoids	Flavanols	-	3	35725.9	49444.7	57726.8	2688.69	10546.8	12798	1.14356	0.0134424	5.48898	2.45654	up
Zbsp004940	C10H8O4	6-Hydroxy-7-methoxycoumarin	Lignans and Coumarins	Coumarins	-	3	45541	125648	106298	22517.3	34309.8	21082.9	1.12426	0.106181	3.56163	1.83254	up
mad2085	C22H18O11	Caffeoyl-p-coumaroyltartaric acid	Phenolic acids	Phenolic acids	-	3	9	9	9	5005	5392.03	10005	1.29728	0.0516276	0.0013234	-9.56154	down
MWSmce475	C20H24N2O2	Quinidine	Alkaloids	Quinoline alkaloids	56-54-2	2	179072	189399	79659	44742.8	62809.3	27942.8	1.10456	0.0868135	3.30736	1.72568	up
Labn003679	C15H20O8	(E)-caffeyl alcohol 4-O-β-D-glucopyranoside	Phenolic acids	Phenolic acids	-	3	17146.4	19029.4	10695.2	9	9	9	1.29883	0.0251371	1735.96	10.7615	up
Yamp002343	C11H13NO3	1-[2-(Furan-2-yl)-2-oxoethyl]piperidin-2-one	Alkaloids	Alkaloids	-	1	2.43672e+06	2.47285e+06	2.33229e+06	117187	158964	154993	1.29734	0.000105773	16.7968	4.07012	up
Smjp002269	C18H17NO5	N-[3-(4-Hydroxyphenyl)acryloyl]-L-tyrosine	Amino acids and derivatives	Amino acids and derivatives	77201-66-2	3	3919.84	4736.73	4501.74	20176.3	26691.6	14398.6	1.26272	0.0451082	0.214772	-2.21912	down
Wayp004564	C9H11NO3	4-hydroxy-4-(3-pyridyl)-butanoic acid	Alkaloids	Pyridine alkaloids	15569-97-8	2	40010	32188.2	26857.1	149571	156883	147598	1.28544	3.05409e-05	0.218159	-2.19655	down
pme0193	C5H10N2O3	L-Glutamine	Amino acids and derivatives	Amino acids and derivatives	56-85-9	2	598833	519459	312035	127829	173935	158735	1.20997	0.0600578	3.10604	1.63508	up
Lmhn003074	C14H14O8	Feruloylmalic acid	Phenolic acids	Phenolic acids	-	3	59534.1	73580.1	69604.8	22547.3	21885	26540.6	1.2827	0.00468774	2.85629	1.51414	up
MW0112343	C6H10O7	(2R,3R,4R,5S,6S)-3,4,5,6-Tetrahydroxyoxane-2-carboxylic acid	Organic acids	Organic acids	-	3	130043	138520	120295	380754	372535	358622	1.296	1.21764e-05	0.34972	-1.51573	down
MWS201054	C6H11NO4	O-Acetyl-L-homoserine	Amino acids and derivatives	Amino acids and derivatives	250736-84-6	3	56057.1	39887.2	41295.5	76692.7	104306	98327.1	1.20537	0.0134581	0.491325	-1.02525	down
Wahp004841	C22H24O11	Homeriodictyol-7-O-β-O-glucoside*	Flavonoids	Flavanones	-	3	38019.9	60390.6	39402.9	20005	13730.3	26675	1.1244	0.0506725	2.28129	1.18985	up
Lmrn002746	C6H12O3	2-Hydroxy-4-methylpentanoic acid	Organic acids	Organic acids	498-36-2	3	5643.51	4877.6	9404.18	23813	24481.1	11907	1.13379	0.06869	0.330979	-1.59519	down
Lmnp002845	C22H22O11	Hispidulin-8-C-glucoside	Flavonoids	Flavones	-	3	100040	42241.6	49920.6	18340	32054.6	17254.3	1.09068	0.141545	2.84117	1.50649	up
Hmgp002950	C25H33N3O6	N1-Caffeoyl-N10-dihydrocaffeoylspermidine	Alkaloids	Phenolamine	-	3	10005	3340	8340	9	9	9	1.2938	0.0690765	803.148	9.64952	up
pmn001660	C20H30O7	Cinncassiol A	Terpenoids	Sesquiterpenoids	73599-11-8	3	37408.2	31491.5	42993.3	11670	10781.5	6972.87	1.25446	0.00655237	3.80273	1.92704	up
pme2362	C8H8O3	Mandelic acid	Organic acids	Organic acids	90-64-2	3	9	9	9	63794.4	44691.1	52146.6	1.30004	0.0106102	0.000168086	-12.5385	down
mws0612	C10H12O4	3,4-Dimethoxyphenyl acetic acid	Phenolic acids	Phenolic acids	93-40-3	3	11605.7	9729.17	15317.1	30011	29957.7	29451.2	1.24823	0.00802277	0.409886	-1.2867	down
Lmjp003295	C22H22O12	6-Methoxykaempferol-3-O-glucoside*	Flavonoids	Flavonols	63422-27-5	3	28429	13340	11871.9	9	9	9	1.29706	0.0775977	1986.7	10.9562	up
Zbpp001992	C22H22O12	Isorhamnetin-3-O-Glucoside*	Flavonoids	Flavonols	5041-82-7	3	28429	13340	11871.9	9	9	9	1.29706	0.0775977	1986.7	10.9562	up

## Sheet: 65d-M vs. 55d-M
DAMs in 65 d vs. 55 d
Index	Formula	Compounds	Class I	Class II	CAS	Level	65d-M1	65d-M2	65d-M3	55d-M1	55d-M2	55d-M3	VIP	P-value	Fold_Change	Log2FC	Type
Zamn006847	C12H20O4	glycoric acid	Others	Others	-	3	354648	362229	398814	175348	161662	162073	1.53136	0.00209349	2.23549	1.16059	up
MW0054407	C15H24O	Decahydro-4,8,8-trimethyl-1,4-methanoazulene-9-carbaldehyde*	Others	Aldehyde compounds	79645-28-6	1	2.66836e+06	2.89899e+06	2.41627e+06	1.25883e+06	1.31655e+06	1.37301e+06	1.52053	0.00785608	2.02199	1.01578	up
Qmyp101310	C15H24O	Anhydro-β-rotunol	Terpenoids	Sesquiterpenoids	-	3	2.14456e+06	2.04938e+06	2.28873e+06	929064	985517	1.0711e+06	1.52703	0.000465725	2.17125	1.11853	up
Zmdp001647	C10H18N2O5	γ-Glutamyl-L-valine	Amino acids and derivatives	Amino acids and derivatives	-	2	651253	617723	583268	322285	291264	234721	1.4951	0.000681897	2.18355	1.12668	up
Lmgp000796	C8H7NO2	4-Hydroxymandelonitrile	Alkaloids	Phenolamine	13093-65-7	3	26538.3	39227.9	24386	90563.4	41171.6	73714.3	1.26217	0.10655	0.438805	-1.18835	down
MW0004284	C10H14O2	4-(3-Hydroxybutyl)phenol	Phenolic acids	Phenolic acids	69617-84-1	3	2.32416e+07	1.75544e+07	2.87752e+07	7.01617e+06	8.93519e+06	1.11626e+07	1.42148	0.0359776	2.56588	1.35945	up
Zjyp102918	C15H24O	Epinootkatol	Terpenoids	Sesquiterpenoids	-	1	1.98994e+06	1.95537e+06	2.23743e+06	918172	1.0254e+06	1.02179e+06	1.52334	0.00278707	2.08499	1.06004	up
pme1184	C10H13N5O4	2'-Deoxyguanosine	Nucleotides and derivatives	Nucleotides and derivatives	961-07-9	2	156888	171970	200193	79083.7	82976.4	90944.1	1.50358	0.013509	2.09108	1.06425	up
MW0012501	C20H36O4	15S-hydroperoxy-11Z,13E-eicosadienoic acid	Lipids	Free fatty acids	145375-41-3	3	3.95883e+06	1.6878e+06	2.80789e+06	974227	1.26922e+06	819674	1.33716	0.105997	2.7601	1.46472	up
Lmbn001181	C22H28O15	Fraxetin-7,8-di-O-glucoside	Lignans and Coumarins	Coumarins	-	3	649079	534302	290783	9	9	9	1.53962	0.0432384	54598.7	15.7366	up
mws0467	C9H10O3	3-(4-Hydroxyphenyl)-propionic acid*	Phenolic acids	Phenolic acids	501-97-3	3	21675	16247.8	25005	10338.3	11670	6670	1.36032	0.0269464	2.19427	1.13374	up
MW0112082	C8H9NO	2-Aminoacetophenone	Others	Ketone compounds	613-89-8	3	1.11338e+06	1.15587e+06	927868	2.68588e+06	3.25011e+06	2.39893e+06	1.50019	0.0151694	0.38358	-1.3824	down
MW0109391	C10H18N2O3S	L-Prolyl-L-methionine	Amino acids and derivatives	Amino acids and derivatives	52899-08-8	3	9.93505e+06	1.04168e+07	9.24457e+06	3.91779e+06	4.3909e+06	5.00866e+06	1.51214	0.00031572	2.2224	1.15212	up
Zjyp102916	C15H24O	(1R,4aR,7R,8aR)-1,4a,8a-trimethyl-7-(prop-1-en-2-yl)-deca-hydronaphthalen-1-ol*	Terpenoids	Sesquiterpenoids	-	1	1.93406e+06	1.88052e+06	2.10166e+06	979387	894514	923188	1.53094	0.00158544	2.11514	1.08076	up
Lmbn002737	C8H8O	3-Methylbenzaldehyde	Others	Aldehyde compounds	620-23-5	3	108985	99276.2	96034.8	252122	247292	260737	1.53489	1.04568e-05	0.40031	-1.32081	down
Zmyn004732	C18H30O3	2R-hydroxy-9Z,12Z,15Z-octadecatrienoic acid	Lipids	Free fatty acids	-	3	138023	536143	539862	98564.1	86964.4	103675	1.25052	0.146739	4.19783	2.06964	up
HX1225	C15H24O	2-methyl-2-vinyl-3-isopropenyl-5-isopropylidene cyclohexanol*	Terpenoids	Monoterpenoids	-	1	1.76952e+06	1.79891e+06	1.99998e+06	905313	968448	890862	1.52764	0.00304959	2.01416	1.01018	up
MW0105600	C8H14O3	Alpha-Ketooctanoic acid	Organic acids	Organic acids	328-51-8	3	126858	119876	120199	54743.7	48201.2	61930.4	1.51513	0.00048523	2.22552	1.15414	up
mws0120	C8H20NO6P	Choline Alfoscerate	Lipids	PC	28319-77-9	1	6.18605e+06	1.66174e+06	1.89817e+06	9.65625e+06	9.05545e+06	8.55299e+06	1.26837	0.0522145	0.357457	-1.48416	down
pmb2221	C18H39NO3	4-Hydroxysphinganine; Phytosphingosine	Lipids	Sphingolipids	554-62-1	2	6.19063e+06	5.5998e+06	5.75701e+06	2.78265e+06	3.03611e+06	2.75584e+06	1.53012	0.000678005	2.04644	1.03312	up
pmb0508	C14H20N4O2	p-Coumaroylagmatine	Alkaloids	Phenolamine	7295-86-5	3	18656.8	8729.63	10005	19015	22383.3	33648.7	1.205	0.0886906	0.49824	-1.00509	down
pmn001640	C20H18O12	Myricetin-3-O-arabinoside	Flavonoids	Flavonols	132679-85-7	3	9442.74	13340	10546.7	9	9	9	1.54046	0.0107392	1234.42	10.2696	up
Wdzp007232	C15H22O2	orientalol G	Terpenoids	Sesquiterpenoids	-	2	969731	923343	904251	341384	439277	346722	1.51573	0.000372971	2.48126	1.31107	up
MWSmce157	C7H13NO2	Stachydrine	Alkaloids	Pyrrole alkaloids	471-87-4	1	5.94164e+06	8.88531e+06	5.54481e+06	2.90836e+06	2.80904e+06	2.54859e+06	1.4572	0.0605014	2.46453	1.30131	up
Qmkp102204	C33H44O8	Meliatoosenin K	Terpenoids	Triterpene	-	2	296184	321907	264111	112627	90007.1	106404	1.51988	0.00311923	2.85467	1.51332	up
Ymmg000004	C15H22O	rosacorenone	Terpenoids	Sesquiterpenoids	-	1	301052	256247	259585	94692.6	120521	124657	1.50223	0.00151478	2.40351	1.26514	up
mws0027	C9H10O5	Syringic acid	Phenolic acids	Phenolic acids	530-57-4	2	2.06552e+06	5.39481e+06	2.11284e+06	9	9	9	1.53923	0.101431	354562	18.4357	up
mws0126	C26H54NO7P	LysoPC 18:0	Lipids	LPC	19420-57-6	1	2.48804e+06	2.51097e+06	2.35359e+06	8.56213e+06	8.37497e+06	7.98577e+06	1.53925	0.000358876	0.295014	-1.76115	down
Zajp000573	C7H13NO2	N-(4-oxopentyl)-acetamide	Alkaloids	Alkaloids	-	1	1.09584e+07	1.4564e+07	1.00614e+07	6383412	5.79635e+06	4.86486e+06	1.44308	0.036031	2.08768	1.0619	up
Lhyp102021	C15H24O	Oxyphyllol A	Terpenoids	Sesquiterpenoids	-	2	1.28665e+06	1.29315e+06	1.19733e+06	608219	597629	625245	1.53656	0.00129254	2.06277	1.04458	up
MWS201432	C14H20N2O4S	Met-Tyr	Amino acids and derivatives	Amino acids and derivatives	13589-04-3	2	10797.3	6793.31	1670	10443.5	19710.4	13797.7	1.02141	0.0952875	0.438224	-1.19026	down
Lcsp003873	C15H29N3O4	Leu-Ala-Ile	Amino acids and derivatives	Amino acids and derivatives	-	1	265558	262736	231971	89090.4	147088	101283	1.44299	0.00470744	2.25289	1.17178	up
Lmqp002784	C7H7NO2	Salicylamide	Alkaloids	Phenolamine	65-45-2	3	54018	46635.5	29002.7	22142.2	13607.2	19539.6	1.34158	0.0665283	2.34506	1.22963	up
Hmsp000364	C7H13NO2	L-Cyclopentylglycine	Amino acids and derivatives	Amino acids and derivatives	2521-84-8	2	685889	964896	580603	324650	412053	320621	1.39766	0.0678767	2.11041	1.07753	up
pme1286	C14H20N6O5S	S-(5'-Adenosy)-L-homocysteine	Amino acids and derivatives	Amino acids and derivatives	979-92-0	3	13529.9	33611.2	8870	409339	322630	349890	1.49229	0.00316306	0.051773	-4.27166	down
Hmjn008136	C30H46O4	2,3-Dihydroxyoleana-11,13(18)-dien-28-oic acid (Camaldulenic acid)	Terpenoids	Triterpene	71850-15-2	3	478129	457110	443813	174412	168664	161973	1.53831	0.00035506	2.73053	1.44918	up
Lcsp001306	C13H23N3O7	Ser-Ile-Asp	Amino acids and derivatives	Amino acids and derivatives	-	2	50126.1	67265.3	59353.9	13391.9	15617.8	53531	1.12846	0.124474	2.14131	1.09849	up
Lcsp001337	C12H23N3O4	Ala-Ile-Ala	Amino acids and derivatives	Amino acids and derivatives	-	1	167063	124942	50174.6	85090.3	20221.9	35564.9	1.00284	0.181679	2.42892	1.28032	up
MW0106075	C8H18N2O3S	2-amino-4-(S-butylsulfonimidoyl)butanoate	Amino acids and derivatives	Amino acids and derivatives	-	3	1.60764e+06	1.66058e+06	1.60018e+06	465732	397416	427377	1.5372	1.70068e-06	3.77242	1.91549	up
Wbsp010200	C29H48O2	(7aS,10S,13aR,15bR)-4,4,7a,10,13a,15b-hexamethyl-2,3,4,4a,5,7,7a,8,9,9a,10,11,12,13,13a,13b,14,15,15a,15b-icosahydro-1H-cyclohepta[1,2-a:5,4-a']dinaphthalene-3,10-diol	Terpenoids	Terpene	-	2	1.17899e+06	1.1073e+06	1.11668e+06	450246	395847	417159	1.5355	3.25047e-05	2.69381	1.42965	up
pmd0136	C26H54NO7P	LysoPC 18:0(2n isomer)	Lipids	LPC	-	1	313639	315719	321749	1.02409e+06	1.01227e+06	913350	1.53773	0.00265965	0.322441	-1.63289	down
mws1397	C22H18O10	Epicatechin gallate*	Flavonoids	Flavanols	1257-08-5	3	60202.5	73149.4	101702	57530.6	35226.2	16118	1.13473	0.0700942	2.15894	1.11032	up
Lmfn001258	C20H20O13	Maplexin D (2,4-Di-O-Galloyl-1,5-Anhydro-D-Glucitol)*	Phenolic acids	Phenolic acids	1355573-86-2	3	16241.7	31867	25527.5	16675	5962.12	11386.9	1.15777	0.0825757	2.16424	1.11386	up
pme0278	C7H14N2O4	2,6-Diaminooimelic acid	Organic acids	Organic acids	583-93-7	3	195179	190383	95205.6	26190.1	100849	58918	1.15886	0.0750859	2.58537	1.37037	up
Wdmp003782	C21H26N2O4	Methyl (6S,6aS,7R,9R,11S)-2-hydroxy-7-((S)-1-hydroxyethyl)-7,8,9,10,12,13-hexahydro-5H-6,9-methanopyrido[1',2':1,2]azepino[4,5-b]indole-6(6aH)-carboxylate	Alkaloids	Plumerane	-	2	26675	15092.4	11997.6	9	9	9	1.53807	0.056928	1991.3	10.9595	up
Lmgn002091	C7H10O5	2-Methyl-3-oxoadipic acid*	Organic acids	Organic acids	-	3	66675.4	63528.2	55817.8	25895.6	31069.6	34688.6	1.48342	0.00192844	2.02961	1.0212	up
Smjp001258	C12H14N2O2	Abrine	Alkaloids	Plumerane	526-31-8	2	199387	136839	121449	60934.4	71143.6	71145.4	1.43143	0.0679022	2.25208	1.17126	up
pmb2507	C5H11O7P	2-Deoxyribose-1-phosphate	Nucleotides and derivatives	Nucleotides and derivatives	17210-42-3	3	341895	349153	340726	141757	134563	130384	1.53879	1.78838e-06	2.53692	1.34308	up
MW0155144	C14H19N3O4S1	Phe-Cys-Gly	Amino acids and derivatives	Amino acids and derivatives	-	3	1.66193e+06	829080	1.2694e+06	288685	430235	298114	1.44376	0.0581486	3.69743	1.88652	up
Lmhp007598	C27H52NO7P	LysoPC 19:2(2n isomer)	Lipids	LPC	-	2	358975	338003	289183	723217	514047	1.05669e+06	1.35531	0.107708	0.429897	-1.21794	down
Zasn010461	C17H34O2	Pentadecanoic acid,14-methyl-,methyl ester	Others	Others	5129-60-2	1	270971	281130	278040	75501.6	161001	72898.6	1.38454	0.0256435	2.68306	1.42388	up
Lmmp003306	C25H26O15	Quercetin-3-O-xylosyl(1→2)arabinoside	Flavonoids	Flavonols	-	3	9	9	9	11670	15256.6	10005	1.54014	0.0154976	0.00073108	-10.4177	down
zjbp111633	C15H24O	14-hydroxy-α-humulene*	Terpenoids	Sesquiterpenoids	-	1	616113	524244	536033	296948	250541	273457	1.5119	0.00370826	2.04202	1.03	up
Zmgp005229	C20H24O2	(5S)-5-Methoxy-1,7-diphenyl-3-heptanone	Others	Ketone compounds	-	2	57123.7	31720.7	43570.8	14001.1	27576.9	20352.1	1.27716	0.0651196	2.13814	1.09636	up
pme2776	C10H12N4O4	2'-Deoxyinosine	Nucleotides and derivatives	Nucleotides and derivatives	890-38-0	3	40478.4	47359.4	48154.9	26778.1	16045.2	25136.4	1.39092	0.00692788	2.00108	1.00078	up
Wdzp004632	C15H26O3	alismorientols B	Terpenoids	Sesquiterpenoids	-	1	788853	820971	746643	395629	253770	412968	1.43763	0.00613418	2.21813	1.14934	up
pme2773	C7H14N2O4S	L-Cystathionine	Amino acids and derivatives	Amino acids and derivatives	56-88-2	3	68305.7	20164	31675	131214	101659	101399	1.29823	0.0196436	0.359422	-1.47625	down
Wdtp003420	C16H20O9	3,4,5-Trihydroxy-6-[[3-(4-methoxyphenyl)oxiran-2-yl]methoxy]oxane-2-carboxylic acid	Phenolic acids	Phenolic acids	-	3	13340	36655.1	13189.9	8554.93	9211.94	11841.9	1.04031	0.28679	2.13399	1.09356	up
mws0955	C20H30O3	12-Oxo-5,8,10,14-eicosatetraenoic acid	Lipids	Free fatty acids	108437-64-5	3	11185.3	12715.9	12954.3	5326.19	5544.59	7237.44	1.47697	0.00163721	2.0353	1.02524	up
Qmyp101323	C15H26O3	3β,11-Dihydroxy-4,14-oxideenantiocudesmane	Terpenoids	Sesquiterpenoids	-	2	1.07654e+06	1.06838e+06	764004	427140	450738	550743	1.43694	0.0290844	2.03618	1.02586	up
mws2124	C2H5O6P	2-Phosphoglycolate	Organic acids	Organic acids	13147-57-4	3	6670	7045.52	6670	21704.8	21271.8	15566.1	1.50828	0.0229708	0.348216	-1.52195	down
Zmwp006094	C15H20O3	Hyroxyisogermafurenolide	Others	Lactones	-	2	139336	95320.7	110825	45830.8	29432.4	78602.6	1.26507	0.0305695	2.24535	1.16694	up
Wcop005299	C15H20O	2,5,7-trimethyl-6-propyl-2,3-dihydro-1H-inden-1-one	Terpenoids	Sesquiterpenoids	-	3	678279	639565	262840	398019	188176	95035	1.03074	0.143984	2.32034	1.21434	up
Zmmp004890	C22H30N4O6	Glu-Trp-Leu	Amino acids and derivatives	Amino acids and derivatives	-	2	363393	387991	237328	111691	79266.8	120055	1.45571	0.0329778	3.179	1.66857	up
mws0236	C2H7NO3S	2-Aminoethanesulfonic acid	Organic acids	Organic acids	107-35-7	3	25268.2	22315.7	20018.8	7788.11	6103.65	11434.5	1.43809	0.00299791	2.66927	1.41645	up
mws1292	C26H28O14	Isoschaftoside	Flavonoids	Flavones	52012-29-0	3	11670	10005	26156.8	5005	6165.39	1670	1.23868	0.143346	3.7251	1.89728	up
MW0123950	C14H12N2O2	ethyl 2-cyano-3-(1h-indol-3-yl)prop-2-enoate	Others	Lactones	6286-56-2	3	667874	640734	669215	104022	130261	130182	1.53483	1.95813e-06	5.42665	2.44006	up
Qmyp101102	C15H22O3	Arundinol B	Terpenoids	Sesquiterpenoids	-	2	143309	130446	155090	63350	76690	53350	1.4805	0.00134118	2.21751	1.14894	up
Wcgp003250	C10H10O2	2-Methyl-3-hydroxyindan-1-one	Others	Others	-	3	48842.4	25619.4	24701.7	75025	53526.9	75025	1.28927	0.0314048	0.487106	-1.03769	down
pma1840	C14H20NO3+	4-Coumaroylcholine	Alkaloids	Phenolamine	-	3	18340	14360.2	27405.8	34015.2	53479	35638.1	1.29441	0.0566779	0.488142	-1.03463	down
pmn001378	C26H32O11	Pinoresinol-4-O-glucoside*	Lignans and Coumarins	Lignans	41607-20-9	3	30360.1	10069	15005	8340	6670	4702.69	1.22636	0.18758	2.81211	1.49165	up
Lmhp008589	C23H42NO7P	LysoPE 18:3(2n isomer)	Lipids	LPE	-	1	232862	196325	220926	907138	953462	222958	1.10347	0.180125	0.312021	-1.68029	down
MW0139750	C28H32O15	Spinosin	Flavonoids	Flavones	72063-39-9	3	1.2628e+07	9.48894e+06	5.5421e+06	4.71763e+06	4.75416e+06	2.57322e+06	1.21898	0.114031	2.29631	1.19932	up
pme1228	C11H12N2O3	5-Hydroxy-L-tryptophan	Amino acids and derivatives	Amino acids and derivatives	4350-09-8	1	2.37826e+06	2.67797e+06	2.09269e+07	2.20718e+07	2.55688e+07	2.16071e+07	1.12402	0.138023	0.37522	-1.41419	down
pmb0069	C7H7NO	Benzamide	Alkaloids	Alkaloids	55-21-0	3	35808.2	51359.7	64562.8	85304.2	98636.8	143722	1.32296	0.0616117	0.46307	-1.1107	down
mws0227	C6H13NO2	L-Leucine*	Amino acids and derivatives	Amino acids and derivatives	61-90-5	1	3.32654e+06	2.63159e+06	3.31065e+06	466526	2.70165e+06	615470	1.1384	0.116012	2.4497	1.2926	up
Lcsp003365	C15H21N5O5	cis-Zeatin riboside	Alkaloids	Alkaloids	15896-46-5	2	65035.2	76652.5	155090	38392.7	71199.9	34266	1.09116	0.205703	2.06298	1.04473	up
MWS3036	C5H8O5	3-Hydroxyglutaric acid*	Organic acids	Organic acids	638-18-6	2	115923	213287	96650.3	607857	551478	736597	1.46348	0.00298505	0.224618	-2.15445	down
Zmhp004830	C15H20O9	domesticoside	Phenolic acids	Phenolic acids	-	3	9	9	9	10981.5	39581	25613.6	1.53396	0.0915171	0.000354442	-11.4622	down
Lamp000484	C5H9NO2	4-Methylazetidine-2-Carboxylic acid*	Alkaloids	Alkaloids	1779725-63-1	1	115043	162838	61516.6	43390.8	39137.8	51621.3	1.26987	0.142322	2.52999	1.33913	up
pmc0682	C8H8N2	4-Aminoindole	Alkaloids	Plumerane	5192-23-4	3	82674.6	67205.1	42236	31289.1	10767.5	3340	1.22785	0.0324215	4.23195	2.08132	up
Cmbp005523	C21H20O9	1,3-O-Dicaffeoylglycerol	Phenolic acids	Phenolic acids	-	3	11656.9	3340	3340	15229.9	20067.6	10342.1	1.16636	0.0823516	0.401776	-1.31554	down
MW0168295	C16H19N3O3	Prolyltryptophan	Amino acids and derivatives	Amino acids and derivatives	-	3	71690	63350	40555.9	248555	183071	151419	1.44314	0.0316944	0.30117	-1.73135	down
Cmzn005251	C21H22O10	6-O-Caffeoylarbutin	Phenolic acids	Phenolic acids	136172-60-6	3	49706.2	63493.1	26967.4	23340	15499	26313.5	1.19041	0.133867	2.15136	1.10525	up
Cmjp002127	C15H20O3	Cichoralexin	Terpenoids	Sesquiterpenoids	132296-37-8	2	193421	150378	115050	9	9	9	1.54037	0.0212552	16994.4	14.0528	up
pme3154	C6H12O4	Mevalonic acid	Organic acids	Organic acids	150-97-0	3	42205.1	100630	154843	249775	236638	247789	1.23956	0.0445616	0.405445	-1.30242	down
Lmdp003286	C21H20O12	Isohyperoside*	Flavonoids	Flavonols	35589-21-0	3	8500.25	19913.9	33800.4	70020	150854	46680	1.25551	0.156546	0.232531	-2.10451	down
pma0110	C18H22O10	4-O-Sinapoylquinic acid	Phenolic acids	Phenolic acids	-	3	9895.93	8108.05	8340	17732.2	38345	13431.4	1.2418	0.201628	0.379003	-1.39972	down
mad2085	C22H18O11	Caffeoyl-p-coumaroyltartaric acid	Phenolic acids	Phenolic acids	-	3	9	9	9	4726.04	7360.01	15005	1.5336	0.0996157	0.000996639	-9.97064	down
Smjp002269	C18H17NO5	N-[3-(4-Hydroxyphenyl)acryloyl]-L-tyrosine	Amino acids and derivatives	Amino acids and derivatives	77201-66-2	3	3919.84	4736.73	4501.74	24096.7	10005	20005	1.42872	0.0820599	0.243192	-2.03983	down
ML10171848	C5H8O5	D-Arabinono-1,4-lactone*	Others	Saccharides	2782-09-4	2	100001	148196	300141	363399	614062	636497	1.29931	0.0344889	0.339748	-1.55746	down
pmb0034	C10H16N2O7	L-α-Glutamyl-L-Glutamic Acid	Amino acids and derivatives	Amino acids and derivatives	3929-61-1	3	136939	146690	145765	9	9	9	1.54104	0.000471117	15903.5	13.9571	up
pmp000239	C26H26O16	Luteolin-6-C-(5''-glucuronyl)xyloside	Flavonoids	Flavones	-	3	9	21675	11670	9	9	9	1.0881	0.217983	1235.33	10.2707	up
Lmcp003402	C22H22O12	Tamarixetin-3-O-glucoside (Tamarixin)	Flavonoids	Flavonols	27542-39-8	3	69187.4	108745	15005	9	9	9	1.52658	0.141578	7145.81	12.8029	up
MWSmce064	C16H14O6	Hematoxylin	Phenolic acids	Phenolic acids	517-28-2	3	9	9	9	3340	11670	3226.18	1.52739	0.162098	0.00148057	-9.39963	down
pme2362	C8H8O3	Mandelic acid	Organic acids	Organic acids	90-64-2	3	9	9	9	38609.1	38057.2	55432.2	1.54042	0.0163644	0.000204393	-12.2564	down
Lmmp002013	C14H22N2O3	Dihydroferuloylputrescine	Alkaloids	Phenolamine	-	3	9	9	9	5005	9029.57	19742	1.53119	0.124838	0.00079937	-10.2888	down
Lmjp003295	C22H22O12	6-Methoxykaempferol-3-O-glucoside*	Flavonoids	Flavonols	63422-27-5	3	28429	13340	11871.9	9	9	9	1.53703	0.0775977	1986.7	10.9562	up
Zbpp001992	C22H22O12	Isorhamnetin-3-O-Glucoside*	Flavonoids	Flavonols	5041-82-7	3	28429	13340	11871.9	9	9	9	1.53703	0.0775977	1986.7	10.9562	up
