# Supplementary material for: Screening of the Candidate Metabolite to Evaluate the Mycelium Physiological Maturation of Lyophyllum decastes Based on Metabolome and Transcriptome Analysis
Source: J Fungi (Basel). 2024 Oct 23;10(11):734. doi: 10.3390/jof10110734 (PMC11596021; doi:10.3390/jof10110734)
Supplement: Supplementary file 1 [file jof-10-00734-s001.zip › jof-3233970-supplementary/Table S2 Venn results in different mycelial vegetative growth stages.xlsx]

## Sheet: Sheet1
Table S2 Venn results in different mycelial vegetative growth stages
Index	Formula	Compounds	Class I	Class II	CAS	Level	55d-M_vs_45d-M	65d-M_vs_45d-M	65d-M_vs_55d-M	45d-M1	45d-M2	45d-M3	55d-M1	55d-M2	55d-M3	65d-M1	65d-M2	65d-M3	cpd_ID	kegg_map
Zahn006118	C16H22O4	1,3-Benzodioxole-5-nonanoic acid	Others	Others	834900-22-0	2	TRUE	TRUE	FALSE	24846.6	23097.6	26310	125523	115568	113824	93258.2	91109.8	97988.7	-	-
MW0115763	C14H22O4	trans-4-Methylene-2-octyl-5-oxotetrahydrofuran-3-carboxylic acid	Others	Others	191282-48-1	3	TRUE	TRUE	FALSE	96146.7	99946	114274	257507	245910	243329	294176	290375	283855	-	-
Lmbn007891	C18H34O4	Hydroxy ricinoleic acid	Lipids	Free fatty acids	-	1	TRUE	TRUE	FALSE	6.15113e+07	6.10112e+07	5.82319e+07	2.19907e+07	2.1865e+07	2.14973e+07	3.05002e+07	2.90371e+07	2.92579e+07	-	-
WaYn010298	C18H28O3	9-Hydroxyoctadeca-6,10,12,15-Tetraenoic Acid	Lipids	Free fatty acids	326492-79-9	2	TRUE	TRUE	FALSE	641412	762932	618717	110833	75708.1	97718.5	103437	54730	64541.5	-	-
Zamn006847	C12H20O4	glycoric acid	Others	Others	-	3	FALSE	TRUE	TRUE	126025	129247	128296	175348	161662	162073	354648	362229	398814	-	-
pmn001694	C18H34O5	9,10,13-Trihydroxy-11-Octadecenoic Acid	Lipids	Free fatty acids	29907-57-1	1	TRUE	TRUE	FALSE	5.18637e+07	4.9485e+07	5.1463e+07	1.64848e+07	1.60766e+07	1.66499e+07	1.84981e+07	1.82704e+07	1.70424e+07	C14835	-
Wayp004349	C25H40N2O7	N-Hydroxydecanoyl nornicotine glucoside	Alkaloids	Pyridine alkaloids	-	3	FALSE	TRUE	FALSE	5005	7152.6	10646.4	13029.8	18340	6530.82	28340	21675	15350.3	-	-
Lmbn003970	C18H34O5	9,12,13-TriHOME; 9(S),12(S),13(S)-Trihydroxy-10(E)-octadecenoic acid	Lipids	Free fatty acids	97134-11-7	3	TRUE	TRUE	FALSE	7.59078e+07	7.23401e+07	7.33154e+07	2.43618e+07	2.45429e+07	2.25082e+07	2.70064e+07	2.69896e+07	2.53416e+07	C14833	-
mws1383	C12H10N4O2	Lumichrome	Alkaloids	Alkaloids	1086-80-2	1	TRUE	FALSE	FALSE	1.13735e+06	1.12478e+06	1.2896e+06	561694	622048	510441	1.27932e+06	730846	721284	C01727	ko00740
pmb0325	C17H27N3O3	Feruloylspermidine	Alkaloids	Phenolamine	-	3	FALSE	TRUE	FALSE	56685	34318	41709.2	6283.19	38989.2	21264.7	26675	15005	8340	-	-
MW0054407	C15H24O	Decahydro-4,8,8-trimethyl-1,4-methanoazulene-9-carbaldehyde*	Others	Aldehyde compounds	79645-28-6	1	FALSE	TRUE	TRUE	1.06148e+06	1.09522e+06	598662	1.25883e+06	1.31655e+06	1.37301e+06	2.66836e+06	2.89899e+06	2.41627e+06	-	-
Qmyp101310	C15H24O	Anhydro-β-rotunol	Terpenoids	Sesquiterpenoids	-	3	TRUE	TRUE	TRUE	447230	491833	451037	929064	985517	1.0711e+06	2.14456e+06	2.04938e+06	2.28873e+06	-	-
zjbp111606	C15H22O2	9-Hydroxyselina-4,11-dien-14-al	Terpenoids	Sesquiterpenoids	-	1	TRUE	TRUE	FALSE	505172	655506	539774	107514	87485.2	109257	44500.2	64789.6	60967.2	-	-
Wdzp006852	C15H22O2	litseachromolaevane B	Terpenoids	Sesquiterpenoids	-	2	TRUE	TRUE	FALSE	630238	562884	507908	139698	124191	87293.9	86956	39188.8	83426.7	-	-
Lmbn005487	C18H34O4	12,13-DHOME; (9Z)-12,13-Dihydroxyoctadec-9-enoic acid	Lipids	Free fatty acids	263399-35-5	1	TRUE	TRUE	FALSE	1.48122e+06	1.22832e+06	1.33938e+06	105280	111815	104508	102442	99454.2	109829	C14829	-
Wbjp002868	C13H12N2O2	3-Methoxy-1-methyl-2,9-dihydropyrido[3,4-b]indol-7-one	Alkaloids	Alkaloids	-	2	FALSE	TRUE	FALSE	308980	258002	228868	162081	102484	150061	98541.2	128193	92613.6	-	-
MWS2076	C6H7NO	2-Aminophenol	Alkaloids	Phenolamine	95-55-6	3	TRUE	FALSE	FALSE	26879	26932.4	5753.09	110470	116769	96149.3	24057.1	36171.7	111904	C01987	ko00380,ko01100
Wchn004015	C10H12O4	3-Hydroxy-1-(4'-hydroxy-3'-methoxyphenyl)-propan-1-one	Others	Others	-	1	TRUE	TRUE	FALSE	275082	255595	256946	800147	687840	649371	808640	858328	913179	-	-
Lmtp005328	C15H20O2	Isoalantolactone	Terpenoids	Sesquiterpenoids	470-17-7	3	TRUE	TRUE	FALSE	780068	828688	685493	120522	140279	114688	24963.9	161247	22278.4	C09484	-
MW0168269	C17H22O3	Podocarpa-8,11,13-trien-16-oic acid, 12-hydroxy-	Terpenoids	Ditepenoids	-	3	TRUE	TRUE	FALSE	527673	485099	512044	61820.1	54345.4	57843.3	70464.2	75511.3	64090.6	-	-
Hmqn003054	C18H34O5	9,10,11-Trihydroxy-12-octadecenoic acid	Lipids	Free fatty acids	61911-67-9	1	TRUE	TRUE	FALSE	3.27817e+06	3.16105e+06	3.36963e+06	1.30206e+06	1.34194e+06	1.27985e+06	1.48605e+06	1.59835e+06	1.54182e+06	-	-
pmf0297	C20H42O	1-Eicosanol	Lipids	Free fatty acids	629-96-9	3	TRUE	TRUE	FALSE	849855	856802	873850	390538	385193	418101	342223	340787	339025	-	-
Lmhp008718	C25H48NO7P	LysoPC 17:2	Lipids	LPC	-	1	TRUE	TRUE	FALSE	468855	491373	513853	1.76158e+06	1.70544e+06	1.74172e+06	2.2714e+06	2.28801e+06	2.3723e+06	-	-
Wbmp002521	C34H47NO12	Ajaconine-Fumaraoyl-Acetyl glucose	Alkaloids	Alkaloids	-	2	FALSE	TRUE	FALSE	10688.9	6548.15	16675	21179.1	22664.9	18987.2	27372.4	33340	37440.1	-	-
Lmgp000796	C8H7NO2	4-Hydroxymandelonitrile	Alkaloids	Phenolamine	13093-65-7	3	FALSE	FALSE	TRUE	38425.4	22448.5	39260.5	90563.4	41171.6	73714.3	26538.3	39227.9	24386	C00650	-
Zdcp003644	C13H18N2O3	N-Caffeoylputrescine	Alkaloids	Phenolamine	29554-26-5	2	FALSE	TRUE	FALSE	16675	17249.3	9350.59	31910.7	15033.3	51955.6	30010	51567.9	42659.9	C03002	-
pmb0508	C14H20N4O2	p-Coumaroylagmatine	Alkaloids	Phenolamine	7295-86-5	3	FALSE	FALSE	TRUE	19714.7	10005	14201.5	19015	22383.3	33648.7	18656.8	8729.63	10005	C04498	ko00330,ko01100
MWStz070	C9H11NO3	N-(2-Hydroxy-4-methoxyphenyl)acetamide	Alkaloids	Phenolamine	58469-06-0	2	TRUE	FALSE	FALSE	5.38253e+06	3.43352e+06	5.2106e+06	1.19469e+07	7.69423e+06	1.25265e+07	6.04357e+06	8.90342e+06	7.59755e+06	-	-
Sadn007155	C17H18O3	4-(hydroxymethyl)-1,8-dimethyl-9,10-dihydrophenanthrene-2,7-diol	Terpenoids	Ditepenoids	-	2	TRUE	TRUE	FALSE	143914	145542	146817	481485	547248	559802	429058	463772	465169	-	-
pmb0494	C15H22N2O4	Sinapoylputrescine	Alkaloids	Phenolamine	70185-57-8	3	FALSE	TRUE	FALSE	32518.7	53391.8	56131.3	35010	11099.9	14180.5	13340	21675	28664.2	-	-
Lcsn001170	C10H20N2O4	Thr-Leu	Amino acids and derivatives	Amino acids and derivatives	50299-12-2	1	FALSE	TRUE	FALSE	120139	121042	125469	83292.6	78932	80032.4	61992.3	26003.1	76165.5	-	-
pmb0492	C34H37N3O6	N',N'',N'''-p-Coumaroyl-cinnamoyl-caffeoyl spermidine	Alkaloids	Phenolamine	-	3	TRUE	FALSE	FALSE	1.99987e+06	2.11726e+06	1.87598e+06	715899	693913	781798	1.30428e+06	1.23363e+06	1.03756e+06	-	-
MW0153867	C10H20N2O3S2	Met-Met	Amino acids and derivatives	Amino acids and derivatives	-	3	FALSE	TRUE	FALSE	1.4858e+06	1.55069e+06	1.28392e+06	823006	766576	895613	647962	717509	729938	-	-
Wcsn009515	C18H28O2	Methyl (2E,4E,9E)-5,9,13-trimethyltetradeca-2,4,9,12-tetraenoate	Others	Others	-	3	TRUE	TRUE	FALSE	243192	243728	230799	34111.1	38568.2	43374.7	40923.4	37216.9	37382	-	-
Walp006011	C14H31NO2	2-Aminotetradecane-1,4-diol*	Lipids	Sphingolipids	-	1	TRUE	TRUE	FALSE	1.78741e+06	2.02257e+06	1.99848e+06	876413	850390	898078	865529	628129	650549	-	-
mws0248	C9H12N2O6	Uridine	Nucleotides and derivatives	Nucleotides and derivatives	58-96-8	1	TRUE	TRUE	FALSE	3.69175e+06	3.39874e+06	3.34511e+06	1.25668e+06	1.14213e+06	1.1422e+06	939234	945208	1.07209e+06	C00299	ko00240,ko01100,ko01232,ko02010
Zasp102439	C8H7N	m-Aminophenylacetylene	Alkaloids	Alkaloids	54060-30-9	1	TRUE	FALSE	FALSE	1.54451e+07	1.72769e+07	1.69064e+07	3.51653e+07	3.72456e+07	3.76626e+07	3.19409e+07	3.19635e+07	3.17054e+07	-	-
Lmhp009034	C21H42NO7P	LysoPE 16:1*	Lipids	LPE	-	1	TRUE	TRUE	FALSE	753939	551768	784555	1.89016e+06	1.95532e+06	1.6837e+06	1.84133e+06	1.79468e+06	1.86292e+06	-	-
MW0014550	C20H26O3	4-Oxoisotretinoin	Organic acids	Organic acids	71748-58-8	3	TRUE	TRUE	FALSE	1.54833e+06	1.53156e+06	1.55061e+06	325886	315765	341802	221444	259772	288607	-	-
mws0668	C10H12N4O6	Xanthosine	Nucleotides and derivatives	Nucleotides and derivatives	146-80-5	1	TRUE	TRUE	FALSE	1.90355e+06	2.03944e+06	2.03038e+06	523427	504528	484841	870877	892795	869133	C01762	ko00230,ko01100,ko01110,ko01232,ko02010
Waln010192	C28H52NO9P	2-(2,3-dihydroxypropoxy)-3-(((2-(dimethylamino)ethoxy)(hydroxy)phosphoryl)oxy)propyl (8E,11Z,14Z)-octadeca-8,11,14-trienoate	Lipids	LPE	-	1	TRUE	TRUE	FALSE	325688	309839	322087	74420.4	46125.3	55770.5	51623.3	65714.1	58083	-	-
pmn001691	C18H32O5	9,12,13-Trihydroxy-10,15-octadecadienoic acid	Lipids	Free fatty acids	-	2	TRUE	TRUE	FALSE	244249	254247	231066	81386.3	68684.5	73461.1	100495	106185	88229.7	-	-
Wbmp002283	C9H7NO	Α-hydroxyquinoline	Alkaloids	Alkaloids	-	1	TRUE	FALSE	FALSE	1.21655e+07	1.34621e+07	1.31666e+07	2.57166e+07	2.58959e+07	2.78782e+07	2.25499e+07	2.51005e+07	2.32546e+07	-	-
Lhhp102908	C15H20O2	5α,6α,7β,10β-11α,13-dihydro-4(15)-eudesmene-12,6-olide Tsoongiodendroonolide	Terpenoids	Sesquiterpenoids	-	1	TRUE	TRUE	FALSE	11618292	1.10693e+07	1.02325e+07	1.6069e+06	1.71865e+06	1.63392e+06	1.27147e+06	1.25587e+06	1.21433e+06	-	-
pmb0862	C20H42NO7P	LysoPC 12:0	Lipids	LPC	20559-18-6	3	TRUE	TRUE	FALSE	30556.7	38325.8	40833.9	147869	143740	162183	94474.9	73419.1	73472.3	-	-
Lmrgn03385	C15H22O5	Dihydrophaseic acid	Terpenoids	Sesquiterpenoids	41756-77-8	2	TRUE	TRUE	FALSE	100664	129116	76415.8	288235	321981	297241	308338	287657	338809	C15971	-
mws0219	C4H7NO4	L-Aspartic Acid	Amino acids and derivatives	Amino acids and derivatives	56-84-8	1	TRUE	TRUE	FALSE	110932	86509	110285	251466	245224	232986	263243	280268	224252	C00049	ko00220,ko00250,ko00260,ko00261,ko00270,ko00300,ko00340,ko00410,ko00460,ko00470,ko00760,ko00770,ko00970,ko00999,ko01100,ko01110,ko01200,ko01210,ko01230,ko01240,ko02010
pmb2657	C10H18N4O6	Argininosuccinic acid	Organic acids	Organic acids	2387-71-5	3	TRUE	TRUE	FALSE	82363.2	32928.9	45598.1	214734	262153	250398	286613	273302	321498	C03406	ko00220,ko00250,ko01100,ko01110,ko01230
Wcjp002598	C9H7NO	8-hydroxyquinoline	Alkaloids	Quinoline alkaloids	148-24-3	1	TRUE	FALSE	FALSE	1.41212e+07	1.40302e+07	1.45672e+07	2.81746e+07	2.73453e+07	3.14797e+07	2.30978e+07	2.59909e+07	2.63318e+07	C19434	-
MWSHC2025	C12H12N2O2	(R)-1,2,3,4-Tetrahydro-3-carboxy-2-carboline	Alkaloids	Alkaloids	72002-54-1	3	TRUE	FALSE	FALSE	120703	57372.6	20005	193940	191139	182426	229625	146118	169728	-	-
Lmhp008763	C21H42NO7P	LysoPE 16:1(2n isomer)*	Lipids	LPE	-	1	TRUE	TRUE	FALSE	707292	688202	608629	1.74227e+06	1.53673e+06	1.71476e+06	1.99928e+06	1.73286e+06	1.82769e+06	-	-
Lmgn007652	C18H34O5	Tianshic acid	Organic acids	Organic acids	-	1	TRUE	TRUE	FALSE	6.41912e+07	6.89584e+07	6.64894e+07	2.02606e+07	2.06647e+07	2.04637e+07	2.31293e+07	2.35252e+07	2.32664e+07	-	-
Wayp003781	C24H38N2O7	N-Hydroxynonanoyl nornicotine glucoside	Alkaloids	Pyridine alkaloids	-	3	TRUE	FALSE	FALSE	125601	99884.1	108380	25111.1	26098.8	28939.4	4080.7	45671.7	35179.1	-	-
MW0168621	C9H14O2	4-Oxo-2-nonenal	Others	Aldehyde compounds	-	3	TRUE	TRUE	FALSE	59549.8	67750.3	60912.7	144315	126836	113929	148695	167854	131811	-	-
Lmbn009444	C18H34O3	Ricinoleic acid	Lipids	Free fatty acids	141-22-0	2	TRUE	TRUE	FALSE	821328	842093	843497	373372	378801	397905	352239	343709	309013	C08365	-
MWS201442	C13H18N2O4	Phe-Thr	Amino acids and derivatives	Amino acids and derivatives	51352-44-4	2	FALSE	TRUE	FALSE	192341	208322	194680	141013	141665	126448	42538.6	117888	91515	-	-
mws1060	C10H12N4O5	9-(Arabinosyl)hypoxanthine	Nucleotides and derivatives	Nucleotides and derivatives	7013-16-3	1	TRUE	TRUE	FALSE	1.24405e+07	1.28463e+07	1.16433e+07	4.49038e+06	3.93998e+06	4.33998e+06	2.67354e+06	2.62062e+06	2.51735e+06	-	-
Laln002027	C18H24O12	3,4-dihydroxybenzaldehyde-xylose-glucoside*	Phenolic acids	Phenolic acids	-	2	TRUE	TRUE	FALSE	321965	341137	300516	695820	671999	788544	649722	713275	687779	-	-
pme0075	C7H11NO5	N-Acetyl-L-glutamic acid	Amino acids and derivatives	Amino acids and derivatives	1188-37-0	3	TRUE	FALSE	FALSE	620624	528473	563957	360459	134264	338143	336646	318785	404606	C00624	ko00220,ko01100,ko01110,ko01210,ko01230
WaYp005128	C14H31NO3	2-Aminotetradecane-1,5,13-triol	Lipids	Sphingolipids	-	1	TRUE	TRUE	FALSE	1.22115e+07	1.24499e+07	1.39239e+07	3.23867e+06	3.07071e+06	2.94714e+06	2.77724e+06	2.62099e+06	2.21202e+06	-	-
MW0004284	C10H14O2	4-(3-Hydroxybutyl)phenol	Phenolic acids	Phenolic acids	69617-84-1	3	FALSE	TRUE	TRUE	5.68674e+06	4.70665e+06	4.66018e+06	7.01617e+06	8.93519e+06	1.11626e+07	2.32416e+07	1.75544e+07	2.87752e+07	C17690	-
MWSslk124	C11H12O4	2-Benzylsuccinic Acid	Organic acids	Organic acids	884-33-3	2	TRUE	TRUE	FALSE	331727	332721	324801	141318	125755	129689	152679	129838	128588	-	-
Lcsp003132	C15H29N3O4	Ala-Ile-Leu	Amino acids and derivatives	Amino acids and derivatives	-	1	TRUE	FALSE	FALSE	294583	255439	270680	138289	157020	70020	238158	180884	193048	-	-
Zjyp102918	C15H24O	Epinootkatol	Terpenoids	Sesquiterpenoids	-	1	TRUE	TRUE	TRUE	475558	468577	407751	918172	1.0254e+06	1.02179e+06	1.98994e+06	1.95537e+06	2.23743e+06	-	-
Lhhp005648	C10H10O3	3,4-Methylenedioxy cinnamyl alcohol*	Others	Alcohol compounds	17581-86-1	2	TRUE	TRUE	FALSE	748826	677871	737514	104025	235928	212275	84709.2	128046	93637.4	-	-
Lmhp008233	C23H40NO7P	LysoPE 18:4	Lipids	LPE	-	1	TRUE	TRUE	FALSE	1.38524e+06	1.46354e+06	1.39144e+06	414616	451122	442807	380992	413793	364826	-	-
Zmbn005559	C16H18N2O5S	Indole-3-cyano-2-O-glucoside	Alkaloids	Plumerane	-	2	TRUE	TRUE	FALSE	71623.4	31131	50230.1	179041	169735	218037	232176	257491	237464	-	-
pme3184	C10H14N5O6P	2'-Deoxyadenosine-5'-monophosphate	Nucleotides and derivatives	Nucleotides and derivatives	653-63-4	3	TRUE	TRUE	FALSE	1.07821e+06	895476	1.0311e+06	389864	413741	377616	331507	382832	362171	C00360	ko00230,ko01100,ko01232
mws0582	C11H19N3O6S	S-(Methyl)glutathione	Amino acids and derivatives	Amino acids and derivatives	2922-56-7	3	TRUE	FALSE	FALSE	134771	122743	99579.1	268028	205666	332330	186822	220038	131301	C11347	-
MWS04559g	C9H11NO3	3-Hydroxy-L-phenylalanine*	Amino acids and derivatives	Amino acids and derivatives	587-33-7	2	TRUE	FALSE	FALSE	1.36331e+07	1.14896e+07	1.42517e+07	3.18444e+07	2.06739e+07	3.25544e+07	1.54084e+07	2.54201e+07	2.20375e+07	-	-
pme0109	C10H13NO4	Methyldopa	Amino acids and derivatives	Amino acids and derivatives	555-30-6	3	FALSE	TRUE	FALSE	60558	65913	38507.2	264092	81126.4	39728.4	160374	163504	139150	C07194	-
pme1184	C10H13N5O4	2'-Deoxyguanosine	Nucleotides and derivatives	Nucleotides and derivatives	961-07-9	2	TRUE	TRUE	TRUE	508244	615212	493827	79083.7	82976.4	90944.1	156888	171970	200193	C00330	ko00230,ko01100,ko01232,ko02010
MW0012501	C20H36O4	15S-hydroperoxy-11Z,13E-eicosadienoic acid	Lipids	Free fatty acids	145375-41-3	3	FALSE	TRUE	TRUE	980153	1.03679e+06	1.25221e+06	974227	1.26922e+06	819674	3.95883e+06	1.6878e+06	2.80789e+06	-	-
Lmbn001181	C22H28O15	Fraxetin-7,8-di-O-glucoside	Lignans and Coumarins	Coumarins	-	3	TRUE	FALSE	TRUE	424246	412410	472162	9	9	9	649079	534302	290783	-	-
MWS1771	C10H13NO3	L-Tyrosine methyl ester	Amino acids and derivatives	Amino acids and derivatives	1080-06-4	3	FALSE	TRUE	FALSE	33704.3	32372.1	22743.9	18340	26788.6	18334.1	8753.18	10365.8	18431.7	C03404	-
Walp004906	C14H31NO3	2-Aminotetradecane-1,11,13-triol	Lipids	Sphingolipids	-	1	TRUE	TRUE	FALSE	2.60811e+06	2.40337e+06	2.43804e+06	610060	666242	600267	513722	507956	453587	-	-
Wbsp001110	C10H10N2O	hupcrispatine	Alkaloids	Alkaloids	-	1	TRUE	TRUE	FALSE	528731	465181	401889	3.35078e+06	2.78615e+06	2.4767e+06	1.43693e+06	1.95847e+06	1.65389e+06	-	-
mws0289	C23H46NO7P	LysoPE 18:1*	Lipids	LPE	89576-29-4	3	TRUE	TRUE	FALSE	1.35302e+07	1.31308e+07	1.34969e+07	4.71085e+06	5.0205e+06	4.52472e+06	4.31233e+06	3.98696e+06	3.92673e+06	-	-
MWS201054	C6H11NO4	O-Acetyl-L-homoserine	Amino acids and derivatives	Amino acids and derivatives	250736-84-6	3	FALSE	TRUE	FALSE	76692.7	104306	98327.1	102690	83020.8	56159.2	56057.1	39887.2	41295.5	-	-
MWS1113	C11H21NO4	Isobutyryl carnitine	Alkaloids	Alkaloids	25518-49-4	1	TRUE	TRUE	FALSE	932707	751880	832499	373093	386350	471546	388973	411366	451215	-	-
mws0467	C9H10O3	3-(4-Hydroxyphenyl)-propionic acid*	Phenolic acids	Phenolic acids	501-97-3	3	TRUE	FALSE	TRUE	35213.7	25820.2	33200.8	10338.3	11670	6670	21675	16247.8	25005	C01744	-
Zmyn005015	C18H37NO2	Palmitoylethanolamide	Lipids	Free fatty acids	544-31-0	3	TRUE	TRUE	FALSE	32803.8	34158	21128	12188.7	11673	10825.2	9196.22	15186.4	16033.8	C16512	-
Zmzn000113	C5H9NO4	L-threo-3-Methylaspartate	Amino acids and derivatives	Amino acids and derivatives	6061-13-8	1	TRUE	FALSE	FALSE	78659.5	90398.2	102303	213450	196929	202156	182986	176917	151702	C03618	ko00630,ko00660,ko01100,ko01200
Lmnn102709	C26H34O12	Olivil-4'-O-glucoside	Lignans and Coumarins	Lignans	76880-93-8	3	TRUE	TRUE	FALSE	36084.8	27059.8	12297.6	131678	112070	115152	134674	164564	165964	-	-
MWS0132	C20H32N6O12S2	Oxiglutatione	Amino acids and derivatives	Amino acids and derivatives	27025-41-8	2	TRUE	FALSE	FALSE	2.90056e+06	2.36135e+06	2.77845e+06	5.43595e+06	6.00547e+06	4.7532e+06	2.42876e+06	3.67944e+06	3.58744e+06	C00127	ko00480,ko01100,ko01240
MWSslk132	C16H30O4	Hexadecanedioic acid	Lipids	Free fatty acids	505-54-4	2	TRUE	TRUE	FALSE	1.39075e+06	1.3922e+06	1.36748e+06	151018	162071	164590	156310	147962	152037	C19615	ko00073,ko01100
mws0355	C22H18O10	Catechin gallate*	Flavonoids	Flavanols	130405-40-2	3	FALSE	TRUE	FALSE	13340	13340	16942.8	57571.7	35867.6	12090	46313.1	74502.2	82835.9	-	-
MWSmce509	C17H14N2	3,3'-Diindolylmethane	Alkaloids	Plumerane	1968-05-4	1	TRUE	TRUE	FALSE	838826	961258	842360	25865.7	29033.7	29986.7	30694.9	33583.6	37483	-	-
MW0112082	C8H9NO	2-Aminoacetophenone	Others	Ketone compounds	613-89-8	3	TRUE	TRUE	TRUE	253470	236054	264561	2.68588e+06	3.25011e+06	2.39893e+06	1.11338e+06	1.15587e+06	927868	-	-
pme3967	C12H17N5O5	2-(Dimethylamino)guanosine*	Nucleotides and derivatives	Nucleotides and derivatives	2140-67-2	1	TRUE	TRUE	FALSE	4.8883e+06	5.45467e+06	5.42797e+06	1.3813e+06	1.47729e+06	1.52384e+06	1.80085e+06	1.36492e+06	1.75753e+06	-	-
MWS4309	C13H15N3O3	Glycyl-tryptophan	Amino acids and derivatives	Amino acids and derivatives	2390-74-1	3	TRUE	FALSE	FALSE	356132	369099	330440	161464	183623	145528	276107	241615	190528	-	-
Hmjp003123	C21H18O13	Quercetin-5-O-glucuronide	Flavonoids	Flavonols	-	3	FALSE	TRUE	FALSE	9	9	9	20005	9	18340	6670	23340	15005	-	-
Wcsn009636	C22H30O4	Mediterraneone*	Others	Others	133301-13-0	1	TRUE	TRUE	FALSE	572110	562302	607721	101449	116089	97547	97054.6	94510.6	102950	-	-
Cmsp004086	C16H14O6	Dihydrokaempferide	Flavonoids	Flavanonols	137225-59-3	3	FALSE	TRUE	FALSE	64432.7	102675	78049	50233	75674.5	33340	41680	31675	35010	-	-
MWSmce157	C7H13NO2	Stachydrine	Alkaloids	Pyrrole alkaloids	471-87-4	1	FALSE	FALSE	TRUE	3.55803e+06	3.4076e+06	4.96374e+06	2.90836e+06	2.80904e+06	2.54859e+06	5.94164e+06	8.88531e+06	5.54481e+06	C10172	-
MW0107577	C11H22N2O3	Ile-Val	Amino acids and derivatives	Amino acids and derivatives	41017-96-3	3	TRUE	TRUE	FALSE	412441	511397	639770	167049	164160	129913	215808	219680	175602	-	-
mws0856	C21H20O12	Quercetin-4'-O-glucoside (Spiraeoside)	Flavonoids	Flavonols	20229-56-5	3	FALSE	TRUE	FALSE	15541.4	16188.8	8112.05	32326.1	295026	30304.6	56339.8	36354.1	50606.2	-	-
Wbhp008068	C20H32O5	(1R,4aS,4bR,7R,8R,8aR,9S,10aR)-7-ethenyl-8,8a,9-trihydroxy-1,4a,7-trimethyl-2,3,4,4b,5,6,8,9,10,10a-decahydrophenanthrene-1-carboxylic acid	Terpenoids	Terpene	-	1	TRUE	TRUE	FALSE	795706	893670	863509	290358	311630	223922	442854	393087	424223	-	-
Lmdp002969	C21H20O13	Myricetin-3-O-galactoside*	Flavonoids	Flavonols	15648-86-9	3	FALSE	TRUE	FALSE	26991.5	51680	50015	24507.6	43345	10005	14179.9	13340	16958.5	-	-
WaYp007695	C18H39NO4	2-Aminooctadecane-1,16,18,18-tetraol	Lipids	Sphingolipids	-	2	TRUE	TRUE	FALSE	1092278	1.13972e+06	1.21586e+06	567760	556588	467294	373852	545264	425075	-	-
Yalp000545	C6H11NO2	N-Methyl-L-proline	Amino acids and derivatives	Amino acids and derivatives	475-11-6	1	TRUE	FALSE	FALSE	951481	1.01269e+06	924156	462424	498373	264498	669570	721617	549961	C22223	-
Lmtn002916	C22H20O14	Mearnsetin-3-O-glucuronide	Flavonoids	Flavones	-	3	FALSE	TRUE	FALSE	10005	7330.82	8049.37	8698.02	14073.4	10108.6	15384	27542.9	12138.1	-	-
Wahp004841	C22H24O11	Homeriodictyol-7-O-β-O-glucoside*	Flavonoids	Flavanones	-	3	FALSE	TRUE	FALSE	20005	13730.3	26675	34819.1	179904	17765.4	38019.9	60390.6	39402.9	-	-
Zjyp102916	C15H24O	(1R,4aR,7R,8aR)-1,4a,8a-trimethyl-7-(prop-1-en-2-yl)-deca-hydronaphthalen-1-ol*	Terpenoids	Sesquiterpenoids	-	1	TRUE	TRUE	TRUE	442635	472509	386075	979387	894514	923188	1.93406e+06	1.88052e+06	2.10166e+06	-	-
pme3961	C10H13N5O3	2'-Deoxyadenosine*	Nucleotides and derivatives	Nucleotides and derivatives	958-09-8	2	TRUE	TRUE	FALSE	1.28122e+06	1.92592e+06	1.39647e+06	285879	309544	347261	530404	504576	472074	C00559	ko00230,ko01100,ko01232,ko02010
MWSHC20155	C10H8O4	Scopoletin (7-Hydroxy-6-methoxycoumarin)	Lignans and Coumarins	Coumarins	92-61-5	2	FALSE	TRUE	FALSE	2.26155e+06	2.12128e+06	2.01974e+06	4.08898e+06	4.13902e+06	4.39973e+06	5.63972e+06	5.71306e+06	5.43838e+06	C01752	ko00999,ko01110
mws2523	C12H23O14P	Trehalose 6-phosphate	Others	Saccharides	4484-88-2	2	TRUE	TRUE	FALSE	355806	349154	367146	795291	685308	769363	854415	825275	912173	C00689	ko00500,ko01100,ko01110
mws0984	C9H11N5O3	L-Sepiapterin	Nucleotides and derivatives	Nucleotides and derivatives	17094-01-8	2	TRUE	TRUE	FALSE	110818	106382	101013	31605.6	33925.8	42601.7	37492.6	50843.6	34416.6	C00835	ko00790,ko01100
mws0736	C8H16N2O3	N-Glycyl-L-leucine	Amino acids and derivatives	Amino acids and derivatives	869-19-2	1	TRUE	TRUE	FALSE	426669	359656	323849	169097	152846	165210	197390	165579	190852	C02155	-
Lmhp008833	C24H48NO7P	LysoPC 16:1(2n isomer)*	Lipids	LPC	-	1	TRUE	TRUE	FALSE	414143	393497	375726	2.15375e+06	2.058e+06	1.99585e+06	1.19927e+06	1.24582e+06	1.29907e+06	-	-
Lmbn002737	C8H8O	3-Methylbenzaldehyde	Others	Aldehyde compounds	620-23-5	3	TRUE	TRUE	TRUE	20656.3	24340.8	18008.5	252122	247292	260737	108985	99276.2	96034.8	C07209	ko01100
Lmcp002302	C12H17N5O5	N6-(2-Hydroxyethyl)adenosine*	Nucleotides and derivatives	Nucleotides and derivatives	4338-48-1	1	TRUE	TRUE	FALSE	3.707e+06	4.32103e+06	4.20547e+06	957634	1.05019e+06	1.12954e+06	1.27241e+06	1.01274e+06	1.36952e+06	-	-
WaYp006462	C16H35NO3	2-Aminohexadecane-1,5,15-triol	Lipids	Sphingolipids	-	1	TRUE	TRUE	FALSE	8.31604e+06	8.98078e+06	8.34518e+06	3.08471e+06	3.23496e+06	3.40881e+06	3.3832e+06	2.85084e+06	2.92711e+06	-	-
pmc0066	C10H13N4O7P	2'-Deoxyinosine-5'-monophosphate	Nucleotides and derivatives	Nucleotides and derivatives	3393-18-8	3	TRUE	TRUE	FALSE	3.34911e+06	4.44035e+06	3.69098e+06	757860	753568	780256	1.15876e+06	1.30249e+06	1.19912e+06	C06196	ko00230,ko01232
Zmdp000292	C7H16N4O2	Arginine methyl ester*	Amino acids and derivatives	Amino acids and derivatives	-	1	TRUE	FALSE	FALSE	200666	208114	234322	485368	519060	413669	413170	481844	377950	-	-
Cmsp004305	C25H32O10	(7S,8R-Threo-3',4,9'-trihydroxy-3-methoxy-4',7-epoxy-neolignan-9-O-rhamnoside	Lignans and Coumarins	Lignans	-	3	FALSE	TRUE	FALSE	146790	131004	138696	217159	231764	299884	269987	283015	308654	-	-
pmc0960	C28H50NO7P	LysoPC 20:4	Lipids	LPC	-	3	TRUE	TRUE	FALSE	202133	179304	214675	89797.2	74317.3	75487.5	29916.4	54598.9	40729.5	-	-
Lmxp010913	C35H66NO9P	1-(9Z-Octadecenoyl)-2-(9-oxo-nonanoyl)-sn-glycero-3-phosphocholine	Lipids	Glycerol ester	-	2	TRUE	TRUE	FALSE	55620.8	56423.3	51547.2	231642	239643	240111	145350	123028	160099	-	-
Wcdp004275	C14H31NO	Lauramine oxide	Others	Others	1643-20-5	1	TRUE	TRUE	FALSE	399629	345069	357595	115777	119390	123966	88455.7	71726.1	61326.6	-	-
Zajp000573	C7H13NO2	N-(4-oxopentyl)-acetamide	Alkaloids	Alkaloids	-	1	FALSE	FALSE	TRUE	5.76684e+06	6.57977e+06	7.28743e+06	6383412	5.79635e+06	4.86486e+06	1.09584e+07	1.4564e+07	1.00614e+07	-	-
MW0110113	C13H15N3O3	Tryptophylglycine	Amino acids and derivatives	Amino acids and derivatives	7360-09-0	3	TRUE	FALSE	FALSE	4.67377e+06	5.11557e+06	4.68777e+06	1.8084e+06	1.7562e+06	1.68856e+06	2.60114e+06	2.3802e+06	2.59655e+06	-	-
HX1225	C15H24O	2-methyl-2-vinyl-3-isopropenyl-5-isopropylidene cyclohexanol*	Terpenoids	Monoterpenoids	-	1	TRUE	TRUE	TRUE	452841	509782	381738	905313	968448	890862	1.76952e+06	1.79891e+06	1.99998e+06	-	-
pme1651	C10H9NO2	Indole-3-acetic acid (IAA)	Alkaloids	Plumerane	87-51-4	3	TRUE	TRUE	FALSE	601504	575567	529001	119420	106931	133961	233278	202938	204183	C00954	ko00380,ko01100
MW0109307	C9H14N2O5	Pro-Asp	Amino acids and derivatives	Amino acids and derivatives	-	3	TRUE	FALSE	FALSE	186756	191353	171311	50179.4	74822.1	97301.6	108606	119212	79803.9	-	-
Zmyn000155	C7H14N2O3	N-α-Acetyl-L-ornithine	Amino acids and derivatives	Amino acids and derivatives	6205-08-9	2	TRUE	TRUE	FALSE	693565	681998	676836	5.87141e+06	5.61395e+06	5.99559e+06	3.30895e+06	3.44152e+06	3.60895e+06	C00437	ko00220,ko01100,ko01110,ko01210,ko01230
MWSHY0018	C21H22O8	Nobiletin (5,6,7,8,3',4'-Hexamethoxyflavone)	Flavonoids	Flavones	478-01-3	3	TRUE	FALSE	FALSE	24414.8	16030.6	20815.4	45001.2	43056.1	56164.3	37623.9	37115.7	32941.1	C10112	-
Walp004752	C12H27NO2	2-Aminododecane-1,4-diol	Lipids	Sphingolipids	-	1	TRUE	TRUE	FALSE	2.91011e+06	2.567e+06	3.05778e+06	844368	1.02216e+06	883939	953188	782398	557004	-	-
MW0105600	C8H14O3	Alpha-Ketooctanoic acid	Organic acids	Organic acids	328-51-8	3	TRUE	TRUE	TRUE	1.00865e+06	1.0055e+06	947897	54743.7	48201.2	61930.4	126858	119876	120199	-	-
mws0120	C8H20NO6P	Choline Alfoscerate	Lipids	PC	28319-77-9	1	FALSE	TRUE	TRUE	1.23304e+07	1.08347e+07	1.19417e+07	9.65625e+06	9.05545e+06	8.55299e+06	6.18605e+06	1.66174e+06	1.89817e+06	C00670	ko00564,ko00565
pmb2221	C18H39NO3	4-Hydroxysphinganine; Phytosphingosine	Lipids	Sphingolipids	554-62-1	2	TRUE	FALSE	TRUE	6.56146e+06	6.79131e+06	6.30898e+06	2.78265e+06	3.03611e+06	2.75584e+06	6.19063e+06	5.5998e+06	5.75701e+06	C12144	ko00600,ko01100
MW0012052	C20H34O4	5,8,14-Eicosatrienoic acid, 11,12-dihydroxy-, (5Z,8Z,14Z)-	Lipids	Free fatty acids	-	3	FALSE	TRUE	FALSE	631287	736786	811380	1.11666e+06	1.18994e+06	954620	2.38067e+06	1.55232e+06	2.01426e+06	-	-
MEDP2111	C18H18O5	2'-Hydroxy-4,4',6'-trimethoxychalcone	Flavonoids	Chalcones	3420-72-2	3	TRUE	FALSE	FALSE	74731.6	64872.3	97654.6	23015.3	47112.2	48095.2	47500.9	50633.9	37603.7	-	-
pma1840	C14H20NO3+	4-Coumaroylcholine	Alkaloids	Phenolamine	-	3	FALSE	FALSE	TRUE	45013.1	39679.9	31905.5	34015.2	53479	35638.1	18340	14360.2	27405.8	-	-
MWSmce498	C27H30O14	Apigenin-7-O-neohesperidoside (Rhoifolin)	Flavonoids	Flavones	17306-46-6	3	TRUE	FALSE	FALSE	6670	5005	6802.47	15005	15692.2	15005	25005	5480.24	10195.9	C12627	-
Zmjp000182	C7H16N4O2	N-Monomethyl-L-arginine*	Amino acids and derivatives	Amino acids and derivatives	17035-90-4	1	TRUE	TRUE	FALSE	185597	204566	205988	461543	511239	456811	379305	459683	392575	C03884	-
Zmhn001420	C8H6O4	5,7-Dihydroxy-1(3H)-isobenzofuranone	Phenolic acids	Phenolic acids	27979-58-4	2	TRUE	TRUE	FALSE	128196	120487	136066	295301	299808	304945	337536	366885	310612	-	-
zjgp122304	C14H16O2	1,3-dihydroxy-6(E)-tetradecene-8,10,12-triyne	Others	Others	-	2	TRUE	TRUE	FALSE	1.3747e+06	1.31105e+06	1.31776e+06	265178	333347	267677	192720	163475	209868	-	-
pmn001640	C20H18O12	Myricetin-3-O-arabinoside	Flavonoids	Flavonols	132679-85-7	3	FALSE	TRUE	TRUE	9	9	9	9	9	9	9442.74	13340	10546.7	-	-
Zbxn003562	C21H22O12	Taxifolin-2-O-glucoside	Flavonoids	Flavanonols	-	3	TRUE	FALSE	FALSE	12686.1	10156.3	10873.2	28974.4	44073.9	20005	16509.6	36416.4	9223.69	-	-
Wdzp007232	C15H22O2	orientalol G	Terpenoids	Sesquiterpenoids	-	2	FALSE	TRUE	TRUE	200233	183723	213545	341384	439277	346722	969731	923343	904251	-	-
MW0168670	C18H28O2	9,12-Octadecadiynoic Acid	Lipids	Free fatty acids	2012-14-8	3	TRUE	TRUE	FALSE	4.31448e+06	3.8984e+06	4.33951e+06	621727	626695	723454	641005	775193	604666	-	-
pmb0069	C7H7NO	Benzamide	Alkaloids	Alkaloids	55-21-0	3	FALSE	FALSE	TRUE	238540	32724.6	21299.9	85304.2	98636.8	143722	35808.2	51359.7	64562.8	C09815	-
Lmhn003373	C11H10O7	4-Hydroxybenzoylmalic acid	Phenolic acids	Phenolic acids	-	2	TRUE	TRUE	FALSE	106025	92531.1	86866	225403	254628	265030	413136	381813	399860	-	-
mws0055	C20H20O7	Tangeretin (4',5,6,7,8-Pentamethoxyflavone)	Flavonoids	Flavones	481-53-8	3	TRUE	FALSE	FALSE	21586.1	25483.5	18593.5	43575.3	54699.1	45055.7	40124.8	50166.1	30105.5	C10190	-
Qmkp102204	C33H44O8	Meliatoosenin K	Terpenoids	Triterpene	-	2	TRUE	TRUE	TRUE	21592.8	27146	32849.6	112627	90007.1	106404	296184	321907	264111	-	-
Ymmg000004	C15H22O	rosacorenone	Terpenoids	Sesquiterpenoids	-	1	FALSE	TRUE	TRUE	127583	110459	49237.1	94692.6	120521	124657	301052	256247	259585	-	-
Waln011704	C28H56NO9P	1-(2,3-dihydroxypropoxy)-3-(((2-(dimethylamino)ethoxy)(hydroxy)phosphoryl)oxy)propan-2-yl (Z)-14-Octadecenoic Acid	Lipids	LPE	-	1	FALSE	TRUE	FALSE	337809	341630	325607	182023	204306	195327	139189	162071	168775	-	-
Hmzp004605	C22H22O11	Ladanetin-6-O-β-D-glucosid*	Flavonoids	Flavones	-	3	TRUE	FALSE	FALSE	13451.3	23667.1	11670	38345	26613.6	45010	20383.2	43345	18972.7	-	-
MWSmce265	C14H14O4	Decursinol	Lignans and Coumarins	Coumarins	23458-02-8	3	TRUE	TRUE	FALSE	816636	753303	693188	77571.9	133945	78250.7	74093.1	84940.8	74779.2	C09259	-
Lmzp002315	C15H18O5	Meranzin hydrate	Lignans and Coumarins	Coumarins	5875-49-0	2	TRUE	FALSE	FALSE	10005	3340	18340	39390.9	43820.3	32030	69253.4	13340	18340	-	-
mws0027	C9H10O5	Syringic acid	Phenolic acids	Phenolic acids	530-57-4	2	TRUE	TRUE	TRUE	1.45519e+06	1.04395e+06	1.11165e+06	9	9	9	2.06552e+06	5.39481e+06	2.11284e+06	C10833	-
mws0126	C26H54NO7P	LysoPC 18:0	Lipids	LPC	19420-57-6	1	TRUE	FALSE	TRUE	2.05512e+06	2.29329e+06	2.00189e+06	8.56213e+06	8.37497e+06	7.98577e+06	2.48804e+06	2.51097e+06	2.35359e+06	-	-
Walp007214	C16H35NO3	2-Aminohexadecane-1,5,6-triol	Lipids	Sphingolipids	-	1	TRUE	TRUE	FALSE	263263	258965	243960	113328	145632	108717	106636	118163	85324.5	-	-
Waln010449	C26H52NO9P	1-(2,3-dihydroxypropoxy)-3-(((2-(dimethylamino)ethoxy)(hydroxy)phosphoryl)oxy)propan-2-yl (E)-hexadec-9-enoate	Lipids	LPE	-	1	TRUE	TRUE	FALSE	17048.1	13651.7	15950.3	85593.7	70687.3	62567.5	40942.5	47400.3	48441.4	-	-
Hmqp006235	C26H46NO7P	LysoPC 18:4	Lipids	LPC	-	1	TRUE	TRUE	FALSE	2.47187e+07	2.18049e+07	2.32439e+07	8.02569e+06	8.47922e+06	7.95906e+06	5.48781e+06	6.56079e+06	6.06954e+06	-	-
MW0055437	C18H34O4	Octadecanedioic acid	Lipids	Free fatty acids	871-70-5	3	TRUE	FALSE	FALSE	6.22952e+07	6.18265e+07	6.05848e+07	2.27201e+07	2.27946e+07	2.27042e+07	3.24843e+07	3.12807e+07	3.05711e+07	-	-
Lcsp013328	C20H37NO2	linoleoyl ethanolamine	Lipids	LPE	68171-52-8	3	TRUE	TRUE	FALSE	130554	145207	123809	50998.8	58832.3	51634	59128.2	56500.2	52778.1	-	-
Lamn005183	C23H28O11	Astraflavonoid C	Flavonoids	Other Flavonoids	-	2	TRUE	TRUE	FALSE	29665.9	27649.3	26998.1	127066	113995	131581	120089	95113.4	99183.8	-	-
Zmdp001647	C10H18N2O5	γ-Glutamyl-L-valine	Amino acids and derivatives	Amino acids and derivatives	-	2	FALSE	FALSE	TRUE	446967	458151	417531	322285	291264	234721	651253	617723	583268	-	-
Lhyp102021	C15H24O	Oxyphyllol A	Terpenoids	Sesquiterpenoids	-	2	FALSE	TRUE	TRUE	600401	512081	422485	608219	597629	625245	1.28665e+06	1.29315e+06	1.19733e+06	-	-
mws0367	C18H30O2	α-Linolenic Acid*	Lipids	Free fatty acids	463-40-1	1	TRUE	FALSE	FALSE	5.23495e+06	4.68061e+06	4.66552e+06	2.61889e+06	2.4489e+06	1.39868e+06	2.6907e+06	3.14151e+06	2.78714e+06	C06427	ko00592,ko01040,ko01100,ko01110
mws2118	C21H24O10	Phloretin-2'-O-glucoside (Phlorizin)	Flavonoids	Chalcones	60-81-1	3	TRUE	TRUE	FALSE	50176.7	49035.6	72333.6	114625	116302	117997	150322	143293	153828	C01604	ko01110
MWS0946	C18H38NO5P	Sphingosine-1-Phosphate	Lipids	Sphingolipids	26993-30-6	3	TRUE	TRUE	FALSE	13894.4	13398	11181.5	5327.21	4720.62	6987.5	5754.6	4469.81	5072.06	C06124	ko00600,ko01100
Waln011009	C28H54NO9P	2-(2,3-dihydroxypropoxy)-3-(((2-(dimethylamino)ethoxy)(hydroxy)phosphoryl)oxy)propyl (11Z,14Z)-octadeca-11,14-dienoate	Lipids	LPE	-	1	TRUE	FALSE	FALSE	8.87884e+06	7.35256e+06	1.29109e+07	2.16421e+07	1.8732e+07	1.87316e+07	1.40398e+07	1.99386e+07	1.58712e+07	-	-
pmd0132	C24H50NO7P	LysoPC 16:0(2n isomer)*	Lipids	LPC	-	1	TRUE	TRUE	FALSE	5.62933e+06	5.82296e+06	5.71418e+06	2.64999e+06	2.65358e+06	2.67595e+06	2.70441e+06	2.30112e+06	2.66234e+06	-	-
Lmbn005662	C18H32O3	9(10)-EpOME;(9R,10S)-(12Z)-9,10-Epoxyoctadecenoic acid	Lipids	Free fatty acids	16833-56-0	3	TRUE	FALSE	FALSE	1.3206e+06	1.33249e+06	1.3874e+06	617843	654214	667336	1.13659e+06	1.19118e+06	1.19191e+06	C14825	ko01100
MW0109391	C10H18N2O3S	L-Prolyl-L-methionine	Amino acids and derivatives	Amino acids and derivatives	52899-08-8	3	FALSE	FALSE	TRUE	4.07595e+06	6.5006e+06	5.90691e+06	3.91779e+06	4.3909e+06	5.00866e+06	9.93505e+06	1.04168e+07	9.24457e+06	-	-
Lmhp010757	C25H48NO7P	LysoPE 20:2	Lipids	LPE	-	3	TRUE	FALSE	FALSE	166844	200636	169378	74004	77840.8	84209.4	124749	102759	125808	-	-
Zmyn003693	C16H12O4	6-Hydroxy-2'-methoxyflavone	Flavonoids	Flavones	61546-59-6	3	TRUE	TRUE	FALSE	55598.2	44524.5	46378.2	17883.7	15522.1	19466.9	13914	22681.6	21204.8	C15203	-
Zmyn005384	C18H36O3	2R-Hydroxyoctadecanoic Acid*	Lipids	Free fatty acids	26633-48-7	1	TRUE	TRUE	FALSE	1.22919e+06	1.37843e+06	1.26193e+06	312330	324287	317962	399467	356726	370750	C03042	-
Lcsp003873	C15H29N3O4	Leu-Ala-Ile	Amino acids and derivatives	Amino acids and derivatives	-	1	TRUE	FALSE	TRUE	417256	504161	395738	89090.4	147088	101283	265558	262736	231971	-	-
MW0007840	C10H10O4	Monoethyl phthalate	Phenolic acids	Phenolic acids	2306-33-4	3	TRUE	TRUE	FALSE	157123	144239	185437	539113	536568	521491	871168	853142	831313	-	-
Zmgn005057	C18H34O3	9,10-Epoxyoctadecanoic Acid	Lipids	Free fatty acids	2443-39-2	1	TRUE	FALSE	FALSE	72333.1	77652.4	72798.3	31150.4	33790.3	35485.2	52551.7	51819.7	50556.1	C19418	ko00073
WaYp007721	C16H35NO3	2-Aminohexadecane-1,16,16-triol	Lipids	Sphingolipids	-	2	FALSE	TRUE	FALSE	1.39504e+06	1.30062e+06	1.46278e+06	840523	882986	792373	539251	775131	591843	-	-
Wcsn009520	C22H30O4	Cystomexicone A*	Others	Others	-	1	TRUE	TRUE	FALSE	620414	529537	590969	112258	106830	97979.7	105096	105067	104343	-	-
HJAP046	C12H14O5	1-(2,4,5-Trimethoxyphenyl)-1,2-propanedione	Phenolic acids	Phenolic acids	2020-84-0	3	TRUE	TRUE	FALSE	89068.1	112153	46680	12547.9	3160.98	6670	6670	24663	3340	-	-
MW0015451	C18H32O3	Dimorphecolic acid	Lipids	Free fatty acids	15514-85-9	3	TRUE	FALSE	FALSE	2.02076e+06	1.68795e+06	2.01554e+06	650659	790913	732951	1.08794e+06	1.06508e+06	862459	-	-
Lmqp002784	C7H7NO2	Salicylamide	Alkaloids	Phenolamine	65-45-2	3	TRUE	FALSE	TRUE	29139.8	50576.9	33075.2	22142.2	13607.2	19539.6	54018	46635.5	29002.7	-	-
MWS201432	C14H20N2O4S	Met-Tyr	Amino acids and derivatives	Amino acids and derivatives	13589-04-3	2	FALSE	FALSE	TRUE	12908.8	26560.6	15622.8	10443.5	19710.4	13797.7	10797.3	6793.31	1670	-	-
Lmhp010514	C25H48NO7P	LysoPE 20:2(2n isomer)	Lipids	LPE	-	3	TRUE	FALSE	FALSE	73077.2	55204.2	53432.2	20589.2	22975.9	26873.8	39368.6	26692.4	30574	-	-
Lmbn004240	C18H34O5	9,10-Dihydroxy-12,13-epoxyoctadecanoic acid	Lipids	Free fatty acids	-	2	TRUE	FALSE	FALSE	3.51231e+06	3.52738e+06	3.40784e+06	1.39267e+06	1.16861e+06	1.25687e+06	1.63556e+06	2.07093e+06	1.59571e+06	C14837	-
mws0366	C18H30O2	γ-Linolenic Acid*	Lipids	Free fatty acids	506-26-3	1	TRUE	FALSE	FALSE	8.32128e+06	7.20296e+06	6.19477e+06	3.28888e+06	3.67186e+06	1.68865e+06	3.62898e+06	4.13096e+06	4.00421e+06	C06426	ko01040,ko01100
pmp001270	C24H48NO7P	LysoPC 16:1*	Lipids	LPC	76790-27-7	1	TRUE	FALSE	FALSE	1.18012e+06	1.30385e+06	1.36379e+06	2.86493e+06	2.78777e+06	2.75455e+06	2.08392e+06	2.1491e+06	2.15219e+06	-	-
MWSmce062	C15H18O3	Xanthatin	Terpenoids	Sesquiterpenoids	26791-73-1	2	TRUE	TRUE	FALSE	1.47211e+06	1.47216e+06	1.32637e+06	184378	156759	160405	127906	149861	167698	C09601	-
Qmjp080409	C15H22O4	4β,8β-Dihydroxy-5α(H)-eudesm-7(11)-en-8,12-olide	Terpenoids	Sesquiterpenoids	-	2	TRUE	TRUE	FALSE	100681	143955	105342	465391	500232	567041	436345	488108	459790	-	-
pmb0863	C24H46NO7P	LysoPC 16:2(2n isomer)*	Lipids	LPC	-	1	TRUE	FALSE	FALSE	21124.5	32237.9	16107.1	66520.6	72952.8	57492.8	37849.1	36820.1	53214.4	-	-
MW0125855	C9H7NO2	N-Methylphthalimide	Others	Others	550-44-7	3	TRUE	TRUE	FALSE	2.63199e+06	2.10453e+06	1.84064e+06	354570	278891	258069	286444	386611	232432	-	-
Lmhp008801	C23H42NO7P	LysoPE 18:3	Lipids	LPE	-	1	FALSE	TRUE	FALSE	565090	291654	147463	849120	192782	1.01057e+06	1.10182e+06	1.07174e+06	1.05778e+06	-	-
pmp001281	C26H52NO7P	LysoPC 18:1*	Lipids	LPC	-	2	TRUE	TRUE	FALSE	3.32507e+07	3.2934e+07	3.39004e+07	1.21858e+07	1.29271e+07	1.26276e+07	9.77311e+06	9.36272e+06	8.60698e+06	-	-
Lakn002075	C18H24O12	4-Hydroxybenzoic acid glucosyl xyloside*	Phenolic acids	Phenolic acids	-	2	TRUE	TRUE	FALSE	319418	319122	322722	662228	619621	686017	715107	666177	728174	-	-
Lmmn013100	C20H36O2	Ethyl linoleate*	Lipids	Free fatty acids	544-35-4	1	TRUE	FALSE	FALSE	568868	583186	492884	185285	148866	107002	285685	221586	355465	-	-
pmd0147	C28H54NO7P	LysoPC 20:2	Lipids	LPC	-	3	FALSE	TRUE	FALSE	1.13871e+06	1.15528e+06	933735	536971	581050	533718	556562	484551	477459	-	-
pme1286	C14H20N6O5S	S-(5'-Adenosy)-L-homocysteine	Amino acids and derivatives	Amino acids and derivatives	979-92-0	3	FALSE	TRUE	TRUE	515124	509325	58893.8	409339	322630	349890	13529.9	33611.2	8870	C00021	ko00270,ko01100,ko01230,ko01240
Wcdp007789	C18H30O3	9-Oxooctadeca-10,12-Dienoic Acid	Lipids	Free fatty acids	-	2	TRUE	FALSE	FALSE	1.32025e+06	1.61289e+06	1.5374e+06	682434	716105	629032	633831	872265	1.10627e+06	-	-
Hmjn008136	C30H46O4	2,3-Dihydroxyoleana-11,13(18)-dien-28-oic acid (Camaldulenic acid)	Terpenoids	Triterpene	71850-15-2	3	TRUE	FALSE	TRUE	708274	692830	668012	174412	168664	161973	478129	457110	443813	-	-
Lmhp010908	C27H54NO7P	LysoPC 19:1	Lipids	LPC	-	3	TRUE	TRUE	FALSE	75671	66852.6	72214.1	268429	257781	244800	236827	264371	223693	-	-
ML10195036	C18H37NO2	3-Dehydrosphinganine	Lipids	Sphingolipids	16105-69-4	3	TRUE	FALSE	FALSE	125295	126892	144294	61794.6	55397.7	66232.7	133929	92203.5	124141	C02934	ko00600,ko01100
Saln000499	C31H40O17	7-O-(4''-O-glucosyl)coumaroyl-loganic acid	Terpenoids	Monoterpenoids	-	3	TRUE	TRUE	FALSE	1.05079e+06	1.64494e+06	1.81204e+06	5.92446e+06	5.8135e+06	5.56864e+06	4.4909e+06	4.78319e+06	3.3988e+06	-	-
mws0976	C9H12N2O6	β-Pseudouridine	Nucleotides and derivatives	Nucleotides and derivatives	1445-07-4	3	TRUE	FALSE	FALSE	496056	471033	478557	188201	114122	202336	176695	370062	248709	C02067	ko00240,ko01100
Hmzp003994	C22H22O12	Pedaliin*	Flavonoids	Flavones	22860-72-6	3	TRUE	TRUE	FALSE	525480	938085	524791	108988	123744	126069	107584	109671	181790	-	-
Hmsp000364	C7H13NO2	L-Cyclopentylglycine	Amino acids and derivatives	Amino acids and derivatives	2521-84-8	2	FALSE	FALSE	TRUE	478129	454898	627530	324650	412053	320621	685889	964896	580603	-	-
pme1109	C5H5N5O	Guanine	Nucleotides and derivatives	Nucleotides and derivatives	73-40-5	2	TRUE	FALSE	FALSE	660008	489512	231803	164588	167250	110972	505053	127022	177317	C00242	ko00230,ko01100,ko01232
Walp007190	C20H43NO4	2-AminoicoSane-1,5,7,19-tetraol	Lipids	Sphingolipids	-	1	FALSE	TRUE	FALSE	1.19315e+07	1.36573e+07	1.37187e+07	7.03927e+06	7.69294e+06	7.12449e+06	7.13422e+06	6.06632e+06	5.77105e+06	-	-
pmb0374	C5H5N5	2-Aminopurine	Nucleotides and derivatives	Nucleotides and derivatives	452-06-2	1	TRUE	TRUE	FALSE	7.41959e+06	7.86436e+06	6.34642e+06	3.23777e+06	3.17086e+06	3.54887e+06	3.44605e+06	3.23887e+06	3.07814e+06	-	-
MW0168280	C11H12O7	(2S,3R)-2,3-dihydroxy-2-[(4-hydroxyphenyl)methyl]butanedioic acid	Organic acids	Organic acids	35388-57-9	3	TRUE	TRUE	FALSE	1.10649e+06	1.00199e+06	1.06408e+06	402135	392619	346792	447904	452399	455317	-	-
pmc0281	C15H21N5O8	Ribosyladenosine	Nucleotides and derivatives	Nucleotides and derivatives	-	3	TRUE	FALSE	FALSE	3.94472e+06	4.16848e+06	4.1447e+06	1.89134e+06	1.6096e+06	2.07589e+06	2.28109e+06	2.19548e+06	2.16587e+06	-	-
Lmbn001930	C7H6O2	2-Hydroxybenzaldehyde (Salicylaldehyde)	Phenolic acids	Phenolic acids	90-02-8	3	TRUE	TRUE	FALSE	13009.7	8460.4	11663.8	26022.4	25345.4	20136.5	25344.4	29888	40281.3	C06202	ko01100
pme0256	C5H4N4O2	Xanthine	Nucleotides and derivatives	Nucleotides and derivatives	69-89-6	3	TRUE	TRUE	FALSE	899630	757814	887966	114807	114711	121218	105191	94813.7	103019	C00385	ko00230,ko01100,ko01110,ko01232
Walp007192	C22H47NO5	2-aminodocoSane-1,6,19,20,21-pentaol	Lipids	Sphingolipids	-	1	FALSE	TRUE	FALSE	2.49896e+06	2.60223e+06	2.80874e+06	1.22963e+06	1.44887e+06	1.3179e+06	1.10871e+06	1.02669e+06	1.0043e+06	-	-
Lcsp001306	C13H23N3O7	Ser-Ile-Asp	Amino acids and derivatives	Amino acids and derivatives	-	2	FALSE	FALSE	TRUE	32596.7	55027.7	27630.4	13391.9	15617.8	53531	50126.1	67265.3	59353.9	-	-
Lmcp003816	C15H18O4	Chloranthalactone E	Terpenoids	Sesquiterpenoids	73215-92-6	2	TRUE	TRUE	FALSE	439653	303205	315486	142200	69871.9	106791	69594.3	64737.6	72163.9	-	-
mws0009	C10H10O3	Coniferaldehyde*	Others	Aldehyde compounds	20649-42-7	2	TRUE	TRUE	FALSE	552503	477040	556922	97551	72849.6	88671.1	73449.9	100789	53274.5	C02666	ko01100,ko01110
MWSmce326	C9H17N4O9P	AICAR phosphate (Acadesine phosphate)	Nucleotides and derivatives	Nucleotides and derivatives	681006-28-0	2	TRUE	TRUE	FALSE	136938	137882	191048	72715.2	68229.7	81903.5	17261.7	54638.1	48630.9	-	-
MW0106075	C8H18N2O3S	2-amino-4-(S-butylsulfonimidoyl)butanoate	Amino acids and derivatives	Amino acids and derivatives	-	3	FALSE	TRUE	TRUE	752594	744101	751301	465732	397416	427377	1.60764e+06	1.66058e+06	1.60018e+06	-	-
Zmjp003291	C27H30O15	Vitexin-2''-O-galactoside	Flavonoids	Flavones	-	3	TRUE	TRUE	FALSE	9	9	9	3771.35	1670	10631.5	8732.55	7387.35	15092.4	-	-
Hmhp001812	C11H15N5O4	2'-O-Methyladenosine	Nucleotides and derivatives	Nucleotides and derivatives	2140-79-6	2	TRUE	FALSE	FALSE	102853	96783.5	94449.3	29027.5	58664.7	52335	68355.6	47156.5	43827.2	-	-
Wbsp010200	C29H48O2	(7aS,10S,13aR,15bR)-4,4,7a,10,13a,15b-hexamethyl-2,3,4,4a,5,7,7a,8,9,9a,10,11,12,13,13a,13b,14,15,15a,15b-icosahydro-1H-cyclohepta[1,2-a:5,4-a']dinaphthalene-3,10-diol	Terpenoids	Terpene	-	2	TRUE	FALSE	TRUE	1.30232e+06	1.31482e+06	1.28947e+06	450246	395847	417159	1.17899e+06	1.1073e+06	1.11668e+06	-	-
pmd0136	C26H54NO7P	LysoPC 18:0(2n isomer)	Lipids	LPC	-	1	TRUE	FALSE	TRUE	407378	403827	403839	1.02409e+06	1.01227e+06	913350	313639	315719	321749	-	-
pmb0964	C16H23N5O5	Isopentenyladenine-7-N-glucoside	Nucleotides and derivatives	Nucleotides and derivatives	-	3	TRUE	FALSE	FALSE	48864.3	63209.1	85872.2	186985	149769	104822	123107	118520	87025.1	-	-
Waln011524	C26H54NO9P	1-(2,3-dihydroxypropoxy)-3-(((2-(dimethylamino)ethoxy)(hydroxy)phosphoryl)oxy)propan-2-yl palmitate*	Lipids	LPE	-	1	TRUE	TRUE	FALSE	149557	197009	196238	97181.4	78868.1	76253.7	76432.8	94165	65569.7	-	-
mws1397	C22H18O10	Epicatechin gallate*	Flavonoids	Flavanols	1257-08-5	3	FALSE	TRUE	TRUE	17132.9	13340	15005	57530.6	35226.2	16118	60202.5	73149.4	101702	-	-
MW0014259	C18H34O3	3-Oxooctadecanoic acid	Organic acids	Organic acids	-	3	TRUE	FALSE	FALSE	73088.9	64599.3	67509.8	31444.7	28778.6	28082.9	45257.5	39051.4	48628.9	-	-
Lcsp001337	C12H23N3O4	Ala-Ile-Ala	Amino acids and derivatives	Amino acids and derivatives	-	1	FALSE	FALSE	TRUE	124117	90433.9	60572.1	85090.3	20221.9	35564.9	167063	124942	50174.6	-	-
pme0278	C7H14N2O4	2,6-Diaminooimelic acid	Organic acids	Organic acids	583-93-7	3	TRUE	FALSE	TRUE	226742	237916	303460	26190.1	100849	58918	195179	190383	95205.6	C00666	ko00300,ko00470,ko01100,ko01110,ko01230
Lahp005735	C14H14O5	"""3-[3'-(4""""-methoxyphenyl)-2'-acrylate]-2-oxotetrahydrofuran"""	Others	Lactones	-	2	TRUE	TRUE	FALSE	1.0218e+06	1.03272e+06	956727	283801	305805	274376	248414	268620	251091	-	-
Lmhn002051	C12H12O8	Vnilloylmalic acid	Phenolic acids	Phenolic acids	-	3	TRUE	TRUE	FALSE	68720.6	97956.5	85228.5	189149	213336	219118	274958	250432	243702	-	-
mws0884	C10H12N5O6P	Cyclic 3',5'-Adenylic acid	Nucleotides and derivatives	Nucleotides and derivatives	60-92-4	1	FALSE	TRUE	FALSE	252977	290529	307460	379813	381999	373422	527164	611225	625513	C00575	ko00230,ko01100,ko04111,ko04113
mws0341	C6H12O3	2-Hydroxyisocaproic acid	Organic acids	Organic acids	20312-37-2	3	TRUE	FALSE	FALSE	22315.4	28614.5	27094	63228.3	48517.2	50398	40311.3	33982.2	48350.7	C03264	-
Lmqp000329	C8H14N3O7P	5-Aminoimidazole ribonucleotide	Nucleotides and derivatives	Nucleotides and derivatives	25635-88-5	1	FALSE	TRUE	FALSE	5.25778e+06	6.93746e+06	5.42969e+06	4.27704e+06	3.56788e+06	3.58543e+06	2.7823e+06	2.54429e+06	2.63689e+06	-	-
mws0242	C8H14O4	Suberic Acid	Organic acids	Organic acids	505-48-6	1	TRUE	FALSE	FALSE	100040	113385	261820	496641	534469	502190	484043	454273	190130	C08278	-
Wdmp003782	C21H26N2O4	Methyl (6S,6aS,7R,9R,11S)-2-hydroxy-7-((S)-1-hydroxyethyl)-7,8,9,10,12,13-hexahydro-5H-6,9-methanopyrido[1',2':1,2]azepino[4,5-b]indole-6(6aH)-carboxylate	Alkaloids	Plumerane	-	2	TRUE	TRUE	TRUE	6863.76	10772.1	8340	9	9	9	26675	15092.4	11997.6	-	-
pme2801	C6H6N4O2	7-Methylxanthine	Nucleotides and derivatives	Nucleotides and derivatives	552-62-5	3	TRUE	TRUE	FALSE	153307	134942	191580	34327.3	41849.2	49615.4	38911.8	53409.3	55867	C16353	ko01100,ko01110
mws2104	C7H14O6	D-Pinitol*	Others	Saccharides	10284-63-6	2	TRUE	TRUE	FALSE	9	9	9	46172.2	35329	36534.2	37337.2	45367.9	34525.9	C03844	-
mws0227	C6H13NO2	L-Leucine*	Amino acids and derivatives	Amino acids and derivatives	61-90-5	1	FALSE	FALSE	TRUE	3.63547e+06	2.35365e+06	2.72265e+06	466526	2.70165e+06	615470	3.32654e+06	2.63159e+06	3.31065e+06	C00123	ko00280,ko00290,ko00970,ko01100,ko01110,ko01210,ko01230,ko02010
MW0112967	C10H13N3O2	4-(Methylnitrosamino)-1-(3-pyridyl)-1-butanone	Others	Ketone compounds	64091-91-4	3	TRUE	FALSE	FALSE	5.59254e+06	7.157e+06	6.86531e+06	2.39928e+06	3.08945e+06	2.76841e+06	3.67773e+06	3.44275e+06	3.20267e+06	C16453	-
Smjp001258	C12H14N2O2	Abrine	Alkaloids	Plumerane	526-31-8	2	TRUE	TRUE	TRUE	332161	341818	257641	60934.4	71143.6	71145.4	199387	136839	121449	C02983	-
zjbp111608	C15H22O2	11-hydroxyvalenc-1(10),8-dien-2-one*	Terpenoids	Sesquiterpenoids	-	2	TRUE	TRUE	FALSE	332456	126824	110285	9	9	9	9	9	9	-	-
Zjxp110312	C15H22O2	12-Carboxyeudesma-3,11(13)-diene(Isocostic acid)*	Terpenoids	Sesquiterpenoids	69978-82-1	2	TRUE	TRUE	FALSE	332456	126824	110285	9	9	9	9	9	9	-	-
mws4532g	C5H12N2O2	D-Ornithine	Amino acids and derivatives	Amino acids and derivatives	348-66-3	1	TRUE	TRUE	FALSE	9	9	9	5705.63	7232.27	4957.98	14161.2	7897.16	6110.3	-	-
pmb2507	C5H11O7P	2-Deoxyribose-1-phosphate	Nucleotides and derivatives	Nucleotides and derivatives	17210-42-3	3	FALSE	TRUE	TRUE	160702	118030	143385	141757	134563	130384	341895	349153	340726	C00672	ko00030,ko00240,ko01100
mws0874	C10H14N5O7P	3'-Adenylic Acid	Nucleotides and derivatives	Nucleotides and derivatives	84-21-9	3	FALSE	TRUE	FALSE	217430	220994	210188	105053	96242.6	134191	95773.8	92659.1	101949	C01367	ko00230,ko01100
Lmsn000363	C16H22O7	Raspberryketone glucoside	Phenolic acids	Phenolic acids	38963-94-9	3	TRUE	TRUE	FALSE	48595.6	36563.3	140088	265616	364677	176565	407692	257469	378818	-	-
mws0458	C8H8O3	Vanillin; 4-Hydroxy-3-Methoxybenzaldehyde*	Others	Aldehyde compounds	121-33-5	3	TRUE	FALSE	FALSE	25018.8	30290.3	32042.7	76690	66148.7	75032.2	63887.6	42607.1	59377.3	C00755	ko01100,ko01110
MWS04412	C8H18N2O2	N(6),N(6)-Dimethyl-L-lysine	Amino acids and derivatives	Amino acids and derivatives	2259-86-1	2	TRUE	TRUE	FALSE	2.7691e+06	505675	885371	2.32416e+07	2.53178e+07	2.07096e+07	1.43293e+07	1.79506e+07	1.50873e+07	-	-
MWSmce203	C12H22O11	D-Cellobiose	Others	Saccharides	528-50-7	3	TRUE	FALSE	FALSE	151590	152414	116135	298408	269142	284693	233300	281453	193617	-	-
Wcsp009602	C18H28O2	(5E,9E)-6,10,14-trimethylpentadeca-5,9,13-triene-2,12-dione	Others	Others	-	3	TRUE	FALSE	FALSE	2.50778e+06	3.72687e+06	3.50138e+06	1.33801e+06	1.49512e+06	1.74836e+06	3.30274e+06	2.46155e+06	1.85359e+06	-	-
Zmzn000078	C3H7O6P	Dihydroxyacetone phosphate	Others	Saccharides	57-04-5	3	TRUE	FALSE	FALSE	9635.61	9234.68	10037.7	23275.7	18475.8	17270.1	14053.1	16059	12453.8	C00111	ko00010,ko00040,ko00051,ko00052,ko00561,ko00562,ko00564,ko00640,ko00680,ko00760,ko01100,ko01110,ko01200,ko01230
MWSmce264	C8H10O3	Hydroxytyrosol	Phenolic acids	Phenolic acids	10597-60-1	3	TRUE	TRUE	FALSE	326885	286113	325643	954242	985832	958236	944894	1.06381e+06	1.18516e+06	-	-
mws1051	C15H23N6O5S+	S-Adenosylmethionine	Amino acids and derivatives	Amino acids and derivatives	485-80-3	3	TRUE	TRUE	FALSE	687769	735921	667793	241350	281455	272214	279420	322010	253591	-	-
MW0103685	C15H22N2O18P2	Uridine diphosphate glucuronic acid	Nucleotides and derivatives	Nucleotides and derivatives	2616-64-0	3	TRUE	TRUE	FALSE	47210.6	39759.7	38536	77058.2	82776.3	106975	80711.2	82781.2	96315	C00167	ko00040,ko00053,ko00520,ko01100,ko01240,ko01250
mws0014	C10H10O4	Ferulic acid	Phenolic acids	Phenolic acids	537-98-4	2	TRUE	TRUE	FALSE	32426.2	16174.1	12811.4	42229.1	88042.2	43175.9	58015.3	54576.4	40427.1	C01494	ko01100,ko01110
MW0155144	C14H19N3O4S1	Phe-Cys-Gly	Amino acids and derivatives	Amino acids and derivatives	-	3	TRUE	FALSE	TRUE	2.06522e+06	2.14623e+06	2.03284e+06	288685	430235	298114	1.66193e+06	829080	1.2694e+06	-	-
MW0111999	C18H24O2	2,6-Bis(3-methyl-2-butenyl)-4-acetylphenol	Phenolic acids	Phenolic acids	-	3	TRUE	TRUE	FALSE	115992	100180	105808	35265.9	35960.7	38603.4	45484	35439.8	40020.7	-	-
MWSmce709	C9H7N	Isoquinoline	Alkaloids	Isoquinoline alkaloids	119-65-3	2	TRUE	TRUE	FALSE	864184	826816	1.01526e+06	2.02343e+06	1.9334e+06	2.26081e+06	1.77795e+06	1.94744e+06	1.83688e+06	C06323	-
Lmhp007598	C27H52NO7P	LysoPC 19:2(2n isomer)	Lipids	LPC	-	2	TRUE	FALSE	TRUE	300747	242370	406896	723217	514047	1.05669e+06	358975	338003	289183	-	-
Zasn010461	C17H34O2	Pentadecanoic acid,14-methyl-,methyl ester	Others	Others	5129-60-2	1	TRUE	FALSE	TRUE	280982	178627	322915	75501.6	161001	72898.6	270971	281130	278040	-	-
Zmgn001448	C7H12O5	2-Propylmalic Acid	Organic acids	Organic acids	-	1	FALSE	TRUE	FALSE	3.02519e+06	3.02599e+06	3.31636e+06	1.86544e+06	1.82788e+06	1.87154e+06	1.05194e+06	982553	892349	C05994	ko00620
Lmmp003306	C25H26O15	Quercetin-3-O-xylosyl(1→2)arabinoside	Flavonoids	Flavonols	-	3	FALSE	TRUE	TRUE	8209.9	19447.3	5005	11670	15256.6	10005	9	9	9	-	-
zjgp122301	C13H12O	7-phenyl-hepta-4,6-diyne-2-diol	Others	Others	-	2	TRUE	FALSE	FALSE	2.22844e+06	2.21626e+06	2.16071e+06	788998	840421	903728	1.31654e+06	1.28241e+06	1.23543e+06	-	-
pmp001234	C12H12O2	Butylidenephthalide	Others	Lactones	72917-31-8	2	TRUE	TRUE	FALSE	1.04516e+06	934622	981492	156485	195245	177574	143736	169850	167698	C16924	-
pmb3101	C7H12O5	2-Isopropylmalic Acid	Organic acids	Organic acids	49601-06-1	1	FALSE	TRUE	FALSE	4.46093e+06	4.29418e+06	4.28855e+06	2.56765e+06	2.63872e+06	2.58612e+06	1.43452e+06	1.3415e+06	1.412e+06	C02504	ko00290,ko00620,ko01100,ko01110,ko01210,ko01230
mws0715	C13H16N2O4	Phenylacetyl-L-glutamine	Amino acids and derivatives	Amino acids and derivatives	28047-15-6	3	TRUE	TRUE	FALSE	48345	25357.8	36506.8	8340	10005	8703.02	17637.6	13631.4	13003.2	C04148	ko00360
Lacp001431	C14H21NO4	N-(3-hydroxy-4-methoxyphenethyl)-4-hydroxybutanamide	Alkaloids	Phenolamine	-	2	TRUE	TRUE	FALSE	1.31391e+06	1.18149e+06	1.03697e+06	455764	538650	592610	480146	533530	456261	-	-
Lmdn005719	C12H16O5	Senkyunolide R	Others	Lactones	172549-37-0	2	TRUE	TRUE	FALSE	268959	295084	335110	23396.1	57823.2	43218.5	46345.1	50884.4	48454	-	-
zjbp111633	C15H24O	14-hydroxy-α-humulene*	Terpenoids	Sesquiterpenoids	-	1	FALSE	TRUE	TRUE	239403	232751	216460	296948	250541	273457	616113	524244	536033	-	-
Zbfn013528	C16H32O3	(R)-Beta-Hydroxypalmitic Acid*	Lipids	Free fatty acids	-	1	TRUE	TRUE	FALSE	1.25183e+07	1.23732e+07	1.22383e+07	2.66535e+06	2.73436e+06	2.43645e+06	3.49331e+06	3.49281e+06	3.65228e+06	-	-
Lmcn002982	C9H10O5	Methyl 3-O-Methyl Gallate	Phenolic acids	Phenolic acids	3934-86-9	1	TRUE	TRUE	FALSE	118896	64963.8	148695	267446	536260	466100	696005	467354	712659	-	-
mws0214	C6H14O6	D-Sorbitol	Others	Saccharides	50-70-4	1	TRUE	FALSE	FALSE	2.34889e+06	1.88523e+06	2.21236e+06	943038	1.02223e+06	1.06367e+06	1.34776e+06	1.48256e+06	1.32378e+06	C00794	ko00051,ko00052,ko01100,ko02010
pme2435	C6H12O5	L-Fucose	Others	Saccharides	2438-80-4	3	TRUE	FALSE	FALSE	310610	330500	271983	138642	138995	117071	159097	149556	151828	C01019	ko00051,ko00520,ko01100,ko01250
Zmgp005229	C20H24O2	(5S)-5-Methoxy-1,7-diphenyl-3-heptanone	Others	Ketone compounds	-	2	TRUE	TRUE	TRUE	90441.9	160585	94175.5	14001.1	27576.9	20352.1	57123.7	31720.7	43570.8	-	-
ZbBn002068	C8H12O5	3-methyl-ShikimicAcid	Organic acids	Organic acids	-	2	FALSE	TRUE	FALSE	13717.6	25824.5	25904	54834.1	37080.4	28358.5	72237	77115.5	44678.6	-	-
Smhn005465	C20H22O10	Fortuneanoside I	Phenolic acids	Phenolic acids	-	3	TRUE	TRUE	FALSE	35064.3	49473.9	48587.8	102696	103526	105529	98771.7	106393	102039	-	-
pme2776	C10H12N4O4	2'-Deoxyinosine	Nucleotides and derivatives	Nucleotides and derivatives	890-38-0	3	TRUE	TRUE	TRUE	111257	157998	102111	26778.1	16045.2	25136.4	40478.4	47359.4	48154.9	C05512	ko00230,ko01100,ko01232,ko02010
Wcjp001256	C10H13N5O4	9-Alpha-Ribofuranosyladenine*	Nucleotides and derivatives	Nucleotides and derivatives	-	1	TRUE	TRUE	FALSE	1.32229e+06	1.12243e+06	865012	395232	457400	556743	545706	476432	481399	-	-
Wdzp004632	C15H26O3	alismorientols B	Terpenoids	Sesquiterpenoids	-	1	FALSE	TRUE	TRUE	191320	228158	181795	395629	253770	412968	788853	820971	746643	-	-
Lmhn005886	C13H12O4	5-(2'-Hydroxy-6'-methyl phenyl)-3-methylfuran-2-carboxylic acid	Others	Others	-	2	TRUE	TRUE	FALSE	293564	292938	490057	45341.7	46248.9	29975.5	47714.4	71273.4	31780.9	-	-
MWS0274	C9H10O3	DL-3-Phenyllactic acid*	Organic acids	Organic acids	828-01-3	3	FALSE	TRUE	FALSE	11366.8	22602.9	23791.6	8161.02	5456.15	14663.6	3441.48	10005	6628.56	-	-
pmb0865	C26H48NO7P	LysoPC 18:3(2n isomer)	Lipids	LPC	-	1	TRUE	TRUE	FALSE	6.59803e+06	6993901	6.57874e+06	978033	940018	1.02614e+06	1.35744e+06	1.25957e+06	1.07338e+06	-	-
Qmjp081602	C15H24O	Spathulenol	Others	Others	-	1	FALSE	TRUE	FALSE	118751	99186.6	104616	130975	146370	190534	273594	223618	249339	-	-
Walp007137	C20H43NO5	2-AminoicoSane-1,6,18,19,20-pentaol	Lipids	Sphingolipids	-	2	TRUE	TRUE	FALSE	1.02885e+06	1.14059e+06	1.11974e+06	183061	182477	126049	109694	131416	108169	-	-
pme2773	C7H14N2O4S	L-Cystathionine	Amino acids and derivatives	Amino acids and derivatives	56-88-2	3	TRUE	FALSE	TRUE	47645.7	37790.9	46046.5	131214	101659	101399	68305.7	20164	31675	C02291	ko00260,ko00270,ko01100,ko01110,ko01230,ko01240
Wcdp005264	C14H31NO2	Tetradecasphinganine*	Others	Others	-	1	FALSE	TRUE	FALSE	2.2526e+06	2.44665e+06	2.39253e+06	1.14522e+06	1.17262e+06	1.31736e+06	1.30784e+06	1.00657e+06	847413	-	-
Wdtp003420	C16H20O9	3,4,5-Trihydroxy-6-[[3-(4-methoxyphenyl)oxiran-2-yl]methoxy]oxane-2-carboxylic acid	Phenolic acids	Phenolic acids	-	3	TRUE	FALSE	TRUE	18463.9	31675	51680	8554.93	9211.94	11841.9	13340	36655.1	13189.9	-	-
pmb0854	C26H48NO7P	LysoPC 18:3	Lipids	LPC	-	1	TRUE	TRUE	FALSE	6.84921e+06	7.68107e+06	7.14188e+06	913197	962975	1.15791e+06	1.39467e+06	1.36151e+06	1.06252e+06	-	-
Walp007188	C18H39NO4	2-Aminooctadecane-1,5,7,17-tetraol	Lipids	Sphingolipids	-	1	TRUE	TRUE	FALSE	115153	121425	121838	58017.7	37650.5	41779.3	34818.6	38387.1	43949.4	-	-
MWSmce329	C9H12O4	Antiarol; 3,4,5-Trimethoxyphenol	Phenolic acids	Phenolic acids	642-71-7	3	TRUE	TRUE	FALSE	1.53764e+06	1.55097e+06	1.32043e+06	75342.3	79486.6	41955	107259	88753.6	62208.5	C10765	-
pme0230	C10H13N5O4	Adenosine*	Nucleotides and derivatives	Nucleotides and derivatives	58-61-7	1	TRUE	TRUE	FALSE	1.56401e+06	1.39096e+06	1.17969e+06	580102	611822	649624	569195	609546	599857	C00212	ko00230,ko01100,ko01232,ko02010
mws0955	C20H30O3	12-Oxo-5,8,10,14-eicosatetraenoic acid	Lipids	Free fatty acids	108437-64-5	3	TRUE	FALSE	TRUE	16616.2	16274.8	19728.9	5326.19	5544.59	7237.44	11185.3	12715.9	12954.3	C14807	ko00590
Qmyp101323	C15H26O3	3β,11-Dihydroxy-4,14-oxideenantiocudesmane	Terpenoids	Sesquiterpenoids	-	2	TRUE	TRUE	TRUE	217810	204840	267250	427140	450738	550743	1.07654e+06	1.06838e+06	764004	-	-
Lmmn003323	C16H32O3	2-Hydroxyhexadecanoic acid*	Organic acids	Organic acids	764-67-0	1	TRUE	TRUE	FALSE	1.27279e+07	1.28521e+07	1.27362e+07	2.42691e+06	2.5164e+06	2.21442e+06	3.84959e+06	3.56955e+06	3.54595e+06	-	-
mws2124	C2H5O6P	2-Phosphoglycolate	Organic acids	Organic acids	13147-57-4	3	FALSE	TRUE	TRUE	17114.7	19803.1	22019.5	21704.8	21271.8	15566.1	6670	7045.52	6670	-	-
MW0119586	C14H22O4	(2S,3R)-4-methylidene-2-octyl-5-oxooxolane-3-carboxylic acid	Organic acids	Organic acids	-	3	TRUE	TRUE	FALSE	94298	87510.3	118054	440477	466524	476035	785190	837707	807165	-	-
mws1089	C12H23O14P	Sucrose-6-phosphate	Others	Saccharides	-	3	FALSE	TRUE	FALSE	324920	331073	368893	661012	556202	634279	610636	741194	748682	-	-
pme3207	C6H6O4	Muconic acid	Organic acids	Organic acids	1119-72-8	3	TRUE	TRUE	FALSE	85347.1	95247.4	90478.4	24890.3	23713.5	23717.5	41085.3	40417.6	44659.5	C02480	ko01100
Zmyn005252	C17H34O3	3-Hydroxy-palmitic acid methyl ester	Lipids	Free fatty acids	51883-36-4	1	TRUE	TRUE	FALSE	84614.1	72009.7	82668.6	23779.5	18313.3	20354.6	36959.5	20186.7	29242.8	C11849	-
Wbsp004822	C30H48O6	serrat E	Terpenoids	Triterpene	-	2	TRUE	TRUE	FALSE	2.85422e+06	1.75893e+06	2.4835e+06	1.18941e+06	1.0127e+06	1.27272e+06	1.30729e+06	1.18807e+06	839963	-	-
Zmwp006094	C15H20O3	Hyroxyisogermafurenolide	Others	Lactones	-	2	TRUE	TRUE	TRUE	234893	219143	248279	45830.8	29432.4	78602.6	139336	95320.7	110825	-	-
Hasp010605	C21H36O4	(S)-2,3-dihydroxypropyl (9Z,12Z,15Z)-octadeca-9,12,15-trienoate	Others	Others	129828-41-7	3	TRUE	FALSE	FALSE	87538.7	87860.2	83027.5	43541.9	48963.8	33174	55576.5	81367.9	56752.4	-	-
Lmsn009238	C30H48O6	1,2,3,19-Tetrahydroxyurs-12-en-28-oic acid	Terpenoids	Triterpene	120211-98-5	2	TRUE	TRUE	FALSE	43209.3	36833.8	76698.3	139170	121476	94845.7	113731	133427	113092	-	-
Wagp007852	C15H18O4	8-(3'-hydroxyisopentyl)-7-methoxycoumarin	Lignans and Coumarins	Coumarins	69219-24-5	2	TRUE	TRUE	FALSE	16541.6	18511.5	21459.9	8402.69	6530.69	9568.11	7817.24	11855.5	8153.85	-	-
MW0131236	C16H16O6	Hesperetin dihydrochalcone	Others	Ketone compounds	35400-60-3	3	FALSE	TRUE	FALSE	38944.3	22469.9	49626.4	67381.7	74774	70967.5	79973.5	89277.8	64316	-	-
MWSslk235	C6H14O6	Allitol	Others	Saccharides	488-44-8	1	TRUE	FALSE	FALSE	2.64596e+06	2.55053e+06	2.63673e+06	1.08255e+06	1.3036e+06	1.01186e+06	1.65094e+06	1.93474e+06	1.61175e+06	-	-
pme2244	C11H11NO2	3-Indolepropionic acid	Alkaloids	Plumerane	830-96-6	2	TRUE	TRUE	FALSE	195156	156388	189481	374815	397511	447867	396996	363836	403929	-	-
Wcop005299	C15H20O	2,5,7-trimethyl-6-propyl-2,3-dihydro-1H-inden-1-one	Terpenoids	Sesquiterpenoids	-	3	FALSE	TRUE	TRUE	85030	102815	96705	398019	188176	95035	678279	639565	262840	-	-
MW0013437	C10H20O	2-Decen-1-ol	Others	Others	22104-80-9	3	FALSE	TRUE	FALSE	290593	273865	269930	438434	525878	491406	793974	814804	893578	-	-
Zmmp004890	C22H30N4O6	Glu-Trp-Leu	Amino acids and derivatives	Amino acids and derivatives	-	2	TRUE	FALSE	TRUE	488512	554065	538140	111691	79266.8	120055	363393	387991	237328	-	-
mws1292	C26H28O14	Isoschaftoside	Flavonoids	Flavones	52012-29-0	3	FALSE	FALSE	TRUE	5005	6670	15103.3	5005	6165.39	1670	11670	10005	26156.8	-	-
Lmrj002244	C10H14N2O2	Cyclo(Pro-Pro)	Amino acids and derivatives	Amino acids and derivatives	6708-06-1	3	TRUE	TRUE	FALSE	31675	19411	28739.6	5640.76	6259.8	5263.01	12576.3	6261.67	5843	-	-
Zmyn004732	C18H30O3	2R-hydroxy-9Z,12Z,15Z-octadecatrienoic acid	Lipids	Free fatty acids	-	3	FALSE	FALSE	TRUE	72654.3	423809	74421.5	98564.1	86964.4	103675	138023	536143	539862	C16342	ko00592
pma0634	C28H38N4O4	N1,N5-Bis(p-coumaroyl)spermine	Alkaloids	Phenolamine	-	3	TRUE	TRUE	FALSE	96094.6	90988.5	139608	16587.2	28666.6	18035.9	40873.7	32863.5	44767.5	-	-
Zmjp000966	C10H13N5O4	Vidarabine	Nucleotides and derivatives	Nucleotides and derivatives	5536-17-4	1	TRUE	TRUE	FALSE	1.24196e+06	1.22117e+06	965595	478167	447183	458895	487766	490218	463382	-	-
MW0123950	C14H12N2O2	ethyl 2-cyano-3-(1h-indol-3-yl)prop-2-enoate	Others	Lactones	6286-56-2	3	TRUE	FALSE	TRUE	397163	323453	307811	104022	130261	130182	667874	640734	669215	-	-
Zmyp000878	C10H13N5O5	Crotonoside; 2-Hydroxyadenosine	Nucleotides and derivatives	Nucleotides and derivatives	1818-71-9	1	TRUE	TRUE	FALSE	1.04073e+07	1.02015e+07	8.40046e+06	4.80909e+06	4.81689e+06	4.7465e+06	3.89842e+06	4.21137e+06	5.42221e+06	C08432	-
Yaap003211	C15H22O9	2,4,6-Trimethoxyphenol glucoside	Others	Others	-	2	TRUE	FALSE	FALSE	1.66916e+06	1.75672e+06	1.96452e+06	625009	692722	664198	906786	927990	864384	-	-
Zasn010433	C20H36O2	9,12-Octadecadienoic acid,ethyl ester*	Others	Others	6114-21-2	1	TRUE	TRUE	FALSE	488597	574549	657255	179440	181203	143506	245679	275211	307427	-	-
pme2529	C6H12O5	1,5-Anhydro-D-glucitol	Others	Saccharides	154-58-5	3	TRUE	FALSE	FALSE	229895	189871	200325	95560.3	81535	82862.5	103481	132500	131871	C07326	-
Labn002264	C14H20O8	Grevilloside G*	Phenolic acids	Phenolic acids	791846-69-0	2	TRUE	TRUE	FALSE	82124.1	82841.8	104726	581357	548473	231339	259976	579586	561744	-	-
Qmyp101102	C15H22O3	Arundinol B	Terpenoids	Sesquiterpenoids	-	2	FALSE	TRUE	TRUE	35951.3	41680	24783.9	63350	76690	53350	143309	130446	155090	-	-
pme0006	C5H9NO2	L-Proline*	Amino acids and derivatives	Amino acids and derivatives	147-85-3	1	TRUE	TRUE	FALSE	9081.28	12239	14908.4	204605	129409	87917.3	178935	81061.6	98270.1	C00148	ko00330,ko00332,ko00470,ko00970,ko01100,ko01110,ko01230,ko02010
zjbp111605	C15H22O2	9-Hydroxyselina-3,11-dien-12-al	Terpenoids	Sesquiterpenoids	-	2	TRUE	TRUE	FALSE	292018	352571	275158	108060	113192	102555	177607	141715	111357	-	-
Lmgn002091	C7H10O5	2-Methyl-3-oxoadipic acid*	Organic acids	Organic acids	-	3	FALSE	FALSE	TRUE	34697.6	40799	29210.6	25895.6	31069.6	34688.6	66675.4	63528.2	55817.8	C18307	-
pmb1096	C8H7N	Indole	Alkaloids	Plumerane	120-72-9	2	TRUE	TRUE	FALSE	1.00108e+07	1.14812e+07	1.20419e+07	2.67605e+07	2.57196e+07	3.30734e+07	2.1964e+07	2.38494e+07	2.35704e+07	C00463	ko00380,ko00400,ko01100,ko01110
Qmyp101240	C15H20O	Solanoid B	Terpenoids	Sesquiterpenoids	-	2	TRUE	TRUE	FALSE	1.83721e+06	1.75455e+06	1.90642e+06	298633	325319	310750	219446	225984	221878	-	-
Zmhn002334	C16H20O9	6-O-Feruloyl-β-D-glucose	Phenolic acids	Phenolic acids	137887-25-3	3	TRUE	TRUE	FALSE	20710.5	41585.1	33834.2	63729.1	82606.5	56575.3	78713.1	65693.5	68936.5	-	-
MWSslk094	C30H26O13	Proanthocyanidins	Tannins	Proanthocyanidins	20347-71-1	3	TRUE	TRUE	FALSE	14697.6	23234.5	10682	41680	38048	39958.7	50091	62066.5	42722.7	-	-
Lmbn005172	C9H10O3	2,6-Dimethoxybenzaldehyde*	Others	Aldehyde compounds	3392-97-0	3	FALSE	TRUE	FALSE	19272.5	29912	20344.8	10005	12558.6	13235.3	7184.64	3370.96	8340	-	-
pme2598	C8H8O4	3,4-Dihydroxybenzeneacetic acid*	Phenolic acids	Phenolic acids	102-32-9	3	TRUE	TRUE	FALSE	72714.4	83359.5	72924.7	126053	180761	159015	226920	234921	212287	C01161	ko00350,ko01100
mws1155	C6H14O6	D-Mannitol	Others	Saccharides	69-65-8	1	TRUE	FALSE	FALSE	621115	743185	792172	354585	439518	280352	482031	529943	373801	C00392	ko00051,ko01100,ko02010
mws0236	C2H7NO3S	2-Aminoethanesulfonic acid	Organic acids	Organic acids	107-35-7	3	FALSE	FALSE	TRUE	12954.2	12024	18381.4	7788.11	6103.65	11434.5	25268.2	22315.7	20018.8	C00245	ko00430,ko00920,ko01100,ko02010
Lmhp002764	C11H18N2O2	Cyclo(Pro-Leu)	Amino acids and derivatives	Amino acids and derivatives	5654-86-4	3	TRUE	TRUE	FALSE	50015	28340	61685	20589.9	10707.5	20005	11532.4	11670	8243.26	-	-
Lafp003256	C11H14O5	3,4'-Dihydroxy-3',5'-dimethoxypropiophenone	Others	Ketone compounds	136196-47-9	2	TRUE	FALSE	FALSE	105386	99928.5	62747.4	235200	185125	174167	166770	106316	158436	-	-
Wcgn005749	C14H18O5	(2S,3S)-6-(1,2-dihydroxyethyl)-3-hydroxy-5-(hydroxymethyl)-2,7-dimethyl-indan-1-one	Others	Others	-	3	TRUE	FALSE	FALSE	165320	241112	238946	471362	461139	453844	374186	509477	224750	-	-
MWSmce466	C8H8O2	4-Hydroxyacetophenone	Others	Ketone compounds	99-93-4	3	FALSE	TRUE	FALSE	105866	114078	94715.4	63644	77939	28617.1	49330.3	46459	15537.4	C10700	ko01100
Zmbp102503	C17H16O9	Bergaptol-O-β-D-glucoside	Others	Others	-	2	TRUE	FALSE	FALSE	15212	14776.9	25005	53350	46647.5	38636.9	32120.1	15005	25005	-	-
pmn001378	C26H32O11	Pinoresinol-4-O-glucoside*	Lignans and Coumarins	Lignans	41607-20-9	3	TRUE	FALSE	TRUE	17219.3	18680	19562	8340	6670	4702.69	30360.1	10069	15005	C17529	-
mws0028	C8H8O4	Vanillic acid	Phenolic acids	Phenolic acids	121-34-6	1	TRUE	TRUE	FALSE	110561	143736	153369	404191	422780	387434	398970	400529	420251	C06672	-
pme3009	C6H6O6	trans-Aconitic acid	Organic acids	Organic acids	4023-65-8	3	TRUE	TRUE	FALSE	14245.4	12461.3	8002.11	27644.1	26270.8	35047.2	25210.3	22633.7	25462.5	C02341	ko00660,ko01100
Smlp003788	C19H22O7	nagilactone C	Terpenoids	Terpene	24338-53-2	2	TRUE	TRUE	FALSE	206769	200012	183003	53350	21675	28340	25033.8	54107.5	34029.7	C09138	-
Lmyp003951	C11H14O5	3-Hydroxy-1-(4-hydroxy-3,5-dimethoxyphenyl)propan-1-one	Others	Ketone compounds	-	3	TRUE	FALSE	FALSE	129185	157698	144771	248793	421179	435670	236201	338662	275270	-	-
Lmhp008589	C23H42NO7P	LysoPE 18:3(2n isomer)	Lipids	LPE	-	1	FALSE	TRUE	TRUE	765375	839507	725526	907138	953462	222958	232862	196325	220926	-	-
MW0139750	C28H32O15	Spinosin	Flavonoids	Flavones	72063-39-9	3	TRUE	FALSE	TRUE	1.18061e+07	1.05179e+07	9.95395e+06	4.71763e+06	4.75416e+06	2.57322e+06	1.2628e+07	9.48894e+06	5.5421e+06	C17834	-
Qahn003953	C12H22O6	Erigeside B	Others	Others	95632-87-4	2	TRUE	FALSE	FALSE	59350.9	108099	107535	41064.8	28476.4	32038.8	33809.1	135347	43021.7	-	-
lsdp210001	C30H46O5	Elaeocarpucin G	Terpenoids	Triterpene	-	2	TRUE	TRUE	FALSE	50251.8	49822.1	17569.7	70830.9	100889	92288.9	113034	122630	218509	-	-
Lmfn003760	C21H18O13	Quercetin-4'-O-glucuronide	Flavonoids	Flavonols	201463-36-7	3	TRUE	TRUE	FALSE	9	9	9	25213.3	31970	46617.8	40644.1	52618.5	54638.4	-	-
HJN037	C8H8O5	3,5-Dihydroxy-4-methoxybenzoic acid; 4-O-Methylgallic Acid	Phenolic acids	Phenolic acids	4319-02-2	3	TRUE	TRUE	FALSE	56762.1	47680.3	50967.1	134384	213500	132725	127102	134317	126623	-	-
Lmyn002788	C8H8O5	Methyl gallate	Phenolic acids	Phenolic acids	99-24-1	3	TRUE	TRUE	FALSE	38559.6	68355	62248	150845	143405	145907	186375	110805	189570	-	-
Lthp012013	C15H18O2	Dehydrocostuslactone	Terpenoids	Sesquiterpenoids	477-43-0	2	TRUE	TRUE	FALSE	1.54311e+06	1.36657e+06	1.22679e+06	289936	355399	305610	493214	484903	456849	C09387	-
Lasp003640	C9H10O4	2,4-Dihydroxy-6-methoxyacetophenone	Others	Ketone compounds	3602-54-8	3	FALSE	TRUE	FALSE	20649.4	12185.1	26092.9	22343	52483.7	53350	62637.8	37729.6	52505.7	-	-
Lmtn002233	C15H20O8	Androsin	Phenolic acids	Phenolic acids	531-28-2	3	TRUE	TRUE	FALSE	90547.9	48793.1	76435	131836	134014	179947	237729	108313	182816	-	-
pme1228	C11H12N2O3	5-Hydroxy-L-tryptophan	Amino acids and derivatives	Amino acids and derivatives	4350-09-8	1	TRUE	FALSE	TRUE	6.88053e+06	2.6975e+06	5.0316e+06	2.20718e+07	2.55688e+07	2.16071e+07	2.37826e+06	2.67797e+06	2.09269e+07	C00643	ko00380,ko01100
Wcsn010224	C18H30O2	14-hydroxy-2,6,10-trimethylpentadeca-2,5,10-trien-4-one*	Others	Others	-	1	TRUE	TRUE	FALSE	605918	613280	513868	235464	263775	246241	270948	274442	265661	-	-
Wcgp003250	C10H10O2	2-Methyl-3-hydroxyindan-1-one	Others	Others	-	3	FALSE	FALSE	TRUE	60851.3	57856.4	72376.9	75025	53526.9	75025	48842.4	25619.4	24701.7	-	-
Lmfn001258	C20H20O13	Maplexin D (2,4-Di-O-Galloyl-1,5-Anhydro-D-Glucitol)*	Phenolic acids	Phenolic acids	1355573-86-2	3	FALSE	FALSE	TRUE	21013.1	18401	21636.2	16675	5962.12	11386.9	16241.7	31867	25527.5	-	-
mws0675	C11H15N2O8P	β-Nicotinamide mononucleotide	Nucleotides and derivatives	Nucleotides and derivatives	1094-61-7	3	TRUE	TRUE	FALSE	340986	308809	359305	75505.7	80540.2	97077.2	163510	201808	136613	C00455	ko00760,ko01100
MWSmce248	C9H8O3	3-Hydroxycinnamic Acid*	Phenolic acids	Phenolic acids	14755-02-3	3	FALSE	TRUE	FALSE	968954	878983	960975	487781	513543	502782	440620	457967	464675	C12621	ko00360,ko01100
MW0055351	C9H16O4	Nonic acid	Lipids	Free fatty acids	-	3	TRUE	TRUE	FALSE	30595.9	23389	35547.2	56717.6	81068.4	57576.7	51494	66850.5	79450.5	-	-
Lcsp003365	C15H21N5O5	cis-Zeatin riboside	Alkaloids	Alkaloids	15896-46-5	2	TRUE	TRUE	TRUE	394880	307955	332074	38392.7	71199.9	34266	65035.2	76652.5	155090	-	-
pme1292	C8H8O4	Homogentisic acid*	Phenolic acids	Phenolic acids	451-13-8	3	FALSE	TRUE	FALSE	96831.4	125771	116097	193411	182316	188665	230744	237459	228084	C00544	ko00130,ko00350,ko01100,ko01240
Lcmp122913	C20H28O5	15-hydroxypinusolidic acid	Terpenoids	Ditepenoids	-	3	TRUE	TRUE	FALSE	150061	169613	137424	21990.4	17211.8	26648.1	13852.5	12128.3	15081.5	-	-
Wafn002827	C16H22O9	Dihydroferulic acid glucoside	Phenolic acids	Phenolic acids	-	2	FALSE	TRUE	FALSE	18459.1	34719.5	17602.5	58694.6	56493.9	21675	69723.6	83826.8	81540.7	-	-
MWS3036	C5H8O5	3-Hydroxyglutaric acid*	Organic acids	Organic acids	638-18-6	2	TRUE	FALSE	TRUE	11415.7	50985.9	107941	607857	551478	736597	115923	213287	96650.3	-	-
mws0124	C13H14N2O3	N-(3-Indolylacetyl)-L-alanine	Amino acids and derivatives	Amino acids and derivatives	57105-39-2	3	TRUE	TRUE	FALSE	9	9	9	11670	40010	7057.7	19723	10259	11670	-	-
Zmhn002227	C17H22O10	4-O-Glucosyl-sinapate	Phenolic acids	Phenolic acids	-	3	TRUE	FALSE	FALSE	79590.4	97820.8	69716.2	178010	239467	168416	129869	94439.4	148566	C02919	-
Wbjp002870	C13H16N2O3	1,3-Dimethyl-2-oxo-5-methoxyindoline-3-acetamide	Alkaloids	Alkaloids	-	2	TRUE	TRUE	FALSE	113349	100018	90977.4	20005	15663.8	44769.4	36459.4	16194.9	26894.7	-	-
HJN003	C17H22O10	1-O-Sinapoyl-β-D-glucose	Phenolic acids	Phenolic acids	-	3	TRUE	FALSE	FALSE	99448.6	71847.3	64050.3	189016	221460	158281	74879.4	110713	101598	C01175	ko01110
Wafn003429	C16H30O10	3-Methylbutyl 6-O-(alpha-L-arabinopyranosyl)-beta-D-glucopyranoside	Others	Others	-	3	TRUE	TRUE	FALSE	5005	7321.81	14074.8	20929.6	21563	40797.8	55857.1	29157.5	33340	-	-
pmf0575	C25H43NO18	Acarbose	Others	Saccharides	56180-94-0	3	TRUE	TRUE	FALSE	2584.87	2408.41	3614.41	11037.3	10445.4	9138.64	7627.34	8439.03	6670	C06802	ko01100,ko01110
pme0033	C5H4N4O	Hypoxanthine	Nucleotides and derivatives	Nucleotides and derivatives	68-94-0	3	TRUE	TRUE	FALSE	136996	222445	182921	30380	123449	28894.7	67292.6	38304.5	76096.9	C00262	ko00230,ko01100,ko01232
Ymjm000143	C19H26O12	2,3,4-Trihydroxybutyl 6-O-(E)-caffeoyl-β-D-glucopyranoside	Phenolic acids	Phenolic acids	-	3	TRUE	FALSE	FALSE	5832.89	10264.3	11693.7	5981.57	3927.84	3340	1082.16	8340	5042.88	-	-
mws1358	C6H6O2	Pyrocatechol	Phenolic acids	Phenolic acids	120-80-9	3	FALSE	TRUE	FALSE	3900.84	13741.4	6428.47	15069.7	14793.2	5862.91	16675	16840.6	21217.6	C00090	ko01100
Zmhp004830	C15H20O9	domesticoside	Phenolic acids	Phenolic acids	-	3	TRUE	FALSE	TRUE	9	9	9	10981.5	39581	25613.6	9	9	9	-	-
Lmnn002886	C23H26O11	1'-O-(3,4-Dihydroxyphenethyl)-O-caffeoyl-glucoside	Phenolic acids	Phenolic acids	-	3	FALSE	TRUE	FALSE	16816.2	14067.5	7464.38	20258.1	39661.5	20779.4	22150.3	31782.8	38707.1	-	-
pma0680	C26H33N3O6	N1-Caffeoyl-N10-Feruloylspermidine	Alkaloids	Phenolamine	-	3	TRUE	TRUE	FALSE	45543.5	35478.7	36563.4	1670	5973.22	4888.08	3735.22	13340	3495.31	-	-
Hmtn001120	C14H20O8	5-(2-Hydroxyethyl)-2-O-glucosylphenol*	Phenolic acids	Phenolic acids	-	2	TRUE	TRUE	FALSE	70382.9	172209	151178	441254	471445	322771	348875	454867	456642	-	-
pme1178	C10H13N5O5	Guanosine	Nucleotides and derivatives	Nucleotides and derivatives	118-00-3	1	TRUE	TRUE	FALSE	5.29016e+06	5.58402e+06	4.52424e+06	2.54455e+06	2.70262e+06	2.3769e+06	2.73195e+06	2.34728e+06	2.5775e+06	C00387	ko00230,ko01100,ko01232,ko02010
Lamp000484	C5H9NO2	4-Methylazetidine-2-Carboxylic acid*	Alkaloids	Alkaloids	1779725-63-1	1	TRUE	FALSE	TRUE	134072	70121.9	90832.9	43390.8	39137.8	51621.3	115043	162838	61516.6	-	-
Wcdp006626	C19H18O3	1,7-bis(4-hydroxyphenyl)-hepta-4(E),6(E)-dien-3-one	Phenolic acids	Phenolic acids	-	2	TRUE	FALSE	FALSE	151246	167355	154391	54260.1	56225.1	72551.4	82879.9	93878.6	102453	-	-
pme1173	C5H4N4O	Allopurinol	Nucleotides and derivatives	Nucleotides and derivatives	315-30-0	3	TRUE	TRUE	FALSE	1.3797e+06	1.46355e+06	1.21918e+06	519865	472412	371221	445048	437268	335080	-	-
pmc0682	C8H8N2	4-Aminoindole	Alkaloids	Plumerane	5192-23-4	3	TRUE	TRUE	TRUE	9	9	9	31289.1	10767.5	3340	82674.6	67205.1	42236	-	-
Cmbp005523	C21H20O9	1,3-O-Dicaffeoylglycerol	Phenolic acids	Phenolic acids	-	3	FALSE	TRUE	TRUE	18872.3	15724	17047.5	15229.9	20067.6	10342.1	11656.9	3340	3340	-	-
Lmcp003788	C22H22O12	Isotamarixin*	Flavonoids	Flavonols	-	3	TRUE	TRUE	FALSE	639958	654694	1240385	116012	154090	145532	131469	190130	112517	-	-
Latp003876	C19H24O9	2-Methyl-5-(2'-hydroxypropyl)-7-hydroxy-chromone-2'-O-β-D-glucopyranoside	Others	Chromone	-	3	TRUE	TRUE	FALSE	67803.8	76357.8	42194.8	9	9	9	9	9	9	-	-
MW0168295	C16H19N3O3	Prolyltryptophan	Amino acids and derivatives	Amino acids and derivatives	-	3	FALSE	TRUE	TRUE	328715	410595	388870	248555	183071	151419	71690	63350	40555.9	-	-
MWS04447	C6H11NO2	Homoproline	Amino acids and derivatives	Amino acids and derivatives	56879-46-0	3	TRUE	TRUE	FALSE	9	9	9	339975	329940	317104	174513	120399	314048	-	-
pma3724	C17H20O9	1-O-Feruloylquinic acid	Phenolic acids	Phenolic acids	-	3	TRUE	TRUE	FALSE	9	9	9	5398.5	21675	13587.6	5005	8340	20005	-	-
Zbqn002318	C9H13NO5	N-succinyl-proline	Amino acids and derivatives	Amino acids and derivatives	-	2	TRUE	TRUE	FALSE	404559	406060	412245	59113.3	151743	68774.3	129263	155574	176495	-	-
Lmsn004092	C23H24O13	1-O-Galloyl-3-O-Feruloyl-β-D-glucose	Phenolic acids	Phenolic acids	-	3	TRUE	TRUE	FALSE	71114.3	69179.1	82036.7	15161.5	34597.4	26707.5	26908.3	15755.2	17941.4	-	-
Lmsn003644	C23H24O13	1-O-Galloyl-6-O-Feruloyl-β-D-glucose*	Phenolic acids	Phenolic acids	-	3	FALSE	TRUE	FALSE	52665.6	65030.6	76905	45473	29849.2	27977.6	18034.5	19531.9	27322	-	-
Cmzn005251	C21H22O10	6-O-Caffeoylarbutin	Phenolic acids	Phenolic acids	136172-60-6	3	FALSE	TRUE	TRUE	13340	9449.75	10126.4	23340	15499	26313.5	49706.2	63493.1	26967.4	-	-
pma0110	C18H22O10	4-O-Sinapoylquinic acid	Phenolic acids	Phenolic acids	-	3	FALSE	FALSE	TRUE	3340	16675	11670	17732.2	38345	13431.4	9895.93	8108.05	8340	-	-
pme0026	C6H14N2O2	L-Lysine	Amino acids and derivatives	Amino acids and derivatives	56-87-1	1	TRUE	TRUE	FALSE	334416	343072	380525	1.05773e+06	1.19631e+06	1.01168e+06	1.32277e+06	1.01344e+06	1.04322e+06	C00047	ko00300,ko00310,ko00470,ko00780,ko00970,ko01100,ko01110,ko01210,ko01230,ko02010
ML10181668	C6H11NO2	Cycloleucine	Amino acids and derivatives	Amino acids and derivatives	52-52-8	1	TRUE	TRUE	FALSE	386475	310224	392224	1.36862e+06	1.16807e+06	1.08943e+06	1.26786e+06	1.02076e+06	1.03449e+06	C03969	-
Wcfp001812	C7H6O3	Protocatechualdehyde	Others	Aldehyde compounds	139-85-5	3	TRUE	TRUE	FALSE	9	9	9	14069.3	10556.6	15608.6	6670	2139.36	11603	C16700	-
Wbhp010033	C20H34O2	8,15R-Epoxypimaran-16-ol	Terpenoids	Terpene	-	3	TRUE	FALSE	FALSE	1.13547e+06	1.13169e+06	1.0303e+06	473687	520272	508791	790999	757046	713006	-	-
pme3154	C6H12O4	Mevalonic acid	Organic acids	Organic acids	150-97-0	3	TRUE	FALSE	TRUE	31008	38548.5	44606.3	249775	236638	247789	42205.1	100630	154843	C00418	ko00900,ko01100,ko01110
mws0612	C10H12O4	3,4-Dimethoxyphenyl acetic acid	Phenolic acids	Phenolic acids	93-40-3	3	FALSE	TRUE	FALSE	30011	29957.7	29451.2	15746.6	15052.5	14205.6	11605.7	9729.17	15317.1	-	-
Yhhn011469	C20H28O2	hemerocallal A	Terpenoids	Ditepenoids	-	2	FALSE	TRUE	FALSE	718658	929412	322302	514711	352905	266427	168975	178228	235866	-	-
pme0274	C6H13NO2	6-Aminocaproic acid	Organic acids	Organic acids	60-32-2	2	TRUE	TRUE	FALSE	43882.5	65965.6	41749.7	19766.1	15791.3	17205.4	33052.8	20227.1	20521.9	C02378	ko01100
Ysjp000315	C6H11NO2	Pipecolic acid	Alkaloids	Piperidine alkaloids	535-75-1	2	TRUE	TRUE	FALSE	35610.7	40459.6	50559.1	186723	203454	137578	161349	157815	107200	-	-
Wbhp009517	C18H28O3	Tagalsin P	Terpenoids	Terpene	-	2	FALSE	TRUE	FALSE	44457.1	190633	40591.3	173313	152249	206022	289466	238824	203842	-	-
Zjyp102913	C15H24O	Isocyperol	Terpenoids	Sesquiterpenoids	20085-00-1	1	FALSE	TRUE	FALSE	840354	859366	734531	981838	1.11882e+06	1.09313e+06	2.11071e+06	2.05324e+06	2.08517e+06	-	-
Lmdp003286	C21H20O12	Isohyperoside*	Flavonoids	Flavonols	35589-21-0	3	TRUE	FALSE	TRUE	8079.79	23340	18340	70020	150854	46680	8500.25	19913.9	33800.4	-	-
Lmsn003805	C23H24O13	1-O-Galloyl-4-O-Feruloyl-β-D-glucose*	Phenolic acids	Phenolic acids	-	3	TRUE	TRUE	FALSE	55918.2	70231.2	85020.2	23526.7	37266.5	38967.1	21619.7	30317.3	21922.8	-	-
pmb2855	C11H20N2O8	L-Glutamine-O-glycoside	Amino acids and derivatives	Amino acids and derivatives	-	3	TRUE	TRUE	FALSE	9	9	9	27879.7	36289.8	27062.1	15347.1	12597.8	25584.9	-	-
Wbsp009958	C29H48O4	(2R,3S,7aS,10R,11R,13aS,15bR)-2,3,11-trihydroxy-4,4,7a,10,13a,15b-hexamethyldocosahydro-5H-cyclohepta[1,2-a:5,4-a']dinaphthalen-5-one	Terpenoids	Terpene	-	2	TRUE	FALSE	FALSE	589097	550767	534160	168540	189831	182107	319117	395345	343553	-	-
Wbmp010456	C18H28O2	Macrophypene B*	Terpenoids	Ditepenoids	-	1	TRUE	FALSE	FALSE	2.82315e+06	2.78503e+06	2.59468e+06	605491	1.64384e+06	1.58182e+06	1.99852e+06	2.2016e+06	596374	-	-
Yalp006716	C15H24O2	Aphanamol I*	Terpenoids	Sesquiterpenoids	91410-61-6	1	FALSE	TRUE	FALSE	255152	301060	288115	408421	424814	437079	802816	890367	840560	-	-
MWSmce064	C16H14O6	Hematoxylin	Phenolic acids	Phenolic acids	517-28-2	3	FALSE	FALSE	TRUE	3242.87	5005	9	3340	11670	3226.18	9	9	9	-	-
Lafp005959	C15H24O2	7-Hydroxy-costol*	Terpenoids	Sesquiterpenoids	-	1	FALSE	TRUE	FALSE	237600	220159	210558	367048	406575	341689	723595	762667	743272	-	-
Lmhn004960	C22H18O10	7-O-Galloyltricetiflavan	Flavonoids	Flavanols	-	3	TRUE	TRUE	FALSE	2688.69	10546.8	12798	46145.7	32484.6	17945.4	35725.9	49444.7	57726.8	-	-
Zbsp004940	C10H8O4	6-Hydroxy-7-methoxycoumarin	Lignans and Coumarins	Coumarins	-	3	TRUE	TRUE	FALSE	22517.3	34309.8	21082.9	36924.8	62389.5	74337.9	45541	125648	106298	-	-
Halp006456	C30H42O7	Ganoderic Acid J	Terpenoids	Triterpene	-	2	TRUE	FALSE	FALSE	2.32408e+06	1.88364e+06	2.13996e+06	944155	1.17973e+06	1.02678e+06	1.07674e+06	1.11413e+06	1.07819e+06	-	-
mad2085	C22H18O11	Caffeoyl-p-coumaroyltartaric acid	Phenolic acids	Phenolic acids	-	3	FALSE	TRUE	TRUE	5005	5392.03	10005	4726.04	7360.01	15005	9	9	9	-	-
Wcqp011817	C30H48O5	2alpha,3beta,23-trihydroxy-12-ene-28-ursolic acid	Terpenoids	Triterpene	-	2	TRUE	FALSE	FALSE	1.85237e+06	2.53128e+06	2.65779e+06	933916	1.17016e+06	935586	1.43756e+06	1.75456e+06	1.30962e+06	-	-
MWSmce475	C20H24N2O2	Quinidine	Alkaloids	Quinoline alkaloids	56-54-2	2	TRUE	TRUE	FALSE	44742.8	62809.3	27942.8	126818	149740	163888	179072	189399	79659	C06527	-
Labn003679	C15H20O8	(E)-caffeyl alcohol 4-O-β-D-glucopyranoside	Phenolic acids	Phenolic acids	-	3	TRUE	TRUE	FALSE	9	9	9	16983	7627.81	13340	17146.4	19029.4	10695.2	-	-
Yamp002343	C11H13NO3	1-[2-(Furan-2-yl)-2-oxoethyl]piperidin-2-one	Alkaloids	Alkaloids	-	1	TRUE	TRUE	FALSE	117187	158964	154993	2.83665e+06	1.78325e+06	2.67268e+06	2.43672e+06	2.47285e+06	2.33229e+06	-	-
Smjp002269	C18H17NO5	N-[3-(4-Hydroxyphenyl)acryloyl]-L-tyrosine	Amino acids and derivatives	Amino acids and derivatives	77201-66-2	3	FALSE	TRUE	TRUE	20176.3	26691.6	14398.6	24096.7	10005	20005	3919.84	4736.73	4501.74	-	-
Wayp004564	C9H11NO3	4-hydroxy-4-(3-pyridyl)-butanoic acid	Alkaloids	Pyridine alkaloids	15569-97-8	2	TRUE	TRUE	FALSE	149571	156883	147598	16675	36762.2	38582	40010	32188.2	26857.1	C19579	-
pme0193	C5H10N2O3	L-Glutamine	Amino acids and derivatives	Amino acids and derivatives	56-85-9	2	TRUE	TRUE	FALSE	127829	173935	158735	548003	491456	523516	598833	519459	312035	C00064	ko00220,ko00230,ko00240,ko00250,ko00470,ko00630,ko00750,ko00910,ko00970,ko01100,ko01230,ko01232,ko01240,ko02010
Lmhn003074	C14H14O8	Feruloylmalic acid	Phenolic acids	Phenolic acids	-	3	TRUE	TRUE	FALSE	22547.3	21885	26540.6	121948	90984.1	77679.5	59534.1	73580.1	69604.8	-	-
Wcgp009524	C20H34O2	Kaurane-16,17-diol	Terpenoids	Ditepenoids	16836-31-0	1	TRUE	FALSE	FALSE	997270	1.03419e+06	903148	427740	413394	448896	692929	670319	685739	-	-
ML10171848	C5H8O5	D-Arabinono-1,4-lactone*	Others	Saccharides	2782-09-4	2	TRUE	FALSE	TRUE	119221	65480.7	105946	363399	614062	636497	100001	148196	300141	C00652	ko00053,ko01100
pmb0034	C10H16N2O7	L-α-Glutamyl-L-Glutamic Acid	Amino acids and derivatives	Amino acids and derivatives	3929-61-1	3	TRUE	FALSE	TRUE	78548.4	83435.9	108220	9	9	9	136939	146690	145765	C01425	-
pmp000239	C26H26O16	Luteolin-6-C-(5''-glucuronyl)xyloside	Flavonoids	Flavones	-	3	TRUE	FALSE	TRUE	10005	26675	17286.9	9	9	9	9	21675	11670	-	-
Lmcp003402	C22H22O12	Tamarixetin-3-O-glucoside (Tamarixin)	Flavonoids	Flavonols	27542-39-8	3	TRUE	FALSE	TRUE	240460	273999	131219	9	9	9	69187.4	108745	15005	-	-
Smlp003757	C19H22O7	sellowin A	Terpenoids	Terpene	34198-79-3	2	TRUE	FALSE	FALSE	1.94698e+06	2.18088e+06	1.74411e+06	798905	965126	812189	1435535	1.13285e+06	1.20619e+06	-	-
Lmzn006582	C30H46O4	2-Formyl-3-hydroxy-A(1)-norlup-20(29)-en-28-oic acid (Colubrinic acid)	Terpenoids	Triterpene	-	3	TRUE	FALSE	FALSE	109238	104155	123795	244423	281418	253092	265576	142766	91857.1	-	-
MW0112343	C6H10O7	(2R,3R,4R,5S,6S)-3,4,5,6-Tetrahydroxyoxane-2-carboxylic acid	Organic acids	Organic acids	-	3	TRUE	TRUE	FALSE	380754	372535	358622	74975.6	78434.6	78256.6	130043	138520	120295	-	-
Lamp008554	C14H20O2	2-Oxoisodauc-5-en-12-al	Terpenoids	Sesquiterpenoids	-	3	FALSE	TRUE	FALSE	105088	115573	72431.7	188323	198557	181233	225376	266949	241433	-	-
Wcfp002816	C14H18O4	7-hydroxymethylpterosin C	Terpenoids	Sesquiterpenoids	-	3	FALSE	TRUE	FALSE	10005	10005	17832.9	16675	15728.7	51047.3	50802.5	17461.4	31082.4	-	-
Lmrn002746	C6H12O3	2-Hydroxy-4-methylpentanoic acid	Organic acids	Organic acids	498-36-2	3	TRUE	TRUE	FALSE	23813	24481.1	11907	9147.99	6670	9868.95	5643.51	4877.6	9404.18	-	-
Lmnp002845	C22H22O11	Hispidulin-8-C-glucoside	Flavonoids	Flavones	-	3	TRUE	TRUE	FALSE	18340	32054.6	17254.3	86700	56069.5	65266.8	100040	42241.6	49920.6	-	-
Hmgp002950	C25H33N3O6	N1-Caffeoyl-N10-dihydrocaffeoylspermidine	Alkaloids	Phenolamine	-	3	TRUE	TRUE	FALSE	9	9	9	9913.96	11773.7	11670	10005	3340	8340	-	-
pmn001660	C20H30O7	Cinncassiol A	Terpenoids	Sesquiterpenoids	73599-11-8	3	TRUE	TRUE	FALSE	11670	10781.5	6972.87	26633.7	37416.1	58449.5	37408.2	31491.5	42993.3	C17645	-
Cmjp002127	C15H20O3	Cichoralexin	Terpenoids	Sesquiterpenoids	132296-37-8	2	FALSE	FALSE	TRUE	59411.8	9	89581.2	9	9	9	193421	150378	115050	-	-
pme2362	C8H8O3	Mandelic acid	Organic acids	Organic acids	90-64-2	3	FALSE	TRUE	TRUE	63794.4	44691.1	52146.6	38609.1	38057.2	55432.2	9	9	9	C01984	-
MWSCX021	C20H28O6	Polylauioid J	Terpenoids	Ditepenoids	-	2	TRUE	FALSE	FALSE	58753.3	90187.4	43810.4	23075.3	23467	30010	43022.1	30936.3	61477.5	-	-
Lmmp002013	C14H22N2O3	Dihydroferuloylputrescine	Alkaloids	Phenolamine	-	3	TRUE	FALSE	TRUE	9	9	9	5005	9029.57	19742	9	9	9	-	-
Wbkn005292	C26H32O11	[(1S,2S,3S,7R,9R,13S,14R,15R,17S)-3,15-diacetyloxy-7-hydroxy-2,6,14-trimethyl-4,11,16-trioxo-10-oxatetracyclo[7.7.1.02,7.013,17]heptadec-5-en-17-yl]methylacetate*	Terpenoids	Ditepenoids	-	3	FALSE	TRUE	FALSE	6878.83	7565.48	5005	15005	5672.84	5005	16210.1	11670	13250.8	-	-
Lmjp003295	C22H22O12	6-Methoxykaempferol-3-O-glucoside*	Flavonoids	Flavonols	63422-27-5	3	FALSE	TRUE	TRUE	9	9	9	9	9	9	28429	13340	11871.9	-	-
Zbpp001992	C22H22O12	Isorhamnetin-3-O-Glucoside*	Flavonoids	Flavonols	5041-82-7	3	FALSE	TRUE	TRUE	9	9	9	9	9	9	28429	13340	11871.9	-	-
