# Supplementary material for: Screening of the Candidate Metabolite to Evaluate the Mycelium Physiological Maturation of Lyophyllum decastes Based on Metabolome and Transcriptome Analysis
Source: J Fungi (Basel). 2024 Oct 23;10(11):734. doi: 10.3390/jof10110734 (PMC11596021; doi:10.3390/jof10110734)
Supplement: Supplementary file 1 [file jof-10-00734-s001.zip › jof-3233970-supplementary/Table S3 The differentially expressed genes in different mycelial vegetative growth stages.xlsx]

## Sheet: 55d vs. 45d
DEGs in 55 d vs. 45 d
ID	45d-1_fpkm	45d-2_fpkm	45d-3_fpkm	55d-1_fpkm	55d-2_fpkm	55d-3_fpkm	45d-1_count	45d-2_count	45d-3_count	55d-1_count	55d-2_count	55d-3_count	log2FoldChange	pvalue	padj	regulated	Length	KEGG	KEGG pathway	NR	Swissprot	TrEMBL	KOG	GO	Pfam
Cluster-10840.0	7.07	6.27	6.43	35.11	38.43	36.45	1287	1314	1368	7435	7947	6971	2.46624	0	0	up	7182	K21631 Gti1/Pac2 family transcription factor | (RefSeq) hypothetical protein (A)	--	hypothetical protein D9615_005748 [Tricholomella constricta]	WOR1_GIBZE RecName: Full=Global transcription regulator FGP1 {ECO:0000305};	A0A8H5M3R4_9AGAR SubName: Full=Uncharacterized protein {ECO:0000313|EMBL:KAF5379763.1};	Gluconate transport-inducing protein	GO:0005634,nucleus; GO:0005575,cellular_component; GO:0005622,intracellular anatomical structure; GO:0043226,organelle; GO:0043227,membrane-bounded organelle; GO:0043229,intracellular organelle; GO:0043231,intracellular membrane-bounded organelle; GO:0110165,cellular anatomical entity	Gti1/Pac2 family
Cluster-11032.1	52.23	53.14	50.04	9.26	9.48	9.43	8610	10075	9635	1774	1773	1632	-2.47551	0	0	down	6526	K01210 glucan 1,3-beta-glucosidase [EC:3.2.1.58] | (RefSeq) glycoside hydrolase family 5 protein (A)	ko00500: Starch and sucrose metabolism; ko01100: Metabolic pathways	hypothetical protein D9615_008928 [Tricholomella constricta]	EXGD_ASPCL RecName: Full=Probable glucan 1,3-beta-glucosidase D; EC=3.2.1.58; AltName: Full=Exo-1,3-beta-glucanase D;	A0A8H5H0X9_9AGAR RecName: Full=Cellulase domain-containing protein {ECO:0000259|Pfam:PF00150};	--	GO:0016021,integral component of membrane; GO:0005886,plasma membrane; GO:0004338,glucan exo-1,3-beta-glucosidase activity; GO:0071555,cell wall organization; GO:0000272,polysaccharide catabolic process; GO:0003674,molecular_function; GO:0003824,catalytic activity; GO:0004553,hydrolase activity, hydrolyzing O-glycosyl compounds; GO:0008422,beta-glucosidase activity; GO:0015926,glucosidase activit…	TEA/ATTS domain
Cluster-13877.7	615.46	598.37	595.6	220.95	239.4	225.41	44722	50061	50759	18685	19817	17354	-1.40698	0	0	down	3051	K00799 glutathione S-transferase [EC:2.5.1.18] | (RefSeq) hypothetical protein (A)	ko00480: Glutathione metabolism; ko01100: Metabolic pathways	glutathione S-transferase [Lyophyllum atratum]	HPM2_HYPSB RecName: Full=Glutathione S-transferase hmp2 {ECO:0000303|PubMed:18567690}; EC=2.5.1.18 {ECO:0000269|PubMed:18567690}; AltName: Full=Hypothemycin biosynthesis cluster protein hpm2 {ECO:0000303|PubMed:18567690};	A0A8H5LYA3_9AGAR SubName: Full=Uncharacterized protein {ECO:0000313|EMBL:KAF5374480.1};	Glutathione S-transferase	GO:0004364,glutathione transferase activity; GO:0006749,glutathione metabolic process; GO:0003674,molecular_function; GO:0003824,catalytic activity; GO:0016740,transferase activity; GO:0016765,transferase activity, transferring alkyl or aryl (other than methyl) groups; GO:0006518,peptide metabolic process; GO:0006575,cellular modified amino acid metabolic process; GO:0006790,sulfur compound metab…	Glutathione S-transferase, N-terminal domain
Cluster-5698.1	11.65	10.58	10.34	122.57	129.97	120.17	1327	1386	1377	16232	16823	14416	3.50845	0	0	up	4605	K17066 alcohol oxidase [EC:1.1.3.13] | (RefSeq) hypothetical protein (A)	ko00680: Methane metabolism; ko01100: Metabolic pathways; ko01200: Carbon metabolism	GMC oxidoreductase-domain-containing protein [Lepista nuda]	ALOX2_KOMPC RecName: Full=Alcohol oxidase 2; Short=AO 2; Short=AOX 2; EC=1.1.3.13; AltName: Full=Methanol oxidase 2; Short=MOX 2;	V2WB91_MONRO SubName: Full=Alcohol oxidase {ECO:0000313|EMBL:ESK84078.1};	Component of the U4/U6.U5 snRNP/mitosis protein DIM1	GO:0005782,peroxisomal matrix; GO:0047639,alcohol oxidase activity; GO:0050660,flavin adenine dinucleotide binding; GO:0046188,methane catabolic process; GO:0015945,methanol metabolic process; GO:0003674,molecular_function; GO:0003824,catalytic activity; GO:0016491,oxidoreductase activity; GO:0016614,oxidoreductase activity, acting on CH-OH group of donors; GO:0016899,oxidoreductase activity, act…	Mitosis protein DIM1
Cluster-7954.4	147.7	143.72	147.42	35.84	38.07	36.25	10807	12107	12650	3051	3173	2809	-2.00122	0	0	down	3070	K19791 iron transport multicopper oxidase | (RefSeq) multicopper oxidase/laccase (A)	--	laccase [Lyophyllum atratum]	LAC4_THACU RecName: Full=Laccase-4; EC=1.10.3.2 {ECO:0000250|UniProtKB:Q70KY3}; AltName: Full=Benzenediol:oxygen oxidoreductase 4; AltName: Full=Diphenol oxidase 4; AltName: Full=Urishiol oxidase 4; Flags: Precursor;	A0A369K9U4_HYPMA SubName: Full=Laccase-4 {ECO:0000313|EMBL:RDB27686.1};	Multicopper oxidases	GO:0005576,extracellular region; GO:0005507,copper ion binding; GO:0052716,hydroquinone:oxygen oxidoreductase activity; GO:0046274,lignin catabolic process; GO:0003674,molecular_function; GO:0005488,binding; GO:0043167,ion binding; GO:0043169,cation binding; GO:0046872,metal ion binding; GO:0046914,transition metal ion binding; GO:0003824,catalytic activity; GO:0016491,oxidoreductase activity; GO…	Cytosolic phospholipases A2 C2-domain
Cluster-11441.1	125.29	141.86	128.11	8.37	7.68	7.87	3297	4313	4004	257	232	225	-4.04431	2.49729e-239	1.55198e-235	down	1304	--	--	hypothetical protein BDZ94DRAFT_1299100 [Lepista nuda]	--	A0A8H6WYM5_9AGAR SubName: Full=Uncharacterized protein {ECO:0000313|EMBL:KAF7331049.1};	--	--	--
Cluster-2952.4	585.49	607.83	587.67	196.83	202.55	197.83	79189	94561	92905	30944	31114	28137	-1.58708	3.46296e-230	1.84467e-226	down	5410	K03283 heat shock 70kDa protein 1/2/6/8 | (RefSeq) heat shock protein HSS1 (A)	ko03040: Spliceosome; ko04141: Protein processing in endoplasmic reticulum; ko04144: Endocytosis	phosphatase 2A regulatory B subunit-domain-containing protein [Lyophyllum atratum]	HSP71_PUCGR RecName: Full=Heat shock protein HSS1;	A0A369JLL3_HYPMA SubName: Full=Serine/threonine-protein phosphatase 2A regulatory subunit delta isoform {ECO:0000313|EMBL:RDB21295.1};	Molecular chaperones HSP70/HSC70, HSP70 superfamily	GO:0005737,cytoplasm; GO:0005524,ATP binding; GO:0140662,ATP-dependent protein folding chaperone; GO:0000166,nucleotide binding; GO:0003674,molecular_function; GO:0005488,binding; GO:0017076,purine nucleotide binding; GO:0030554,adenyl nucleotide binding; GO:0032553,ribonucleotide binding; GO:0032555,purine ribonucleotide binding; GO:0032559,adenyl ribonucleotide binding; GO:0035639,purine ribonu…	Hsp70 protein
Cluster-9707.0	98.41	90.93	98.16	20.86	24.01	23.18	5182	5517	6079	1279	1443	1301	-2.08441	2.07999e-229	9.69483e-226	down	2297	--	--	hypothetical protein FPV67DRAFT_1672240 [Lyophyllum atratum]	--	A0A0L6X025_9AGAR SubName: Full=Carbonyl reductase family member 4 {ECO:0000313|EMBL:KNZ81187.1};	17 beta-hydroxysteroid dehydrogenase type 3, HSD17B3	--	short chain dehydrogenase
Cluster-11079.0	2.06	2.08	2.49	29.71	31.47	30.39	134	156	191	2244	2327	2095	3.77182	1.76059e-225	7.29431e-222	up	2966	--	--	hypothetical protein FPV67DRAFT_880158 [Lyophyllum atratum]	SEP1_SCHPO RecName: Full=Forkhead protein sep1;	A0A8H5HAK6_9AGAR RecName: Full=Fork-head domain-containing protein {ECO:0000259|PROSITE:PS50039};	Transcription factor of the Forkhead/HNF3 family	GO:0000785,chromatin; GO:0097221,M/G1 phase-specific MADS box-forkhead transcription factor complex; GO:0005634,nucleus; GO:0001228,DNA-binding transcription activator activity, RNA polymerase II-specific; GO:0000981,DNA-binding transcription factor activity, RNA polymerase II-specific; GO:0000978,RNA polymerase II cis-regulatory region sequence-specific DNA binding; GO:0000917,division septum as…	Forkhead domain
Cluster-8975.3	70.82	70.39	70.82	13.92	15.52	13.54	4543	5198	5334	1040	1137	925	-2.30594	3.98639e-218	1.48645e-214	down	2793	--	--	hypothetical protein D9615_005757 [Tricholomella constricta]	MUP1_YEAST RecName: Full=High-affinity methionine permease;	A0A8H5HAI5_9AGAR SubName: Full=Uncharacterized protein {ECO:0000313|EMBL:KAF5379669.1};	Amino acid transporters	GO:0071944,cell periphery; GO:0000324,fungal-type vacuole; GO:0016021,integral component of membrane; GO:0005886,plasma membrane; GO:0015179,L-amino acid transmembrane transporter activity; GO:0000102,L-methionine secondary active transmembrane transporter activity; GO:0042883,cysteine transport; GO:1903692,methionine import across plasma membrane; GO:0015821,methionine transport; GO:0000101,sulf…	Amino acid permease
Cluster-10936.0	57.66	54.97	55.73	11.07	12.28	11.28	2112	2323	2412	473	515	444	-2.28248	5.26275e-204	1.78398e-200	down	1693	K19245 sulfonate dioxygenase [EC:1.14.11.-] | (RefSeq) hypothetical protein (A)	--	TauD-domain-containing protein [Lyophyllum atratum]	JLP1_YEAST RecName: Full=Alpha-ketoglutarate-dependent sulfonate dioxygenase; EC=1.14.11.-;	A0A8H5H6M9_9AGAR RecName: Full=Laminin IV type B domain-containing protein {ECO:0000259|PROSITE:PS51116};	--	GO:0005737,cytoplasm; GO:0016706,2-oxoglutarate-dependent dioxygenase activity; GO:0046872,metal ion binding; GO:0000907,sulfonate dioxygenase activity; GO:0046306,alkanesulfonate catabolic process; GO:0044273,sulfur compound catabolic process; GO:0003674,molecular_function; GO:0003824,catalytic activity; GO:0016491,oxidoreductase activity; GO:0016705,oxidoreductase activity, acting on paired don…	Taurine catabolism dioxygenase TauD, TfdA family
Cluster-13938.2	75.13	69.74	70.81	21.34	21.61	21.51	3685	3942	4088	1219	1211	1126	-1.74527	4.00628e-197	1.24488e-193	down	2161	K04348 serine/threonine-protein phosphatase 2B catalytic subunit [EC:3.1.3.16] | (RefSeq) hypothetical protein (A)	--	hypothetical protein D9615_005581 [Tricholomella constricta]	PP2B_ASPFU RecName: Full=Serine/threonine-protein phosphatase 2B catalytic subunit; EC=3.1.3.16; AltName: Full=Calmodulin-dependent calcineurin A subunit;	A0A8H5HF21_9AGAR RecName: Full=Serine/threonine-protein phosphatase {ECO:0000256|RuleBase:RU004273}; EC=3.1.3.16 {ECO:0000256|RuleBase:RU004273};	Serine-threonine phosphatase 2B, catalytic subunit	GO:0005955,calcineurin complex; GO:0005737,cytoplasm; GO:0005516,calmodulin binding; GO:0033192,calmodulin-dependent protein phosphatase activity; GO:0046872,metal ion binding; GO:0017018,myosin phosphatase activity; GO:0097720,calcineurin-mediated signaling; GO:0031505,fungal-type cell wall organization; GO:0003674,molecular_function; GO:0005488,binding; GO:0005515,protein binding; GO:0003824,ca…	Calcineurin-like phosphoesterase
Cluster-10321.5	27.3	25.32	25.56	105.43	112.15	101.22	2012	2149	2210	9046	9418	7904	2.0219	1.12202e-191	3.21829e-188	up	3091	K07375 tubulin beta | (RefSeq) tubulin beta chain (A)	ko04145: Phagosome	Tubulin/FtsZ, GTPase domain-containing protein [Lyophyllum atratum]	TBB_COPC7 RecName: Full=Tubulin beta chain; AltName: Full=Beta-tubulin;	A0A8H5LZN9_9AGAR RecName: Full=Tubulin beta chain {ECO:0000256|RuleBase:RU000352};	Beta tubulin	GO:0005737,cytoplasm; GO:0005874,microtubule; GO:0005525,GTP binding; GO:0005200,structural constituent of cytoskeleton; GO:0007017,microtubule-based process; GO:0000166,nucleotide binding; GO:0003674,molecular_function; GO:0005488,binding; GO:0017076,purine nucleotide binding; GO:0019001,guanyl nucleotide binding; GO:0032553,ribonucleotide binding; GO:0032555,purine ribonucleotide binding; GO:00…	Fungal hydrophobin
Cluster-10287.15	181.82	148.1	163.98	29.42	29.01	28.39	61992	58041	65192	11648	11208	10124	-2.51852	6.02641e-183	1.60509e-179	down	13163	K04079 molecular chaperone HtpG | (RefSeq) heat-shock protein 90 (A)	ko04141: Protein processing in endoplasmic reticulum	heat-shock protein 90 [Lentinula edodes]	HSP90_SCHPO RecName: Full=Heat shock protein 90 homolog;	A0A1Q3E4Z7_LENED SubName: Full=Heat-shock protein 90 {ECO:0000313|EMBL:GAW02322.1};	Molecular chaperone (HSP90 family)	GO:0005829,cytosol; GO:0005739,mitochondrion; GO:0048471,perinuclear region of cytoplasm; GO:0005886,plasma membrane; GO:0140453,protein aggregate center; GO:0032991,protein-containing complex; GO:0005524,ATP binding; GO:0016887,ATP hydrolysis activity; GO:0044183,protein folding chaperone; GO:0051082,unfolded protein binding; GO:0006458,'de novo' protein folding; GO:0010619,adenylate cyclase-act…	L-lysine 6-monooxygenase/L-ornithine 5-monooxygenase
Cluster-6998.3	137.86	132.14	131.02	45.19	44.96	45.68	3853	4272	4346	1465	1429	1380	-1.56891	1.66052e-173	4.12784e-170	down	1452	--	--	hypothetical protein FPV67DRAFT_241655 [Lyophyllum atratum]	--	A0A8H5H398_9AGAR SubName: Full=Uncharacterized protein {ECO:0000313|EMBL:KAF5375943.1};	--	--	--
Cluster-11079.1	1.63	1.7	1.91	20	21.75	20.09	105	127	144	1488	1580	1360	3.53553	9.90671e-168	2.30876e-164	up	2925	--	--	hypothetical protein FPV67DRAFT_880158 [Lyophyllum atratum]	SEP1_SCHPO RecName: Full=Forkhead protein sep1;	A0A8H5HAK6_9AGAR RecName: Full=Fork-head domain-containing protein {ECO:0000259|PROSITE:PS50039};	Transcription factor of the Forkhead/HNF3 family	GO:0000785,chromatin; GO:0097221,M/G1 phase-specific MADS box-forkhead transcription factor complex; GO:0005634,nucleus; GO:0001228,DNA-binding transcription activator activity, RNA polymerase II-specific; GO:0000981,DNA-binding transcription factor activity, RNA polymerase II-specific; GO:0000978,RNA polymerase II cis-regulatory region sequence-specific DNA binding; GO:0000917,division septum as…	Forkhead domain
Cluster-13750.7	0.77	0.79	0.58	21.27	23.29	19.89	60	71	53	1928	2065	1639	4.90582	4.47286e-159	9.81082e-156	up	3248	--	--	hypothetical protein FPV67DRAFT_1452928 [Lyophyllum atratum]	--	--	--	--	Family of unknown function (DUF6540)
Cluster-12788.24	66.74	62.1	60.79	20.48	22.47	21.46	6632	7104	7071	2382	2550	2263	-1.55914	1.87801e-155	3.8904e-152	down	4123	K01187 alpha-glucosidase [EC:3.2.1.20] | (RefSeq) glycoside hydrolase family 31 protein (A)	ko00052: Galactose metabolism; ko00500: Starch and sucrose metabolism; ko01100: Metabolic pathways; ko01110: Biosynthesis of secondary metabolites	alpha-glucosidase [Lyophyllum atratum]	AGDC_ASPFC RecName: Full=Probable alpha/beta-glucosidase agdC; EC=3.2.1.20; EC=3.2.1.21; Flags: Precursor;	A0A8H5HP48_9AGAR SubName: Full=Uncharacterized protein {ECO:0000313|EMBL:KAF5387031.1};	Maltase glucoamylase and related hydrolases, glycosyl hydrolase family 31	GO:0005576,extracellular region; GO:0008422,beta-glucosidase activity; GO:0030246,carbohydrate binding; GO:0032450,maltose alpha-glucosidase activity; GO:0102483,scopolin beta-glucosidase activity; GO:0071555,cell wall organization; GO:0000272,polysaccharide catabolic process; GO:0003674,molecular_function; GO:0003824,catalytic activity; GO:0004553,hydrolase activity, hydrolyzing O-glycosyl compo…	Family of unknown function (DUF6593)
Cluster-10937.1	115.95	114.09	117.43	41.64	48.07	45.35	10289	11652	12206	4298	4853	4251	-1.37319	1.50671e-154	2.95697e-151	down	3657	K00624 carnitine O-acetyltransferase [EC:2.3.1.7] | (RefSeq) hypothetical protein (A)	ko04146: Peroxisome	acyltransferase ChoActase/COT/CPT [Lyophyllum atratum]	CACP_CANTR RecName: Full=Carnitine O-acetyltransferase, mitochondrial; Short=Carnitine acetylase; EC=2.3.1.7; Flags: Precursor;	A0A8H5GZG2_9AGAR SubName: Full=Uncharacterized protein {ECO:0000313|EMBL:KAF5374161.1};	Carnitine O-acyltransferase CRAT	GO:0005743,mitochondrial inner membrane; GO:0005777,peroxisome; GO:0004092,carnitine O-acetyltransferase activity; GO:0009437,carnitine metabolic process; GO:0006631,fatty acid metabolic process; GO:0003674,molecular_function; GO:0003824,catalytic activity; GO:0008374,O-acyltransferase activity; GO:0016406,carnitine O-acyltransferase activity; GO:0016407,acetyltransferase activity; GO:0016413,O-a…	Choline/Carnitine o-acyltransferase
Cluster-5698.0	2.24	2.99	2.5	40.93	43.05	38.32	219	337	287	4674	4807	3970	3.97515	6.46738e-152	1.20578e-148	up	4013	K17066 alcohol oxidase [EC:1.1.3.13] | (RefSeq) hypothetical protein (A)	ko00680: Methane metabolism; ko01100: Metabolic pathways; ko01200: Carbon metabolism	GMC oxidoreductase-domain-containing protein [Lepista nuda]	ALOX1_KOMPC RecName: Full=Alcohol oxidase 1; Short=AO 1; Short=AOX 1; EC=1.1.3.13; AltName: Full=Methanol oxidase 1; Short=MOX 1;	A0A0D0CSB1_9AGAR SubName: Full=Uncharacterized protein {ECO:0000313|EMBL:KIK58528.1};	Glucose dehydrogenase/choline dehydrogenase/mandelonitrile lyase (GMC oxidoreductase family)	GO:0005782,peroxisomal matrix; GO:0047639,alcohol oxidase activity; GO:0050660,flavin adenine dinucleotide binding; GO:0046188,methane catabolic process; GO:0015945,methanol metabolic process; GO:0003674,molecular_function; GO:0003824,catalytic activity; GO:0016491,oxidoreductase activity; GO:0016614,oxidoreductase activity, acting on CH-OH group of donors; GO:0016899,oxidoreductase activity, act…	GMC oxidoreductase
Cluster-11927.2	193.75	191.95	204.19	88	94.72	93.79	16826	19188	20790	8941	9396	8627	-1.09683	5.95078e-150	1.05663e-146	down	3648	K09831 sterol 22-desaturase [EC:1.14.19.41] | (RefSeq) hypothetical protein (A)	ko00100: Steroid biosynthesis; ko01100: Metabolic pathways; ko01110: Biosynthesis of secondary metabolites	cytochrome P450 [Lyophyllum atratum]	CY064_POSPM RecName: Full=Cytochrome P450 monooxygenase 64 {ECO:0000303|PubMed:21938516}; EC=1.-.-.- {ECO:0000269|PubMed:21938516};	A0A8H5H571_9AGAR SubName: Full=Uncharacterized protein {ECO:0000313|EMBL:KAF5376907.1};	Cytochrome P450 CYP2 subfamily	GO:0016021,integral component of membrane; GO:0020037,heme binding; GO:0005506,iron ion binding; GO:0004497,monooxygenase activity; GO:0016705,oxidoreductase activity, acting on paired donors, with incorporation or reduction of molecular oxygen; GO:0003674,molecular_function; GO:0005488,binding; GO:0046906,tetrapyrrole binding; GO:0097159,organic cyclic compound binding; GO:1901363,heterocyclic c…	Cytochrome P450
Cluster-9304.2	29.55	28.32	25.72	4.35	4.86	4.31	3476	3819	3530	592	648	532	-2.64036	2.11508e-145	3.58487e-142	down	4778	K19386 NADH kinase [EC:2.7.1.86] | (RefSeq) hypothetical protein (A)	--	hypothetical protein FPV67DRAFT_1413781 [Lyophyllum atratum]	POS5_SCHPO RecName: Full=NADH kinase pos5, mitochondrial; EC=2.7.1.86; Flags: Precursor;	A0A8H5HBD6_9AGAR SubName: Full=Uncharacterized protein {ECO:0000313|EMBL:KAF5380416.1};	Predicted sugar kinase	GO:0005759,mitochondrial matrix; GO:0005739,mitochondrion; GO:0005524,ATP binding; GO:0003951,NAD+ kinase activity; GO:0042736,NADH kinase activity; GO:0019674,NAD metabolic process; GO:0006741,NADP biosynthetic process; GO:0016310,phosphorylation; GO:0000166,nucleotide binding; GO:0003674,molecular_function; GO:0005488,binding; GO:0017076,purine nucleotide binding; GO:0030554,adenyl nucleotide b…	Emfourin
Cluster-8791.0	3.42	3.48	3.95	52.83	49.37	45.57	125	147	171	2263	2077	1798	3.77085	3.32358e-142	5.38824e-139	up	1788	--	--	hypothetical protein D9615_007081 [Tricholomella constricta]	--	A0A8H5H8B5_9AGAR SubName: Full=Uncharacterized protein {ECO:0000313|EMBL:KAF5378476.1};	--	--	--
Cluster-6530.3	166.87	191.87	199.96	19.93	17.37	19.17	5692	7550	8057	792	677	703	-3.30842	1.90443e-141	2.95884e-138	down	1601	K14165 atypical dual specificity phosphatase [EC:3.1.3.16 3.1.3.48] | (RefSeq) hypothetical protein (A)	--	protein-tyrosine phosphatase-like protein [Lyophyllum atratum]	PVH1_SCHPO RecName: Full=Tyrosine-protein phosphatase yvh1; Short=PTPase yvh1; EC=3.1.3.48;	A0A0L6WLM1_9AGAR SubName: Full=Dual specificity protein phosphatase 13 {ECO:0000313|EMBL:KNZ76248.1};	Dual specificity phosphatase	GO:0005829,cytosol; GO:0005634,nucleus; GO:0004725,protein tyrosine phosphatase activity; GO:0008138,protein tyrosine/serine/threonine phosphatase activity; GO:0006470,protein dephosphorylation; GO:0000027,ribosomal large subunit assembly; GO:0023052,signaling; GO:0003674,molecular_function; GO:0003824,catalytic activity; GO:0004721,phosphoprotein phosphatase activity; GO:0016787,hydrolase activi…	Dual specificity phosphatase, catalytic domain
Cluster-6893.13	30.37	33.18	41.29	38.18	43.16	36.52	8	10	15	2258	1970	2238	7.59676	7.20488e-141	1.07462e-137	up	14952	K17862 linoleate 10R-lipoxygenase [EC:1.13.11.62] | (RefSeq) hypothetical protein (A)	--	linoleate diol synthase [Lyophyllum atratum]	STE20_USTMA RecName: Full=Serine/threonine-protein kinase SMU1; EC=2.7.11.1;	A0A8H5M7N7_9AGAR SubName: Full=Uncharacterized protein {ECO:0000313|EMBL:KAF5383694.1};	p21-activated serine/threonine protein kinase	GO:0005737,cytoplasm; GO:0005634,nucleus; GO:0005524,ATP binding; GO:0106310,protein serine kinase activity; GO:0004674,protein serine/threonine kinase activity; GO:0035556,intracellular signal transduction; GO:0006468,protein phosphorylation; GO:0043408,regulation of MAPK cascade; GO:0019236,response to pheromone; GO:0000166,nucleotide binding; GO:0003674,molecular_function; GO:0005488,binding; …	Coatomer epsilon subunit
Cluster-1527.5	174.72	156.28	150.59	47.58	48.14	54.2	8773	8719	9242	2239	2091	2125	-2.07633	1.55851e-139	2.23514e-136	down	7456	K05864 peptidyl-prolyl isomerase D [EC:5.2.1.8] | (RefSeq) hypothetical protein (A)	--	DNase I-like protein [Lyophyllum atratum]	PPID_AMAMU RecName: Full=Peptidyl-prolyl cis-trans isomerase D; Short=PPIase D; EC=5.2.1.8; AltName: Full=Rotamase D;	A0A8H5M857_9AGAR RecName: Full=Rho-GAP domain-containing protein {ECO:0000259|PROSITE:PS50238};	HSP90 co-chaperone CPR7/Cyclophilin	GO:0005737,cytoplasm; GO:0003755,peptidyl-prolyl cis-trans isomerase activity; GO:0006457,protein folding; GO:0000413,protein peptidyl-prolyl isomerization; GO:0003674,molecular_function; GO:0003824,catalytic activity; GO:0016853,isomerase activity; GO:0016859,cis-trans isomerase activity; GO:0140096,catalytic activity, acting on a protein; GO:0008150,biological_process; GO:0009987,cellular proce…	RhoGAP domain
Cluster-11032.2	276.58	245.73	244.42	31.9	38.39	31.27	1518	1587	1707	210	259	217	-2.83668	5.92041e-136	8.17631e-133	down	519	--	--	hypothetical protein FPV67DRAFT_1676115 [Lyophyllum atratum]	ABAA_PENRW RecName: Full=Conidiophore development regulator abaA {ECO:0000305};	A0A8H5H0Z5_9AGAR RecName: Full=TEA domain-containing protein {ECO:0000259|PROSITE:PS51088};	TEF-1 and related transcription factor, TEAD family	GO:0005634,nucleus; GO:0003700,DNA-binding transcription factor activity; GO:0048315,conidium formation; GO:0030435,sporulation resulting in formation of a cellular spore; GO:0003674,molecular_function; GO:0140110,transcription regulator activity; GO:0000003,reproduction; GO:0008150,biological_process; GO:0009987,cellular process; GO:0019954,asexual reproduction; GO:0030154,cell differentiation; …	TEA/ATTS domain
Cluster-2340.5	10.53	11.18	11.14	54.75	53.18	50.9	626	764	777	3781	3601	3215	2.26764	9.41152e-134	1.25335e-130	up	2601	--	--	iron permease FTR1 [Lyophyllum atratum]	FTRA_ASPFU RecName: Full=High affinity iron permease ftrA {ECO:0000303|PubMed:15504822};	A0A8H5HHL6_9AGAR SubName: Full=Uncharacterized protein {ECO:0000313|EMBL:KAF5383085.1};	--	GO:0033573,high-affinity iron permease complex; GO:0005886,plasma membrane; GO:0015093,ferrous iron transmembrane transporter activity; GO:0061840,high-affinity ferrous iron transmembrane transporter activity; GO:0010106,cellular response to iron ion starvation; GO:0034755,iron ion transmembrane transport; GO:0033215,reductive iron assimilation; GO:0003674,molecular_function; GO:0005215,transport…	Iron permease FTR1 family
Cluster-4391.30	427.59	572.81	485.78	40.13	39.29	43.64	12001	18571	16177	1316	1269	1331	-3.59192	5.96254e-132	7.66659e-129	down	1370	K13993 HSP20 family protein | (RefSeq) hypothetical protein (A)	ko04141: Protein processing in endoplasmic reticulum	hypothetical protein H0H81_010117 [Sphagnurus paluster]	HSP16_SCHPO RecName: Full=Heat shock protein 16; AltName: Full=16 kDa heat shock protein;	A0A5C3LRA0_9AGAR SubName: Full=Small heat shock protein {ECO:0000313|EMBL:TFK35679.1};	Molecular chaperone (small heat-shock protein Hsp26/Hsp42)	GO:0005737,cytoplasm; GO:0005829,cytosol; GO:0005634,nucleus; GO:0140453,protein aggregate center; GO:0042802,identical protein binding; GO:0051082,unfolded protein binding; GO:0034605,cellular response to heat; GO:0071218,cellular response to misfolded protein; GO:0034620,cellular response to unfolded protein; GO:0006457,protein folding; GO:0003674,molecular_function; GO:0005488,binding; GO:0005…	Hsp20/alpha crystallin family
Cluster-13357.8	3.13	3.07	2.7	55.42	44.39	47.93	179	203	181	3700	2904	2924	4.05553	2.15233e-131	2.6752e-128	up	2473	--	--	hypothetical protein D9615_007549 [Tricholomella constricta]	7DMAW_ASPFU RecName: Full=7-dimethylallyltryptophan synthase {ECO:0000303|PubMed:17906140}; Short=7-DMATS {ECO:0000303|PubMed:17906140}; EC=2.5.1.80 {ECO:0000269|PubMed:17906140, ECO:0000269|PubMed:18481055}; AltName: Full=Tryptophan aminopeptidase {ECO:0000303|PubMed:18635009}; EC=3.4.11.17 {ECO:0000269|PubMed:18635009};	A0A8H5H7G3_9AGAR SubName: Full=Uncharacterized protein {ECO:0000313|EMBL:KAF5378117.1};	--	GO:0004177,aminopeptidase activity; GO:0004161,dimethylallyltranstransferase activity; GO:0008233,peptidase activity; GO:0004659,prenyltransferase activity; GO:0009821,alkaloid biosynthetic process; GO:0006508,proteolysis; GO:0044550,secondary metabolite biosynthetic process; GO:0003674,molecular_function; GO:0003824,catalytic activity; GO:0008238,exopeptidase activity; GO:0016787,hydrolase activ…	Tryptophan dimethylallyltransferase
Cluster-14084.8	62.01	48.68	52.3	11.07	12.76	11.08	6926	6690	7228	1598	1745	1469	-2.14474	9.28072e-131	1.11632e-127	down	6332	--	--	hypothetical protein BDZ89DRAFT_1158145 [Hymenopellis radicata]	--	A0A0W0G933_9AGAR SubName: Full=Uncharacterized protein {ECO:0000313|EMBL:KTB45048.1};	--	GO:0005576,extracellular region; GO:0005509,calcium ion binding; GO:0006508,proteolysis; GO:0003674,molecular_function; GO:0005488,binding; GO:0043167,ion binding; GO:0043169,cation binding; GO:0046872,metal ion binding; GO:0006807,nitrogen compound metabolic process; GO:0008150,biological_process; GO:0008152,metabolic process; GO:0019538,protein metabolic process; GO:0043170,macromolecule metabo…	EF hand
Cluster-6493.0	494.42	436.66	448.3	191.78	202.06	196.35	25228	28121	28070	12552	12120	11295	-1.20358	1.43438e-130	1.67141e-127	down	2672	K09489 heat shock 70kDa protein 4 | (RefSeq) hypothetical protein (A)	--	heat shock protein 70 family [Lyophyllum atratum]	HSP88_NEUCR RecName: Full=Heat shock protein hsp88;	A0A8H5HM72_9AGAR SubName: Full=Uncharacterized protein {ECO:0000313|EMBL:KAF5385908.1};	Molecular chaperones HSP105/HSP110/SSE1, HSP70 superfamily	GO:0005829,cytosol; GO:0005634,nucleus; GO:0005524,ATP binding; GO:0140662,ATP-dependent protein folding chaperone; GO:0006457,protein folding; GO:0000166,nucleotide binding; GO:0003674,molecular_function; GO:0005488,binding; GO:0017076,purine nucleotide binding; GO:0030554,adenyl nucleotide binding; GO:0032553,ribonucleotide binding; GO:0032555,purine ribonucleotide binding; GO:0032559,adenyl ri…	Hsp70 protein
Cluster-9176.0	61.79	66	62.09	15.05	15.51	13.92	7846	9640	9217	2222	2237	1859	-2.10381	4.83772e-129	5.46633e-126	down	5098	K01490 AMP deaminase [EC:3.5.4.6] | (RefSeq) hypothetical protein (A)	ko00230: Purine metabolism; ko01100: Metabolic pathways; ko01110: Biosynthesis of secondary metabolites; ko01232: Nucleotide metabolism	AMP deaminase [Lyophyllum atratum]	AMPD_SCHPO RecName: Full=AMP deaminase; EC=3.5.4.6; AltName: Full=Myoadenylate deaminase;	A0A8H5HGN3_9AGAR RecName: Full=AMP deaminase {ECO:0000256|ARBA:ARBA00012775}; EC=3.5.4.6 {ECO:0000256|ARBA:ARBA00012775};	Adenosine monophosphate deaminase	GO:0005829,cytosol; GO:0003876,AMP deaminase activity; GO:0046872,metal ion binding; GO:0046033,AMP metabolic process; GO:0006188,IMP biosynthetic process; GO:0032264,IMP salvage; GO:0003674,molecular_function; GO:0003824,catalytic activity; GO:0016787,hydrolase activity; GO:0016810,hydrolase activity, acting on carbon-nitrogen (but not peptide) bonds; GO:0016814,hydrolase activity, acting on car…	Ubiquitin-conjugating enzyme
Cluster-9201.0	4.54	4.95	4.69	24.55	25.7	23.45	437	548	528	2750	2815	2383	2.36949	3.68796e-127	4.04461e-124	up	3943	--	--	hypothetical protein BV22DRAFT_186794 [Leucogyrophana mollusca]	--	A0A1Q3E4X3_LENED SubName: Full=VIT-domain-containing protein {ECO:0000313|EMBL:GAW02278.1};	--	--	Vault protein inter-alpha-trypsin domain
Cluster-11818.6	1524.42	1526.55	1541.55	647.76	672.15	617.4	66357	76484	78748	32796	33217	28563	-1.25248	6.44672e-121	6.86815e-118	down	2240	K10256 omega-6 fatty acid desaturase / acyl-lipid omega-6 desaturase (Delta-12 desaturase) [EC:1.14.19.6 1.14.19.22] | (RefSeq) hypothetical protein (A)	ko01040: Biosynthesis of unsaturated fatty acids; ko01100: Metabolic pathways; ko01212: Fatty acid metabolism	fatty acid desaturase-domain-containing protein [Lyophyllum atratum]	FAD3E_MORAP RecName: Full=Acyl-lipid omega-3 desaturase (cytochrome b5), endoplasmic reticulum {ECO:0000303|PubMed:15538555}; EC=1.14.19.25 {ECO:0000269|PubMed:15538555}; AltName: Full=Omega-3 fatty acid desaturase 3, endoplasmic reticulum {ECO:0000303|PubMed:15538555};	A0A369J5U9_HYPMA SubName: Full=Acyl-lipid omega-3 desaturase (Cytochrome b5), endoplasmic reticulum {ECO:0000313|EMBL:RDB17328.1};	--	GO:0016021,integral component of membrane; GO:0102872,1-16:0-2-18:2-phosphatidylcholine desaturase activity; GO:0102859,1-18:1-2-18:2-phosphatidylcholine desaturase activity (SN2-18:3 forming); GO:0102856,1-18:2-2-18:2-sn-glycerol-3-phosphocholine desaturase activity; GO:0102862,1-18:2-2-18:2-sn-glycerol-3-phosphocholine desaturase activity (SN2-18:3 forming); GO:0016717,oxidoreductase activity, …	Fatty acid desaturase
Cluster-9159.3	14.31	12.87	12.48	43.31	46.64	44	1389	1441	1416	4889	5142	4503	1.74667	1.62482e-116	1.68295e-113	up	4019	K17900 lipase ATG15 [EC:3.1.1.3] | (RefSeq) hypothetical protein (A)	ko00561: Glycerolipid metabolism; ko01100: Metabolic pathways; ko04138: Autophagy - yeast	vacuolar amino acid permease [Lyophyllum atratum]	ATG15_CRYNB RecName: Full=Putative lipase ATG15; EC=3.1.1.3; AltName: Full=Autophagy-related protein 15;	A0A369JDC2_HYPMA SubName: Full=Multidrug resistance protein fnx1 {ECO:0000313|EMBL:RDB19210.1};	Putative lipase essential for disintegration of autophagic bodies inside the vacuole	GO:0016021,integral component of membrane; GO:0032585,multivesicular body membrane; GO:0005775,vacuolar lumen; GO:0004620,phospholipase activity; GO:0004806,triglyceride lipase activity; GO:0034496,multivesicular body membrane disassembly; GO:0046461,neutral lipid catabolic process; GO:0000425,pexophagy; GO:0006660,phosphatidylserine catabolic process; GO:0034727,piecemeal microautophagy of the n…	Lipase (class 3)
Cluster-3897.3	95.41	89.84	92.07	42.08	47.37	44.19	11051	11971	12473	5667	6235	5390	-1.06344	1.61716e-111	1.62974e-108	down	4678	--	--	hypothetical protein CTheo_3827 [Ceratobasidium theobromae]	--	A0A5N5QM56_9AGAM RecName: Full=VWFA domain-containing protein {ECO:0000259|PROSITE:PS50234};	--	--	von Willebrand factor type A domain
Cluster-9399.0	47.26	53.92	54.02	4.12	4.03	3.11	2254	2964	3033	229	219	158	-3.78874	6.73462e-111	6.60843e-108	down	2110	--	--	DJ-1/PfpI family protein [Lyophyllum atratum]	--	A0A369JHZ7_HYPMA SubName: Full=Isonitrile hydratase {ECO:0000313|EMBL:RDB18456.1};	--	--	DJ-1/PfpI family
Cluster-2489.8	8.61	8.65	8.64	17.79	18	18.41	2925	3377	3419	7015	6927	6538	1.05202	6.74467e-110	6.4486e-107	up	13112	K22132 tRNA threonylcarbamoyladenosine dehydratase | (RefSeq) hypothetical protein (A)	--	hypothetical protein D9615_003405 [Tricholomella constricta]	TCD_SCHPO RecName: Full=tRNA threonylcarbamoyladenosine dehydratase; EC=6.1.-.-; AltName: Full=t(6)A37 dehydratase;	A0A8H5HK29_9AGAR SubName: Full=Uncharacterized protein {ECO:0000313|EMBL:KAF5384450.1};	Predicted dinucleotide-utilizing enzyme involved in molybdopterin and thiamine biosynthesis	GO:0016021,integral component of membrane; GO:0005741,mitochondrial outer membrane; GO:0005524,ATP binding; GO:0061503,tRNA threonylcarbamoyladenosine dehydratase; GO:0008641,ubiquitin-like modifier activating enzyme activity; GO:0061504,cyclic threonylcarbamoyladenosine biosynthetic process; GO:0000166,nucleotide binding; GO:0003674,molecular_function; GO:0005488,binding; GO:0017076,purine nucle…	O-methyltransferase
Cluster-8604.15	122.49	122.91	125.85	282.28	312.75	285.87	2489	2890	3055	6721	7360	6412	1.25777	8.17332e-110	7.61917e-107	up	1078	--	--	hypothetical protein H0H87_011990 [Tephrocybe sp. NHM501043]	CDA_PESTX RecName: Full=Chitin deacetylase {ECO:0000303|PubMed:27901067}; EC=3.5.1.41 {ECO:0000269|PubMed:27901067}; Flags: Precursor;	A0A369K6W8_HYPMA RecName: Full=Chitin deacetylase {ECO:0000256|ARBA:ARBA00024056}; EC=3.5.1.41 {ECO:0000256|ARBA:ARBA00024056};	--	GO:0005576,extracellular region; GO:0008061,chitin binding; GO:0004099,chitin deacetylase activity; GO:0046872,metal ion binding; GO:0071555,cell wall organization; GO:0006032,chitin catabolic process; GO:0042783,evasion of host immune response; GO:0000272,polysaccharide catabolic process; GO:0003674,molecular_function; GO:0005488,binding; GO:0097367,carbohydrate derivative binding; GO:0003824,ca…	Polysaccharide deacetylase
Cluster-13684.2	7.11	5.72	5.52	37.2	38.84	39.41	383	356	351	2337	2390	2263	2.65076	2.60308e-106	2.36741e-103	up	2359	K20177 vacuolar protein sorting-associated protein 3 | (RefSeq) hypothetical protein (A)	ko04138: Autophagy - yeast	hypothetical protein FPV67DRAFT_1761709 [Lyophyllum atratum]	VPS3_SCHPO RecName: Full=Vacuolar protein sorting-associated protein 3;	A0A8H5H9J2_9AGAR RecName: Full=CNH domain-containing protein {ECO:0000259|PROSITE:PS50219};	Vacuolar assembly/sorting proteins VPS39/VAM6/VPS3	GO:0033263,CORVET complex; GO:0005737,cytoplasm; GO:0005829,cytosol; GO:0000329,fungal-type vacuole membrane; GO:0016020,membrane; GO:0005634,nucleus; GO:0006914,autophagy; GO:0034058,endosomal vesicle fusion; GO:0006886,intracellular protein transport; GO:0045324,late endosome to vacuole transport; GO:0008150,biological_process; GO:0008152,metabolic process; GO:0009056,catabolic process; GO:0009…	Zinc-ribbon
Cluster-11647.8	986.31	905.77	847.87	263.65	262.85	238.93	19243	24193	22968	6711	6290	5686	-1.85154	4.2301e-106	3.75552e-103	down	5638	K04799 flap endonuclease-1 [EC:3.1.-.-] | (RefSeq) hypothetical protein (A)	ko03030: DNA replication; ko03410: Base excision repair; ko03450: Non-homologous end-joining	hypothetical protein FPV67DRAFT_1095201 [Lyophyllum atratum]	FEN1_KOMPG RecName: Full=Flap endonuclease 1 {ECO:0000255|HAMAP-Rule:MF_03140}; Short=FEN-1 {ECO:0000255|HAMAP-Rule:MF_03140}; EC=3.1.-.- {ECO:0000255|HAMAP-Rule:MF_03140}; AltName: Full=Flap structure-specific endonuclease 1 {ECO:0000255|HAMAP-Rule:MF_03140};	A0A8H5H989_9AGAR RecName: Full=XPGI domain-containing protein {ECO:0000259|SMART:SM00484};	5'-3' exonuclease	GO:0005739,mitochondrion; GO:0005730,nucleolus; GO:0005654,nucleoplasm; GO:0008409,5'-3' exonuclease activity; GO:0017108,5'-flap endonuclease activity; GO:0003677,DNA binding; GO:0000287,magnesium ion binding; GO:0006284,base-excision repair; GO:0043137,DNA replication, removal of RNA primer; GO:0003674,molecular_function; GO:0003824,catalytic activity; GO:0004518,nuclease activity; GO:0004527,e…	XPG I-region
Cluster-6328.5	162.95	138.55	142.83	39.26	44.24	39.63	9298	9108	9578	2609	2881	2406	-1.85571	4.03503e-105	3.49903e-102	down	2463	K00008 L-iditol 2-dehydrogenase [EC:1.1.1.14] | (RefSeq) hypothetical protein (A)	ko00040: Pentose and glucuronate interconversions; ko00051: Fructose and mannose metabolism; ko01100: Metabolic pathways	chaperonin 10-like protein [Lyophyllum atratum]	FUJ2_GIBF5 RecName: Full=Trans-enoyl reductase FFUJ_12240 {ECO:0000305}; EC=1.-.-.- {ECO:0000305}; AltName: Full=Fujikurins biosynthesis cluster protein FFUJ_12240 {ECO:0000303|PubMed:26192387};	A0A8H5H0I6_9AGAR RecName: Full=PKS_ER domain-containing protein {ECO:0000259|SMART:SM00829};	Zinc-binding oxidoreductase	GO:0000166,nucleotide binding; GO:0016491,oxidoreductase activity; GO:0003674,molecular_function; GO:0005488,binding; GO:0036094,small molecule binding; GO:0097159,organic cyclic compound binding; GO:1901265,nucleoside phosphate binding; GO:1901363,heterocyclic compound binding; GO:0003824,catalytic activity	Zinc-binding dehydrogenase
Cluster-12491.3	52.87	44.72	45.84	4.78	5.71	4.2	2799	2728	2854	294	345	237	-3.29144	4.30561e-105	3.64881e-102	down	2308	--	--	hypothetical protein D9615_002876 [Tricholomella constricta]	AFLY_ASPPU RecName: Full=Oxidoreductase AflY {ECO:0000303|PubMed:16332900}; EC=1.-.-.- {ECO:0000269|PubMed:16332900}; AltName: Full=Aflatoxin biosynthesis protein Y {ECO:0000303|PubMed:16332900};	A0A8H5HGH5_9AGAR SubName: Full=Uncharacterized protein {ECO:0000313|EMBL:KAF5382744.1};	--	GO:0016491,oxidoreductase activity; GO:0045122,aflatoxin biosynthetic process; GO:0003674,molecular_function; GO:0003824,catalytic activity; GO:0006082,organic acid metabolic process; GO:0006083,acetate metabolic process; GO:0008150,biological_process; GO:0008152,metabolic process; GO:0009058,biosynthetic process; GO:0009403,toxin biosynthetic process; GO:0009404,toxin metabolic process; GO:00099…	Questin oxidase-like
Cluster-9565.1	45.91	51.4	47.18	8.85	8.63	9.24	1840	2375	2231	416	401	403	-2.42167	1.38305e-104	1.14603e-101	down	2048	--	--	hypothetical protein D9615_000072 [Tricholomella constricta]	--	A0A8H5HRK3_9AGAR SubName: Full=Uncharacterized protein {ECO:0000313|EMBL:KAF5388173.1};	--	--	--
Cluster-7991.12	12.15	12.4	11.58	31.71	35.03	32.92	2007	2368	2237	6091	6567	5710	1.44861	1.99363e-104	1.61606e-101	up	6573	K01641 hydroxymethylglutaryl-CoA synthase [EC:2.3.3.10] | (RefSeq) hypothetical protein (A)	ko00280: Valine, leucine and isoleucine degradation; ko00650: Butanoate metabolism; ko00900: Terpenoid backbone biosynthesis; ko01100: Metabolic pathways; ko01110: Biosynthesis of secondary metabolites	hypothetical protein D9613_007081 [Agrocybe pediades]	ERG13_GANLU RecName: Full=Hydroxymethylglutaryl-CoA synthase {ECO:0000303|PubMed:23138457}; Short=HMG-CoA synthase {ECO:0000303|PubMed:23138457}; EC=2.3.3.10 {ECO:0000305|PubMed:23138457}; AltName: Full=3-hydroxy-3-methylglutaryl coenzyme A synthase {ECO:0000250|UniProtKB:P54839};	A0A8H4QHG8_9AGAR SubName: Full=Uncharacterized protein {ECO:0000313|EMBL:KAF4611033.1};	Hydroxymethylglutaryl-CoA synthase	GO:0004421,hydroxymethylglutaryl-CoA synthase activity; GO:0006084,acetyl-CoA metabolic process; GO:0010142,farnesyl diphosphate biosynthetic process, mevalonate pathway; GO:0016126,sterol biosynthetic process; GO:0003674,molecular_function; GO:0003824,catalytic activity; GO:0016740,transferase activity; GO:0016746,acyltransferase activity; GO:0046912,acyltransferase activity, acyl groups convert…	Ribonuclease P 40kDa (Rpp40) subunit
Cluster-2054.8	3553.24	3733.37	3620.54	9677.18	11047.5	9561.9	28283	34791	35807	91587	105443	91274	1.52228	1.27848e-103	1.0143e-100	up	612	--	--	hydrophobin-251 [Lyophyllum atratum]	HYP2_AGABI RecName: Full=Hydrophobin-2; AltName: Full=Hydrophobin-C; Flags: Precursor;	A0A409XEN6_PSICY RecName: Full=Hydrophobin {ECO:0000256|RuleBase:RU365009};	--	GO:0005576,extracellular region; GO:0009277,fungal-type cell wall; GO:0005199,structural constituent of cell wall; GO:0003674,molecular_function; GO:0005198,structural molecule activity; GO:0005575,cellular_component; GO:0110165,cellular anatomical entity; GO:0005618,cell wall; GO:0030312,external encapsulating structure; GO:0071944,cell periphery	Fungal hydrophobin
Cluster-6237.0	63.15	64.32	65.26	28.17	27.69	27.88	9446	11064	11405	4897	4702	4381	-1.21298	4.64847e-101	3.61109e-98	down	5950	--	--	hypothetical protein FPV67DRAFT_639679 [Lyophyllum atratum]	--	A0A369J380_HYPMA SubName: Full=Uncharacterized protein {ECO:0000313|EMBL:RDB15610.1};	--	--	Ribonuclease H2 non-catalytic subunit (Ylr154p-like)
Cluster-12491.2	26	24.01	25.13	11.46	11.95	11.86	3482	3703	3938	1783	1817	1668	-1.10312	8.40382e-101	6.39514e-98	down	5428	--	--	hypothetical protein D9615_002876 [Tricholomella constricta]	AFLY_ASPPU RecName: Full=Oxidoreductase AflY {ECO:0000303|PubMed:16332900}; EC=1.-.-.- {ECO:0000269|PubMed:16332900}; AltName: Full=Aflatoxin biosynthesis protein Y {ECO:0000303|PubMed:16332900};	A0A8H5HGH5_9AGAR SubName: Full=Uncharacterized protein {ECO:0000313|EMBL:KAF5382744.1};	--	GO:0016491,oxidoreductase activity; GO:0045122,aflatoxin biosynthetic process; GO:0003674,molecular_function; GO:0003824,catalytic activity; GO:0006082,organic acid metabolic process; GO:0006083,acetate metabolic process; GO:0008150,biological_process; GO:0008152,metabolic process; GO:0009058,biosynthetic process; GO:0009403,toxin biosynthetic process; GO:0009404,toxin metabolic process; GO:00099…	Questin oxidase-like
Cluster-9707.5	112.15	100.27	100.04	12.06	15.41	11.08	7128	7340	7466	892	1117	748	-3.02518	2.2021e-99	1.64224e-96	down	2708	--	--	hypothetical protein FPV67DRAFT_1672240 [Lyophyllum atratum]	--	A0A0L6X025_9AGAR SubName: Full=Carbonyl reductase family member 4 {ECO:0000313|EMBL:KNZ81187.1};	17 beta-hydroxysteroid dehydrogenase type 3, HSD17B3	--	short chain dehydrogenase
Cluster-4150.4	275.35	192.71	250.4	104.89	29.01	39.78	11850	14129	14447	5240	4937	5044	-1.42924	2.74567e-99	2.00746e-96	down	5962	K09554 cell division cycle protein 37 | (RefSeq) hypothetical protein (A)	--	hypothetical protein FPV67DRAFT_1479108 [Lyophyllum atratum]	CDC37_SCHPO RecName: Full=Hsp90 co-chaperone Cdc37; AltName: Full=Cell division control protein 37; AltName: Full=Hsp90 chaperone protein kinase-targeting subunit;	A0A8H5M672_9AGAR RecName: Full=Diphthamide biosynthesis protein 4 {ECO:0000256|ARBA:ARBA00021797};	Cell division cycle 37 protein, CDC37	GO:0005737,cytoplasm; GO:0005829,cytosol; GO:0005634,nucleus; GO:0051087,chaperone binding; GO:0031072,heat shock protein binding; GO:0019901,protein kinase binding; GO:0051082,unfolded protein binding; GO:0007049,cell cycle; GO:0051301,cell division; GO:0006457,protein folding; GO:0050821,protein stabilization; GO:0003674,molecular_function; GO:0005488,binding; GO:0005515,protein binding; GO:001…	Tup N-terminal
Cluster-2301.7	70.34	72.47	70.38	25.55	24.02	25.06	8366	9915	9790	3533	3245	3137	-1.52367	4.22433e-99	3.02917e-96	down	4795	K09503 DnaJ homolog subfamily A member 2 | (RefSeq) hypothetical protein (A)	ko04141: Protein processing in endoplasmic reticulum	hypothetical protein D9615_004236 [Tricholomella constricta]	YOG5_SCHPO RecName: Full=COBW domain-containing protein C15D4.05;	A0A8H5HEV2_9AGAR RecName: Full=J domain-containing protein {ECO:0000259|PROSITE:PS50076};	Cobalamin synthesis protein	GO:0005737,cytoplasm; GO:0005524,ATP binding; GO:0003824,catalytic activity; GO:0000166,nucleotide binding; GO:0003674,molecular_function; GO:0005488,binding; GO:0017076,purine nucleotide binding; GO:0030554,adenyl nucleotide binding; GO:0032553,ribonucleotide binding; GO:0032555,purine ribonucleotide binding; GO:0032559,adenyl ribonucleotide binding; GO:0035639,purine ribonucleoside triphosphate…	DnaJ domain
Cluster-2054.7	6.08	7.01	6.01	29.44	30.62	29.81	561	744	649	3161	3216	2905	2.22504	5.74428e-97	4.04137e-94	up	3792	--	--	hydrophobin-251 [Lyophyllum atratum]	SC3_SCHCO RecName: Full=Fruiting body protein SC3; AltName: Full=Hydrophobin SC3; Flags: Precursor;	A0A409XEN6_PSICY RecName: Full=Hydrophobin {ECO:0000256|RuleBase:RU365009};	--	GO:0005576,extracellular region; GO:0009277,fungal-type cell wall; GO:0005199,structural constituent of cell wall; GO:0003674,molecular_function; GO:0005198,structural molecule activity; GO:0005575,cellular_component; GO:0110165,cellular anatomical entity; GO:0005618,cell wall; GO:0030312,external encapsulating structure; GO:0071944,cell periphery	Fungal hydrophobin
Cluster-13454.11	62.3	63.64	62.04	16.83	18.87	16.48	1822	2150	2152	575	635	523	-1.8456	7.10361e-97	4.90517e-94	down	1415	K01637 isocitrate lyase [EC:4.1.3.1] | (RefSeq) isocitrate lyase (A)	ko00630: Glyoxylate and dicarboxylate metabolism; ko01100: Metabolic pathways; ko01110: Biosynthesis of secondary metabolites; ko01200: Carbon metabolism	hypothetical protein D9615_002937 [Tricholomella constricta]	ACEA_COPC7 RecName: Full=Isocitrate lyase {ECO:0000250|UniProtKB:P28240}; Short=ICL {ECO:0000305}; Short=Isocitrase {ECO:0000305}; Short=Isocitratase {ECO:0000305}; EC=4.1.3.1 {ECO:0000250|UniProtKB:P28240}; AltName: Full=Methylisocitrate lyase {ECO:0000250|UniProtKB:P28240}; Short=MICA {ECO:0000305}; EC=4.1.3.30 {ECO:0000250|UniProtKB:P28240}; AltName: Full=Threo-D(S)-isocitrate glyoxylate-lyase…	A0A8H5HG50_9AGAR RecName: Full=Isocitrate lyase {ECO:0000256|PIRNR:PIRNR001362};	Isocitrate lyase	GO:0009514,glyoxysome; GO:0004451,isocitrate lyase activity; GO:0046872,metal ion binding; GO:0046421,methylisocitrate lyase activity; GO:0006097,glyoxylate cycle; GO:0006099,tricarboxylic acid cycle; GO:0003674,molecular_function; GO:0003824,catalytic activity; GO:0016829,lyase activity; GO:0016830,carbon-carbon lyase activity; GO:0016833,oxo-acid-lyase activity; GO:0005488,binding; GO:0043167,i…	Isocitrate lyase family
Cluster-10126.5	18.3	21	20.61	119.71	111.29	103.61	1561	2062	2060	11882	10806	9344	2.47472	1.17071e-96	7.93701e-94	up	3528	K24083 abhydrolase domain-containing protein 13 [EC:3.-.-.-] | (RefSeq) hypothetical protein (A)	--	Alpha/Beta hydrolase protein [Lyophyllum atratum]	BEM46_SCHPO RecName: Full=Protein bem46;	A0A369K5V8_HYPMA SubName: Full=Protein bem46 {ECO:0000313|EMBL:RDB30001.1};	Predicted alpha/beta hydrolase BEM46	GO:0005783,endoplasmic reticulum; GO:0016021,integral component of membrane; GO:0016020,membrane; GO:0008474,palmitoyl-(protein) hydrolase activity; GO:0034728,nucleosome organization; GO:0003674,molecular_function; GO:0003824,catalytic activity; GO:0016787,hydrolase activity; GO:0016788,hydrolase activity, acting on ester bonds; GO:0016790,thiolester hydrolase activity; GO:0098599,palmitoyl hydr…	Serine aminopeptidase, S33
Cluster-9889.0	414.26	397.31	401.06	165.29	180.68	157.89	15218	16079	16927	6237	6953	5693	-1.38033	1.28534e-96	8.55856e-94	down	1970	K00799 glutathione S-transferase [EC:2.5.1.18] | (RefSeq) hypothetical protein (A)	ko00480: Glutathione metabolism; ko01100: Metabolic pathways	hypothetical protein FPV67DRAFT_1561892 [Lyophyllum atratum]	--	A0A8H5HBH0_9AGAR SubName: Full=Uncharacterized protein {ECO:0000313|EMBL:KAF5380179.1};	Glutathione S-transferase	GO:0006749,glutathione metabolic process; GO:0006518,peptide metabolic process; GO:0006575,cellular modified amino acid metabolic process; GO:0006790,sulfur compound metabolic process; GO:0006807,nitrogen compound metabolic process; GO:0008150,biological_process; GO:0008152,metabolic process; GO:0009987,cellular process; GO:0034641,cellular nitrogen compound metabolic process; GO:0043603,cellular…	Glutathione S-transferase, N-terminal domain
Cluster-10317.5	419.62	268.59	361.89	21.46	28.38	27.98	34136	25161	34503	2032	2632	2408	-3.76153	3.305e-95	2.16205e-92	down	3438	K14797 essential nuclear protein 1 | (RefSeq) hypothetical protein (A)	--	hypothetical protein FPV67DRAFT_988896 [Lyophyllum atratum]	FRBJ_BLOB1 RecName: Full=2-oxoglutarate-dependent dioxygenase frbJ {ECO:0000303|PubMed:27660098}; EC=1.14.-.- {ECO:0000305|PubMed:27660098}; AltName: Full=FR901469 biosynthesis cluster protein J {ECO:0000303|PubMed:27660098};	A0A8H5H3P6_9AGAR RecName: Full=Fe2OG dioxygenase domain-containing protein {ECO:0000259|PROSITE:PS51471};	Iron/ascorbate family oxidoreductases	GO:0051213,dioxygenase activity; GO:0046872,metal ion binding; GO:0003674,molecular_function; GO:0003824,catalytic activity; GO:0016491,oxidoreductase activity; GO:0005488,binding; GO:0043167,ion binding; GO:0043169,cation binding	non-haem dioxygenase in morphine synthesis N-terminal
Cluster-5069.9	7.41	8.14	8.21	1.09	1.07	1.04	868	1096	1124	148	142	128	-2.90521	1.85873e-94	1.19497e-91	down	4725	K23481 vacuolar protein sorting-associated protein 1 | (RefSeq) hypothetical protein (A)	--	P-loop containing nucleoside triphosphate hydrolase protein [Lyophyllum atratum]	VPS1_SCHPO RecName: Full=Vacuolar protein sorting-associated protein 1;	A0A0L6WXI4_9AGAR SubName: Full=Interferon-induced GTP-binding protein Mx {ECO:0000313|EMBL:KNZ80290.1};	Vacuolar sorting protein VPS1, dynamin, and related proteins	GO:0005737,cytoplasm; GO:0005794,Golgi apparatus; GO:0016020,membrane; GO:0005874,microtubule; GO:0005777,peroxisome; GO:0005525,GTP binding; GO:0003924,GTPase activity; GO:1990606,membrane scission GTPase motor activity; GO:0008017,microtubule binding; GO:0006897,endocytosis; GO:0007031,peroxisome organization; GO:0042144,vacuole fusion, non-autophagic; GO:0099050,vesicle scission; GO:0000166,nu…	Dynamin central region
Cluster-8478.11	130	139.16	119.22	282.83	261.05	282.81	3279	3930	4108	8245	8837	8007	1.12702	3.07761e-92	1.94505e-89	up	5391	K05917 sterol 14alpha-demethylase [EC:1.14.14.154 1.14.15.36] | (RefSeq) hypothetical protein (A)	ko00100: Steroid biosynthesis; ko01100: Metabolic pathways; ko01110: Biosynthesis of secondary metabolites	Lanosterol 14-alpha-demethylase [Pleurotus pulmonarius]	CP51_USTMA RecName: Full=Lanosterol 14-alpha demethylase; EC=1.14.14.154; AltName: Full=CYPLI; AltName: Full=Cytochrome P450 51; AltName: Full=Cytochrome P450-14DM; AltName: Full=Cytochrome P450-LIA1; AltName: Full=Sterol 14-alpha demethylase;	A0A8H5FHZ1_9AGAR RecName: Full=RNB domain-containing protein {ECO:0000259|SMART:SM00955};	Cytochrome P450	GO:0005783,endoplasmic reticulum; GO:0016020,membrane; GO:0020037,heme binding; GO:0005506,iron ion binding; GO:0004497,monooxygenase activity; GO:0016491,oxidoreductase activity; GO:0008398,sterol 14-demethylase activity; GO:0006696,ergosterol biosynthetic process; GO:0016125,sterol metabolic process; GO:0003674,molecular_function; GO:0005488,binding; GO:0046906,tetrapyrrole binding; GO:0097159,…	Cytochrome P450
Cluster-6025.0	11.72	11.24	10.83	1.02	1.13	1.17	610	674	663	62	67	65	-3.35228	1.71151e-91	1.06365e-88	down	2274	K00354 NADPH2 dehydrogenase [EC:1.6.99.1] | (RefSeq) hypothetical protein (A)	--	hypothetical protein D9615_007072 [Tricholomella constricta]	LNBE_ASPFN RecName: Full=NADP-dependent oxidoreductase lnbE {ECO:0000303|PubMed:23281040}; EC=1.-.-.- {ECO:0000305|PubMed:23281040}; AltName: Full=Lnb diastereomeric piperazines biosynthesis cluster protein E {ECO:0000303|PubMed:23281040};	A0A8H5H8T5_9AGAR RecName: Full=Oxidored_FMN domain-containing protein {ECO:0000259|Pfam:PF00724};	NADH:flavin oxidoreductase/12-oxophytodienoate reductase	GO:0010181,FMN binding; GO:0016491,oxidoreductase activity; GO:0000166,nucleotide binding; GO:0003674,molecular_function; GO:0005488,binding; GO:0032553,ribonucleotide binding; GO:0036094,small molecule binding; GO:0043167,ion binding; GO:0043168,anion binding; GO:0097159,organic cyclic compound binding; GO:0097367,carbohydrate derivative binding; GO:1901265,nucleoside phosphate binding; GO:19013…	NADH:flavin oxidoreductase / NADH oxidase family
Cluster-11441.7	32.12	38.17	37.27	3.17	3.9	3.33	992	1361	1362	115	138	110	-3.37459	8.98537e-88	5.49257e-85	down	1574	--	--	hypothetical protein D9615_005405 [Tricholomella constricta]	--	A0A8H5M559_9AGAR SubName: Full=Uncharacterized protein {ECO:0000313|EMBL:KAF5381620.1};	--	--	--
Cluster-9864.4	209	121.08	170.98	7.34	7.57	6.31	4615	3088	4480	192	196	157	-4.51905	1.44674e-86	8.70098e-84	down	1191	--	--	--	--	--	--	--	--
Cluster-10287.19	104.66	101.13	103.33	25.65	21.03	24.5	36110	40104	41567	10279	8222	8840	-2.12849	1.69052e-86	1.00057e-83	down	13316	K04079 molecular chaperone HtpG | (RefSeq) heat-shock protein 90 (A)	ko04141: Protein processing in endoplasmic reticulum	heat-shock protein 90 [Lentinula edodes]	HSP90_SCHPO RecName: Full=Heat shock protein 90 homolog;	A0A1Q3E4Z7_LENED SubName: Full=Heat-shock protein 90 {ECO:0000313|EMBL:GAW02322.1};	Molecular chaperone (HSP90 family)	GO:0005829,cytosol; GO:0005739,mitochondrion; GO:0048471,perinuclear region of cytoplasm; GO:0005886,plasma membrane; GO:0140453,protein aggregate center; GO:0032991,protein-containing complex; GO:0005524,ATP binding; GO:0016887,ATP hydrolysis activity; GO:0044183,protein folding chaperone; GO:0051082,unfolded protein binding; GO:0006458,'de novo' protein folding; GO:0010619,adenylate cyclase-act…	L-lysine 6-monooxygenase/L-ornithine 5-monooxygenase
Cluster-12145.0	4.74	4.38	5.01	29.42	30.44	32.6	121	129	152	880	898	912	2.7213	2.72554e-86	1.58797e-83	up	1332	K09829 C-8 sterol isomerase [EC:5.-.-.-] | (RefSeq) hypothetical protein (A)	ko00100: Steroid biosynthesis; ko01100: Metabolic pathways; ko01110: Biosynthesis of secondary metabolites	ERG2/sigma1 receptor-like protein [Lyophyllum atratum]	ERG2_ASPFU RecName: Full=C-8 sterol isomerase erg2 {ECO:0000303|PubMed:16110826}; EC=5.-.-.- {ECO:0000250|UniProtKB:P32352}; AltName: Full=Delta-8--delta-7 sterol isomerase erg2 {ECO:0000303|PubMed:16110826}; AltName: Full=Ergosterol biosynthesis protein 2 {ECO:0000303|PubMed:16110826};	A0A8H5HHE9_9AGAR RecName: Full=C-8 sterol isomerase {ECO:0000256|RuleBase:RU368083}; EC=5.-.-.- {ECO:0000256|RuleBase:RU368083}; AltName: Full=Delta-8--delta-7 sterol isomerase {ECO:0000256|RuleBase:RU368083};	Sigma receptor and C-8 sterol isomerase	GO:0005783,endoplasmic reticulum; GO:0005789,endoplasmic reticulum membrane; GO:0016021,integral component of membrane; GO:0016853,isomerase activity; GO:0006696,ergosterol biosynthetic process; GO:0003674,molecular_function; GO:0003824,catalytic activity; GO:0006066,alcohol metabolic process; GO:0006629,lipid metabolic process; GO:0006694,steroid biosynthetic process; GO:0008150,biological_proce…	ERG2 and Sigma1 receptor like protein
Cluster-11039.4	29.23	32.43	30.86	94.41	99.51	96.97	629	802	787	2366	2464	2283	1.66	3.21149e-86	1.84231e-83	up	1176	--	--	hypothetical protein FPV67DRAFT_1467444 [Lyophyllum atratum]	--	A0A8H5M8S6_9AGAR SubName: Full=Uncharacterized protein {ECO:0000313|EMBL:KAF5384922.1};	--	--	--
Cluster-12170.1	5.41	5.96	6.35	45.75	39.2	43.56	234	297	323	2306	1939	2018	2.85762	5.2482e-86	2.96507e-83	up	1942	K19356 lytic cellulose monooxygenase (C1-hydroxylating) [EC:1.14.99.54] | (RefSeq) glycoside hydrolase family 61 protein (A)	--	hypothetical protein H0H81_010159 [Sphagnurus paluster]	EGLD_ASPNC RecName: Full=Probable endo-beta-1,4-glucanase D; Short=Endoglucanase D; EC=3.2.1.4; AltName: Full=Carboxymethylcellulase D; AltName: Full=Cellulase D; Flags: Precursor;	A0A8H5MBH1_9AGAR RecName: Full=Endo-beta-1,4-glucanase D {ECO:0000256|RuleBase:RU368122}; Short=Endoglucanase D {ECO:0000256|RuleBase:RU368122}; EC=3.2.1.4 {ECO:0000256|RuleBase:RU368122}; AltName: Full=Carboxymethylcellulase D {ECO:0000256|RuleBase:RU368122}; AltName: Full=Cellulase D {ECO:0000256|RuleBase:RU368122};	--	GO:0005576,extracellular region; GO:0008810,cellulase activity; GO:0030248,cellulose binding; GO:0030245,cellulose catabolic process; GO:0003674,molecular_function; GO:0003824,catalytic activity; GO:0004553,hydrolase activity, hydrolyzing O-glycosyl compounds; GO:0016787,hydrolase activity; GO:0016798,hydrolase activity, acting on glycosyl bonds; GO:0005488,binding; GO:0030246,carbohydrate bindin…	Auxiliary Activity family 9 (formerly GH61)
Cluster-7749.12	61.92	65.37	59.93	24.31	26.21	25.52	7856	9540	8889	3584	3777	3407	-1.31161	6.70271e-86	3.73031e-83	down	5094	K05349 beta-glucosidase [EC:3.2.1.21] | (RefSeq) glycoside hydrolase family 3 protein (A)	ko00460: Cyanoamino acid metabolism; ko00500: Starch and sucrose metabolism; ko00999: Biosynthesis of various plant secondary metabolites; ko01100: Metabolic pathways; ko01110: Biosynthesis of secondary metabolites	hypothetical protein D9758_003175 [Tetrapyrgos nigripes]	BGLK_EMENI RecName: Full=Probable beta-glucosidase K; EC=3.2.1.21; AltName: Full=Beta-D-glucoside glucohydrolase K; AltName: Full=Cellobiase K; AltName: Full=Gentiobiase K;	A0A8H5GIL6_9AGAR RecName: Full=Beta-glucosidase {ECO:0000256|ARBA:ARBA00012744}; EC=3.2.1.21 {ECO:0000256|ARBA:ARBA00012744};	--	GO:0005576,extracellular region; GO:0008422,beta-glucosidase activity; GO:0102483,scopolin beta-glucosidase activity; GO:0030245,cellulose catabolic process; GO:0009251,glucan catabolic process; GO:0003674,molecular_function; GO:0003824,catalytic activity; GO:0004553,hydrolase activity, hydrolyzing O-glycosyl compounds; GO:0015926,glucosidase activity; GO:0016787,hydrolase activity; GO:0016798,hy…	Uncharacterized conserved protein (DUF2340)
Cluster-9769.2	46.55	44.08	45.58	147.43	155.81	153.36	387	415	441	1365	1479	1402	1.74835	7.6886e-86	4.21606e-83	up	836	--	--	hypothetical protein D9615_003390 [Tricholomella constricta]	--	A0A8H5HJ86_9AGAR SubName: Full=Uncharacterized protein {ECO:0000313|EMBL:KAF5384310.1};	--	--	Pyridoxal phosphate biosynthesis protein PdxJ
Cluster-7880.9	91.41	81.46	85.27	35.84	35.41	36.29	4811	4940	5278	2197	2128	2036	-1.26597	8.45014e-86	4.5665e-83	down	2296	--	--	hypothetical protein FPV67DRAFT_310961 [Lyophyllum atratum]	PIN4_YEAST RecName: Full=RNA-binding protein PIN4; AltName: Full=Psi inducibility protein 4;	A0A369JYE5_HYPMA RecName: Full=DPBB_1 domain-containing protein {ECO:0000259|Pfam:PF03330};	mRNA cleavage and polyadenylation factor I complex, subunit RNA15	GO:0005737,cytoplasm; GO:0005634,nucleus; GO:0071014,post-mRNA release spliceosomal complex; GO:1990904,ribonucleoprotein complex; GO:0003729,mRNA binding; GO:0000077,DNA damage checkpoint signaling; GO:0000086,G2/M transition of mitotic cell cycle; GO:0071028,nuclear mRNA surveillance; GO:0016973,poly(A)+ mRNA export from nucleus; GO:2000815,regulation of mRNA stability involved in response to o…	HMG (high mobility group) box
Cluster-7727.12	545.25	465.36	517.25	90.96	108.82	99.67	3822	3802	4494	716	904	816	-2.33924	1.31291e-85	6.99368e-83	down	581	--	--	hypothetical protein D9615_009107 [Tricholomella constricta]	HIMH_ASPJA RecName: Full=Trans-enoyl reductase himH {ECO:0000303|PubMed:29314577}; EC=1.-.-.- {ECO:0000305|PubMed:29314577}; AltName: Full=Himeic acid A biosynthesis cluster protein H {ECO:0000303|PubMed:29314577};	A0A8H5H0I6_9AGAR RecName: Full=PKS_ER domain-containing protein {ECO:0000259|SMART:SM00829};	Zinc-binding oxidoreductase	GO:0000166,nucleotide binding; GO:0016491,oxidoreductase activity; GO:0003674,molecular_function; GO:0005488,binding; GO:0036094,small molecule binding; GO:0097159,organic cyclic compound binding; GO:1901265,nucleoside phosphate binding; GO:1901363,heterocyclic compound binding; GO:0003824,catalytic activity	Zinc-binding dehydrogenase
Cluster-11818.2	324.81	313.62	309.65	137.03	135.7	126.56	16898	18800	18948	8305	8062	7021	-1.25023	1.79731e-82	9.43918e-80	down	2273	K10256 omega-6 fatty acid desaturase / acyl-lipid omega-6 desaturase (Delta-12 desaturase) [EC:1.14.19.6 1.14.19.22] | (RefSeq) hypothetical protein (A)	ko01040: Biosynthesis of unsaturated fatty acids; ko01100: Metabolic pathways; ko01212: Fatty acid metabolism	Acyl-lipid omega-3 desaturase (cytochrome b5), endoplasmic reticulum [Hypsizygus marmoreus]	FAD3E_MORAP RecName: Full=Acyl-lipid omega-3 desaturase (cytochrome b5), endoplasmic reticulum {ECO:0000303|PubMed:15538555}; EC=1.14.19.25 {ECO:0000269|PubMed:15538555}; AltName: Full=Omega-3 fatty acid desaturase 3, endoplasmic reticulum {ECO:0000303|PubMed:15538555};	A0A369J5U9_HYPMA SubName: Full=Acyl-lipid omega-3 desaturase (Cytochrome b5), endoplasmic reticulum {ECO:0000313|EMBL:RDB17328.1};	--	GO:0016021,integral component of membrane; GO:0102872,1-16:0-2-18:2-phosphatidylcholine desaturase activity; GO:0102859,1-18:1-2-18:2-phosphatidylcholine desaturase activity (SN2-18:3 forming); GO:0102856,1-18:2-2-18:2-sn-glycerol-3-phosphocholine desaturase activity; GO:0102862,1-18:2-2-18:2-sn-glycerol-3-phosphocholine desaturase activity (SN2-18:3 forming); GO:0016717,oxidoreductase activity, …	Fatty acid desaturase
Cluster-13206.10	67.73	69.18	67.54	134.49	138.72	136.77	1764	2082	2090	4096	4164	3885	1.01001	3.38447e-82	1.75278e-79	up	1294	K00108 choline dehydrogenase [EC:1.1.99.1] | (RefSeq) glucose oxidase (A)	ko00260: Glycine, serine and threonine metabolism; ko01100: Metabolic pathways	hypothetical protein FPV67DRAFT_1222976 [Lyophyllum atratum]	GMCH_MALS4 RecName: Full=GMC oxidoreductase family protein Mala s 12 {ECO:0000305}; EC=1.-.-.- {ECO:0000305}; AltName: Allergen=Mala s 12 {ECO:0000305}; Flags: Precursor;	A0A8H7DES6_9AGAR SubName: Full=Alcohol oxidase {ECO:0000313|EMBL:KAF7372789.1};	Glucose dehydrogenase/choline dehydrogenase/mandelonitrile lyase (GMC oxidoreductase family)	GO:0005576,extracellular region; GO:0050660,flavin adenine dinucleotide binding; GO:0016614,oxidoreductase activity, acting on CH-OH group of donors; GO:0000166,nucleotide binding; GO:0003674,molecular_function; GO:0005488,binding; GO:0036094,small molecule binding; GO:0043167,ion binding; GO:0043168,anion binding; GO:0097159,organic cyclic compound binding; GO:1901265,nucleoside phosphate bindin…	GMC oxidoreductase
Cluster-4217.13	86.97	76.77	77.88	26.87	31.28	29.08	6008	6106	6312	2160	2462	2130	-1.47697	9.30775e-82	4.75435e-79	down	2916	K11572 DASH complex subunit SPC19 | (RefSeq) hypothetical protein (A)	--	hypothetical protein FPV67DRAFT_1472664 [Lyophyllum atratum]	SPC19_DEBHA RecName: Full=DASH complex subunit SPC19; AltName: Full=Outer kinetochore protein SPC19;	A0A8H5MC23_9AGAR RecName: Full=VWFA domain-containing protein {ECO:0000259|PROSITE:PS50234};	--	GO:0005737,cytoplasm; GO:0042729,DASH complex; GO:0005876,spindle microtubule; GO:0008608,attachment of spindle microtubules to kinetochore; GO:0051301,cell division; GO:0007049,cell cycle; GO:0007059,chromosome segregation; GO:0008150,biological_process; GO:0009987,cellular process; GO:0022402,cell cycle process; GO:0098813,nuclear chromosome segregation; GO:0005575,cellular_component; GO:000562…	Spc19
Cluster-12780.8	68.72	78.03	74.68	15.26	15.88	18.69	5485	7170	6987	1417	1443	1578	-2.16261	5.86105e-81	2.91396e-78	down	3368	--	--	hypothetical protein CPB83DRAFT_844475 [Crepidotus variabilis]	--	A0A409Y0Q8_9AGAR SubName: Full=Uncharacterized protein {ECO:0000313|EMBL:PPQ96608.1};	--	--	--
Cluster-4168.1	40.04	37.5	40.99	17.17	18.83	17.89	3406	3671	4085	1699	1823	1608	-1.1454	6.66277e-80	3.22651e-77	down	3518	K12236 transcriptional repressor NF-X1 | (RefSeq) hypothetical protein (A)	--	hypothetical protein FPV67DRAFT_1626152 [Lyophyllum atratum]	FAP1H_SCHPO RecName: Full=FKBP12-associated protein 1 homolog;	A0A5C3MBC3_9AGAR RecName: Full=R3H domain-containing protein {ECO:0000259|PROSITE:PS51061};	Transcription factor NF-X1, contains NFX-type Zn2+-binding and R3H domains	GO:0005829,cytosol; GO:0005794,Golgi apparatus; GO:0005634,nucleus; GO:0000981,DNA-binding transcription factor activity, RNA polymerase II-specific; GO:0000977,RNA polymerase II transcription regulatory region sequence-specific DNA binding; GO:0008270,zinc ion binding; GO:0000122,negative regulation of transcription by RNA polymerase II; GO:0006355,regulation of DNA-templated transcription; GO:0…	R3H domain
Cluster-2670.12	178.68	174.41	168.45	61.89	70.91	60.84	20138	22614	22207	8109	9082	7222	-1.43981	1.22119e-79	5.83794e-77	down	4560	K11153 retinol dehydrogenase 12 [EC:1.1.1.300] | (RefSeq) hypothetical protein (A)	ko01100: Metabolic pathways; ko01240: Biosynthesis of cofactors	NAD-P-binding protein [Lyophyllum atratum]	PRX1_PENRF RecName: Full=Short-chain dehydrogenase/reductase prx1 {ECO:0000303|PubMed:24239699}; EC=1.1.99.- {ECO:0000305|PubMed:24239699}; AltName: Full=PR-toxin biosynthesis cluster protein 1 {ECO:0000303|PubMed:24239699};	A0A0L6WQW1_9AGAR SubName: Full=Retinol dehydrogenase 12 {ECO:0000313|EMBL:KNZ77920.1};	Dehydrogenases with different specificities (related to short-chain alcohol dehydrogenases)	GO:0016491,oxidoreductase activity; GO:0003674,molecular_function; GO:0003824,catalytic activity	GMC oxidoreductase
Cluster-11987.3	98.4	93.6	101.9	38.47	42.5	44.06	4905	5377	5977	2234	2420	2344	-1.23792	3.38137e-79	1.59601e-76	down	2191	--	--	carbohydrate esterase family 4 protein [Lyophyllum atratum]	CDA_PESTX RecName: Full=Chitin deacetylase {ECO:0000303|PubMed:27901067}; EC=3.5.1.41 {ECO:0000269|PubMed:27901067}; Flags: Precursor;	A0A369K5Y2_HYPMA RecName: Full=Chitin deacetylase {ECO:0000256|ARBA:ARBA00024056}; EC=3.5.1.41 {ECO:0000256|ARBA:ARBA00024056};	--	GO:0005576,extracellular region; GO:0008061,chitin binding; GO:0004099,chitin deacetylase activity; GO:0046872,metal ion binding; GO:0071555,cell wall organization; GO:0006032,chitin catabolic process; GO:0042783,evasion of host immune response; GO:0000272,polysaccharide catabolic process; GO:0003674,molecular_function; GO:0005488,binding; GO:0097367,carbohydrate derivative binding; GO:0003824,ca…	Polysaccharide deacetylase
Cluster-10137.3	9.34	8.45	9.18	26.33	25.81	25.17	912	949	1047	2991	2869	2598	1.51536	7.5305e-77	3.50997e-74	up	4026	--	--	OPT oligopeptide transporter [Lyophyllum atratum]	PGT1_SCHPO RecName: Full=Glutathione transporter 1;	A0A369JTE9_HYPMA SubName: Full=Sexual differentiation process protein isp4 {ECO:0000313|EMBL:RDB22006.1};	Sexual differentiation process protein ISP4	GO:0005789,endoplasmic reticulum membrane; GO:0005887,integral component of plasma membrane; GO:0005886,plasma membrane; GO:0031520,plasma membrane of cell tip; GO:0034634,glutathione transmembrane transporter activity; GO:0035673,oligopeptide transmembrane transporter activity; GO:0098709,glutathione import across plasma membrane; GO:0034775,glutathione transmembrane transport; GO:0015031,protei…	OPT oligopeptide transporter protein
Cluster-7222.17	347.25	359.97	344.8	74.28	73.68	77.24	22895	28871	26096	5610	4391	4373	-2.45946	4.46698e-75	2.05636e-72	down	6827	--	--	hypothetical protein FPV67DRAFT_1414332 [Lyophyllum atratum]	PDE2_YEAST RecName: Full=3',5'-cyclic-nucleotide phosphodiesterase 2 {ECO:0000305}; Short=PDEase 2; EC=3.1.4.53 {ECO:0000269|PubMed:3025832}; AltName: Full=High-affinity cAMP phosphodiesterase {ECO:0000303|PubMed:3025832};	A0A8H5H9E0_9AGAR RecName: Full=PDEase domain-containing protein {ECO:0000259|PROSITE:PS51845};	Cyclic nucleotide phosphodiesterase	GO:0005737,cytoplasm; GO:0005634,nucleus; GO:0004115,3',5'-cyclic-AMP phosphodiesterase activity; GO:0004114,3',5'-cyclic-nucleotide phosphodiesterase activity; GO:0046872,metal ion binding; GO:0019933,cAMP-mediated signaling; GO:0007165,signal transduction; GO:0003674,molecular_function; GO:0003824,catalytic activity; GO:0004112,cyclic-nucleotide phosphodiesterase activity; GO:0008081,phosphoric…	3'5'-cyclic nucleotide phosphodiesterase
Cluster-11887.1	87.38	77.56	75.06	13.53	16.4	12.08	3676	3755	3711	663	775	545	-2.5235	2.78746e-74	1.26755e-71	down	1952	K01183 chitinase [EC:3.2.1.14] | (RefSeq) glycoside hydrolase family 18 and carbohydrate-binding module family 5 protein (A)	ko00520: Amino sugar and nucleotide sugar metabolism; ko01100: Metabolic pathways	glycosyl hydrolases family 18-domain-containing protein [Lepista nuda]	CHIB1_EMENI RecName: Full=Endochitinase B; EC=3.2.1.14; AltName: Full=Chitinase B;	A0A8H5FHQ9_9AGAR SubName: Full=Uncharacterized protein {ECO:0000313|EMBL:KAF5337675.1};	Chitinase	GO:0005576,extracellular region; GO:0008061,chitin binding; GO:0004568,chitinase activity; GO:0006032,chitin catabolic process; GO:0000272,polysaccharide catabolic process; GO:0003674,molecular_function; GO:0005488,binding; GO:0097367,carbohydrate derivative binding; GO:0003824,catalytic activity; GO:0004553,hydrolase activity, hydrolyzing O-glycosyl compounds; GO:0016787,hydrolase activity; GO:0…	Chitin recognition protein
Cluster-9367.2	96.22	75.06	87.19	14.55	15.67	13.71	2193	1964	2246	376	415	326	-2.55114	2.86418e-73	1.28674e-70	down	1232	K00799 glutathione S-transferase [EC:2.5.1.18] | (RefSeq) hypothetical protein (A)	ko00480: Glutathione metabolism; ko01100: Metabolic pathways	glutathione S-transferase [Lyophyllum atratum]	HPM2_HYPSB RecName: Full=Glutathione S-transferase hmp2 {ECO:0000303|PubMed:18567690}; EC=2.5.1.18 {ECO:0000269|PubMed:18567690}; AltName: Full=Hypothemycin biosynthesis cluster protein hpm2 {ECO:0000303|PubMed:18567690};	A0A0L6WL08_9AGAR SubName: Full=Glutathione S-transferase {ECO:0000313|EMBL:KNZ75799.1};	Glutathione S-transferase	GO:0004364,glutathione transferase activity; GO:0006749,glutathione metabolic process; GO:0003674,molecular_function; GO:0003824,catalytic activity; GO:0016740,transferase activity; GO:0016765,transferase activity, transferring alkyl or aryl (other than methyl) groups; GO:0006518,peptide metabolic process; GO:0006575,cellular modified amino acid metabolic process; GO:0006790,sulfur compound metab…	Glutathione S-transferase, N-terminal domain
Cluster-9305.0	106.55	92.41	92.39	37.47	40.23	37.99	16811	16768	17027	6871	7205	6295	-1.34269	5.49868e-73	2.44089e-70	down	6261	K10706 senataxin [EC:5.6.2.-] | (RefSeq) hypothetical protein (A)	--	hypothetical protein DXG03_008833 [Asterophora parasitica]	RENT1_NEUCR RecName: Full=Regulator of nonsense transcripts 1 homolog; EC=3.6.4.12 {ECO:0000250|UniProtKB:P30771}; EC=3.6.4.13 {ECO:0000250|UniProtKB:Q92900};	A0A369JPI0_HYPMA SubName: Full=Regulator of nonsense transcripts 1 {ECO:0000313|EMBL:RDB22295.1};	RNA helicase nonsense mRNA reducing factor (pNORF1)	GO:0005737,cytoplasm; GO:0005524,ATP binding; GO:0016887,ATP hydrolysis activity; GO:0036121,double-stranded DNA helicase activity; GO:0003723,RNA binding; GO:0003724,RNA helicase activity; GO:0003697,single-stranded DNA binding; GO:0008270,zinc ion binding; GO:0032508,DNA duplex unwinding; GO:0000184,nuclear-transcribed mRNA catabolic process, nonsense-mediated decay; GO:0000166,nucleotide bindi…	RNA helicase (UPF2 interacting domain)
Cluster-13598.1	1.64	1.6	1.82	17.77	14.89	16.63	83	93	108	1048	860	898	3.28491	7.39586e-73	3.24443e-70	up	2220	--	--	hypothetical protein D9615_007081 [Tricholomella constricta]	--	A0A8H5H8B5_9AGAR SubName: Full=Uncharacterized protein {ECO:0000313|EMBL:KAF5378476.1};	--	--	--
Cluster-9012.3	35.5	37.07	33.47	135.62	124.26	122.58	772	932	868	3454	3126	2932	1.8631	9.24637e-73	4.00905e-70	up	1132	K07750 methylsterol monooxygenase [EC:1.14.18.9] | (RefSeq) hypothetical protein (A)	ko00100: Steroid biosynthesis; ko01100: Metabolic pathways; ko01110: Biosynthesis of secondary metabolites	hypothetical protein FPV67DRAFT_1486309 [Lyophyllum atratum]	ERG25_SCHPO RecName: Full=C-4 methylsterol oxidase erg25 {ECO:0000303|PubMed:15797383}; EC=1.14.18.- {ECO:0000250|UniProtKB:P53045}; AltName: Full=Ergosterol biosynthetic protein 25 {ECO:0000250|UniProtKB:P53045}; AltName: Full=Sterol-C4-methyl oxidase erg25 {ECO:0000250|UniProtKB:P53045}; Short=SMO {ECO:0000250|UniProtKB:P53045};	A0A8H5M9T4_9AGAR RecName: Full=Fatty acid hydroxylase domain-containing protein {ECO:0000259|Pfam:PF04116};	C-4 sterol methyl oxidase	GO:0005783,endoplasmic reticulum; GO:0005789,endoplasmic reticulum membrane; GO:0016021,integral component of membrane; GO:0016020,membrane; GO:0000254,C-4 methylsterol oxidase activity; GO:0005506,iron ion binding; GO:0016491,oxidoreductase activity; GO:0006696,ergosterol biosynthetic process; GO:0016126,sterol biosynthetic process; GO:0003674,molecular_function; GO:0003824,catalytic activity; G…	Fatty acid hydroxylase
Cluster-11940.7	28.71	23.64	24.33	3.76	4.93	3.98	2657	2517	2636	404	519	388	-2.6081	6.45394e-71	2.76614e-68	down	3801	K03695 ATP-dependent Clp protease ATP-binding subunit ClpB | (RefSeq) hypothetical protein (A)	--	P-loop containing nucleoside triphosphate hydrolase protein [Lyophyllum atratum]	HSP78_SCHPO RecName: Full=Heat shock protein 78, mitochondrial; Flags: Precursor;	A0A8H5H9Y3_9AGAR RecName: Full=Aminomethyltransferase {ECO:0000256|ARBA:ARBA00012616}; EC=2.1.2.10 {ECO:0000256|ARBA:ARBA00012616}; AltName: Full=Glycine cleavage system T protein {ECO:0000256|ARBA:ARBA00031395};	Chaperone HSP104 and related ATP-dependent Clp proteases	GO:0005737,cytoplasm; GO:0005759,mitochondrial matrix; GO:0005524,ATP binding; GO:0016887,ATP hydrolysis activity; GO:0051087,chaperone binding; GO:0051082,unfolded protein binding; GO:0070370,cellular heat acclimation; GO:0034605,cellular response to heat; GO:0051085,chaperone cofactor-dependent protein refolding; GO:0042026,protein refolding; GO:0043335,protein unfolding; GO:0000166,nucleotide …	AAA domain (Cdc48 subfamily)
Cluster-12599.2	50.78	62.87	58.64	13.91	14.52	14.27	6981	9949	9415	2221	2263	2063	-2.02626	3.95626e-70	1.6525e-67	down	5543	--	--	glucooligosaccharide oxidase [Lyophyllum atratum]	CHITO_GIBZE RecName: Full=Chitooligosaccharide oxidase {ECO:0000303|PubMed:17900572}; EC=1.1.3.- {ECO:0000269|PubMed:17900572}; Flags: Precursor;	A0A369J9Z2_HYPMA SubName: Full=Putative FAD-linked oxidoreductase YgaK {ECO:0000313|EMBL:RDB16274.1};	--	GO:0005576,extracellular region; GO:0071949,FAD binding; GO:0016491,oxidoreductase activity; GO:0000166,nucleotide binding; GO:0003674,molecular_function; GO:0005488,binding; GO:0036094,small molecule binding; GO:0043167,ion binding; GO:0043168,anion binding; GO:0050660,flavin adenine dinucleotide binding; GO:0097159,organic cyclic compound binding; GO:1901265,nucleoside phosphate binding; GO:190…	FAD binding domain
Cluster-10491.0	76.82	61.42	64.08	14.47	14.38	12.93	2173	2015	2165	477	467	399	-2.27315	3.98855e-70	1.6525e-67	down	1454	--	--	hypothetical protein FPV67DRAFT_223606 [Lyophyllum atratum]	--	A0A8H5M0T8_9AGAR RecName: Full=Ricin B-type lectin domain-containing protein {ECO:0000259|PROSITE:PS50231};	--	--	--
Cluster-9433.6	28.59	26.88	27.12	13.57	13.73	13.45	3653	3951	4051	2016	1993	1807	-1.02839	7.13102e-70	2.92199e-67	down	5129	--	--	hypothetical protein FPV67DRAFT_1618904 [Lyophyllum atratum]	--	A0A369JDJ5_HYPMA SubName: Full=Uncharacterized protein {ECO:0000313|EMBL:RDB20199.1};	Uncharacterized conserved protein	GO:0016021,integral component of membrane; GO:0005575,cellular_component; GO:0016020,membrane; GO:0031224,intrinsic component of membrane; GO:0110165,cellular anatomical entity	N-terminal cysteine-rich region of Transmembrane protein 135
Cluster-10336.2	46.61	40.19	43.11	63.41	72.23	70.97	2758	3317	3148	7455	7343	6666	1.19468	1.95048e-69	7.90536e-67	up	5326	K20121 formin-binding protein 1 | (RefSeq) hypothetical protein (A)	--	hypothetical protein FPV67DRAFT_1511033 [Lyophyllum atratum]	--	A0A369K3H6_HYPMA SubName: Full=ATPase family AAA domain-containing protein 3B {ECO:0000313|EMBL:RDB27185.1};	AAA+-type ATPase	GO:0005524,ATP binding; GO:0016887,ATP hydrolysis activity; GO:0000166,nucleotide binding; GO:0003674,molecular_function; GO:0005488,binding; GO:0017076,purine nucleotide binding; GO:0030554,adenyl nucleotide binding; GO:0032553,ribonucleotide binding; GO:0032555,purine ribonucleotide binding; GO:0032559,adenyl ribonucleotide binding; GO:0035639,purine ribonucleoside triphosphate binding; GO:0036…	BTB/POZ domain
Cluster-9157.38	78.71	75.99	75	33.75	35.7	37.08	2442	2722	2755	1223	1273	1246	-1.10519	3.81385e-69	1.52915e-66	down	1482	--	--	hypothetical protein FPV67DRAFT_1131368 [Lyophyllum atratum]	--	A0A8H5GUE0_9AGAR SubName: Full=Uncharacterized protein {ECO:0000313|EMBL:KAF5371389.1};	--	--	--
Cluster-12553.5	232.03	208.39	246.63	42.83	38.74	37.08	1376	1456	1854	304	280	275	-2.46656	9.50975e-69	3.77234e-66	down	535	K19487 transcription factor SFP1 | (RefSeq) hypothetical protein (A)	--	hypothetical protein FPV67DRAFT_1700706 [Lyophyllum atratum]	SFP1_SCHPO RecName: Full=Zinc finger protein sfp1;	A0A8H5M024_9AGAR SubName: Full=Uncharacterized protein {ECO:0000313|EMBL:KAF5375878.1};	Putative transcriptional repressor regulating G2/M transition	GO:0005829,cytosol; GO:0005634,nucleus; GO:0000981,DNA-binding transcription factor activity, RNA polymerase II-specific; GO:0046872,metal ion binding; GO:0000978,RNA polymerase II cis-regulatory region sequence-specific DNA binding; GO:0006357,regulation of transcription by RNA polymerase II; GO:0003674,molecular_function; GO:0003700,DNA-binding transcription factor activity; GO:0140110,transcri…	Aberrant zinc-finger
Cluster-10126.8	191.2	223.42	208.04	767.41	736.98	692.35	11279	15181	14420	52712	49588	43427	1.81344	1.11041e-68	4.3584e-66	up	2603	K24083 abhydrolase domain-containing protein 13 [EC:3.-.-.-] | (RefSeq) hypothetical protein (A)	--	Alpha/Beta hydrolase protein [Lyophyllum atratum]	BEM46_SCHPO RecName: Full=Protein bem46;	A0A8H5HE66_9AGAR RecName: Full=Hydrolase_4 domain-containing protein {ECO:0000259|Pfam:PF12146};	Predicted alpha/beta hydrolase BEM46	GO:0005783,endoplasmic reticulum; GO:0016021,integral component of membrane; GO:0016020,membrane; GO:0008474,palmitoyl-(protein) hydrolase activity; GO:0034728,nucleosome organization; GO:0003674,molecular_function; GO:0003824,catalytic activity; GO:0016787,hydrolase activity; GO:0016788,hydrolase activity, acting on ester bonds; GO:0016790,thiolester hydrolase activity; GO:0098599,palmitoyl hydr…	--
Cluster-9784.6	17.64	15.88	16.59	45.55	55.05	48.38	1745	1791	1898	5210	6168	4995	1.56257	2.41062e-67	9.36323e-65	up	4250	K08139 MFS transporter, SP family, sugar:H+ symporter | (RefSeq) hypothetical protein (A)	ko04113: Meiosis - yeast	hypothetical protein D9615_007543 [Tricholomella constricta]	HXT3_YEAST RecName: Full=Low-affinity glucose transporter HXT3;	A0A8H5H7K8_9AGAR RecName: Full=MFS domain-containing protein {ECO:0000259|PROSITE:PS50850};	Predicted transporter (major facilitator superfamily)	GO:0071944,cell periphery; GO:0016021,integral component of membrane; GO:0016020,membrane; GO:0005886,plasma membrane; GO:0005351,carbohydrate:proton symporter activity; GO:0005353,fructose transmembrane transporter activity; GO:0005355,glucose transmembrane transporter activity; GO:0015578,mannose transmembrane transporter activity; GO:0008643,carbohydrate transport; GO:1904659,glucose transmemb…	Sugar (and other) transporter
Cluster-5637.1	10.09	9.59	9.6	26.04	25.09	26.01	702	768	784	2110	1991	1920	1.3934	3.45987e-66	1.33001e-63	up	2937	K08850 aurora kinase, other [EC:2.7.11.1] | (RefSeq) hypothetical protein (A)	--	kinase-like domain-containing protein [Lyophyllum atratum]	PLO1_SCHPO RecName: Full=Serine/threonine-protein kinase plo1; EC=2.7.11.21;	A0A8H5M032_9AGAR RecName: Full=Serine/threonine-protein kinase {ECO:0000256|RuleBase:RU361162}; EC=2.7.11.21 {ECO:0000256|RuleBase:RU361162};	Polo-like serine/threonine protein kinase	GO:0005737,cytoplasm; GO:0005829,cytosol; GO:0000776,kinetochore; GO:0072687,meiotic spindle; GO:0090619,meiotic spindle pole; GO:0035974,meiotic spindle pole body; GO:0072686,mitotic spindle; GO:1990023,mitotic spindle midzone; GO:0097431,mitotic spindle pole; GO:0044732,mitotic spindle pole body; GO:0140602,nucleolar ring; GO:0005634,nucleus; GO:0000922,spindle pole; GO:0005816,spindle pole bod…	Protein kinase domain
Cluster-6814.1	26.79	33.08	30.95	6.2	6.13	6.43	1925	2721	2587	515	500	485	-2.28658	8.5854e-66	3.26666e-63	down	3021	--	--	hypothetical protein FPV67DRAFT_1463261 [Lyophyllum atratum]	--	A0A8H5M4X7_9AGAR SubName: Full=Uncharacterized protein {ECO:0000313|EMBL:KAF5380887.1};	--	GO:0016021,integral component of membrane; GO:0005575,cellular_component; GO:0016020,membrane; GO:0031224,intrinsic component of membrane; GO:0110165,cellular anatomical entity	--
Cluster-9085.0	44.26	48.76	43.8	8.78	8.18	7.73	848	1082	1005	197	181	164	-2.45935	1.57197e-65	5.92078e-63	down	1035	--	--	hypothetical protein DXG03_004224 [Asterophora parasitica]	--	A0A369JF61_HYPMA SubName: Full=Uncharacterized protein {ECO:0000313|EMBL:RDB20789.1};	--	--	Family of unknown function (DUF6593)
Cluster-2952.5	379.63	430.45	408.2	157.58	155.28	153.69	73757	96161	92587	35572	34228	31315	-1.39665	3.21561e-65	1.19904e-62	down	7635	K03283 heat shock 70kDa protein 1/2/6/8 | (RefSeq) heat shock protein HSS1 (A)	ko03040: Spliceosome; ko04141: Protein processing in endoplasmic reticulum; ko04144: Endocytosis	phosphatase 2A regulatory B subunit-domain-containing protein [Lyophyllum atratum]	HSP71_PUCGR RecName: Full=Heat shock protein HSS1;	A0A369JLL3_HYPMA SubName: Full=Serine/threonine-protein phosphatase 2A regulatory subunit delta isoform {ECO:0000313|EMBL:RDB21295.1};	Molecular chaperones HSP70/HSC70, HSP70 superfamily	GO:0005737,cytoplasm; GO:0005524,ATP binding; GO:0140662,ATP-dependent protein folding chaperone; GO:0000166,nucleotide binding; GO:0003674,molecular_function; GO:0005488,binding; GO:0017076,purine nucleotide binding; GO:0030554,adenyl nucleotide binding; GO:0032553,ribonucleotide binding; GO:0032555,purine ribonucleotide binding; GO:0032559,adenyl ribonucleotide binding; GO:0035639,purine ribonu…	Citrate synthase, C-terminal domain
Cluster-8568.2	11.22	11.68	11.51	4.11	4.06	4.08	1375	1647	1650	586	565	526	-1.50043	3.58582e-64	1.32384e-61	down	4933	K08286 protein-serine/threonine kinase [EC:2.7.11.-] | (RefSeq) hypothetical protein (A)	--	hypothetical protein D9615_004608 [Tricholomella constricta]	CBK1_CANGA RecName: Full=Serine/threonine-protein kinase CBK1; EC=2.7.11.1;	A0A8H5M4I8_9AGAR SubName: Full=Uncharacterized protein {ECO:0000313|EMBL:KAF5380439.1};	NDR and related serine/threonine kinases	GO:0005938,cell cortex; GO:0005935,cellular bud neck; GO:0005934,cellular bud tip; GO:0000131,incipient cellular bud site; GO:0043332,mating projection tip; GO:0005634,nucleus; GO:1902554,serine/threonine protein kinase complex; GO:0005524,ATP binding; GO:0042802,identical protein binding; GO:0106310,protein serine kinase activity; GO:0004674,protein serine/threonine kinase activity; GO:0007118,b…	Zinc finger, C2H2 type
Cluster-13407.1	34.94	33.78	34.88	13.47	12.19	12.72	3953	4397	4616	1771	1567	1516	-1.44044	4.7769e-64	1.74628e-61	down	4577	K00921 1-phosphatidylinositol-3-phosphate 5-kinase [EC:2.7.1.150] | (RefSeq) hypothetical protein (A)	ko00562: Inositol phosphate metabolism; ko01100: Metabolic pathways; ko04070: Phosphatidylinositol signaling system; ko04145: Phagosome	kinase-like domain-containing protein, partial [Lyophyllum atratum]	CDC7_SCHPO RecName: Full=Cell division control protein 7; EC=2.7.11.1;	A0A369JD99_HYPMA SubName: Full=Serine/threonine-protein kinase STY8 {ECO:0000313|EMBL:RDB18405.1};	Tyrosine kinase specific for activated (GTP-bound) p21cdc42Hs	GO:0005737,cytoplasm; GO:0044732,mitotic spindle pole body; GO:0071958,new mitotic spindle pole body; GO:0071957,old mitotic spindle pole body; GO:0005524,ATP binding; GO:0046872,metal ion binding; GO:0106310,protein serine kinase activity; GO:0004674,protein serine/threonine kinase activity; GO:0007049,cell cycle; GO:0051301,cell division; GO:0140281,positive regulation of mitotic division septu…	Fungal Zn(2)-Cys(6) binuclear cluster domain
Cluster-8356.14	48.13	44.67	46.7	101.97	104.03	96.98	1181	1267	1363	2928	2946	2602	1.12827	5.23074e-64	1.89363e-61	up	1245	--	--	hypothetical protein FPV67DRAFT_1666967 [Lyophyllum atratum]	--	A0A369J0A4_HYPMA SubName: Full=Uncharacterized protein {ECO:0000313|EMBL:RDB14560.1};	--	GO:0007166,cell surface receptor signaling pathway; GO:0007154,cell communication; GO:0007165,signal transduction; GO:0008150,biological_process; GO:0009987,cellular process; GO:0023052,signaling; GO:0050789,regulation of biological process; GO:0050794,regulation of cellular process; GO:0050896,response to stimulus; GO:0051716,cellular response to stimulus; GO:0065007,biological regulation	--
Cluster-12180.4	14.64	14.96	15.86	2.99	4.03	3.8	2867	3369	3626	680	895	781	-2.08726	5.33693e-64	1.91349e-61	down	7696	K01381 saccharopepsin [EC:3.4.23.25] | (RefSeq) hypothetical protein (A)	ko04138: Autophagy - yeast	aspartic peptidase domain-containing protein [Lyophyllum atratum]	CARP_ARTBC RecName: Full=Probable vacuolar protease A; EC=3.4.23.25; AltName: Full=Aspartic endopeptidase PEP2; AltName: Full=Aspartic protease PEP2; Flags: Precursor;	A0A8H5HJD3_9AGAR SubName: Full=Uncharacterized protein {ECO:0000313|EMBL:KAF5384385.1};	Aspartyl protease	GO:0005576,extracellular region; GO:0005775,vacuolar lumen; GO:0004190,aspartic-type endopeptidase activity; GO:0006508,proteolysis; GO:0003674,molecular_function; GO:0003824,catalytic activity; GO:0004175,endopeptidase activity; GO:0008233,peptidase activity; GO:0016787,hydrolase activity; GO:0070001,aspartic-type peptidase activity; GO:0140096,catalytic activity, acting on a protein; GO:0006807…	Eukaryotic aspartyl protease
Cluster-8923.1	14.27	14.66	15.39	5.14	5.91	5.35	2097	2476	2642	877	985	825	-1.44754	7.78008e-64	2.73683e-61	down	5850	K19245 sulfonate dioxygenase [EC:1.14.11.-] | (RefSeq) hypothetical protein (A)	--	hypothetical protein FPV67DRAFT_1560566 [Lyophyllum atratum]	YP54_SCHPO RecName: Full=Putative alpha-ketoglutarate-dependent sulfonate dioxygenase; EC=1.14.11.-;	A0A369JVZ4_HYPMA SubName: Full=Putative alpha-ketoglutarate-dependent sulfonate dioxygenase {ECO:0000313|EMBL:RDB25948.1};	--	GO:0005737,cytoplasm; GO:0016706,2-oxoglutarate-dependent dioxygenase activity; GO:0046872,metal ion binding; GO:0000907,sulfonate dioxygenase activity; GO:0046306,alkanesulfonate catabolic process; GO:0044273,sulfur compound catabolic process; GO:0003674,molecular_function; GO:0003824,catalytic activity; GO:0016491,oxidoreductase activity; GO:0016705,oxidoreductase activity, acting on paired don…	Cytochrome b5-like Heme/Steroid binding domain
Cluster-6640.0	524.1	484.26	466.88	233.39	228.84	224.24	24079	25647	25265	12500	12023	11020	-1.10452	1.91909e-63	6.68775e-61	down	2046	K04077 chaperonin GroEL | (RefSeq) hypothetical protein (A)	ko03018: RNA degradation	chaperonin Cpn60/TCP-1 family [Lyophyllum atratum]	HSP60_PARBA RecName: Full=Heat shock protein 60, mitochondrial; AltName: Full=60 kDa chaperonin; AltName: Full=Protein Cpn60; Flags: Precursor;	A0A369JVD2_HYPMA SubName: Full=Heat shock protein 60, mitochondrial {ECO:0000313|EMBL:RDB24487.1};	Mitochondrial chaperonin, Cpn60/Hsp60p	GO:0005739,mitochondrion; GO:0005524,ATP binding; GO:0140662,ATP-dependent protein folding chaperone; GO:0042026,protein refolding; GO:0000166,nucleotide binding; GO:0003674,molecular_function; GO:0005488,binding; GO:0017076,purine nucleotide binding; GO:0030554,adenyl nucleotide binding; GO:0032553,ribonucleotide binding; GO:0032555,purine ribonucleotide binding; GO:0032559,adenyl ribonucleotide…	TCP-1/cpn60 chaperonin family
Cluster-8107.17	9.31	13.78	11.62	151.65	157.81	141.24	135	233	161	2106	2247	1907	3.54349	1.93079e-62	6.66623e-60	up	1142	K07824 benzoate 4-monooxygenase [EC:1.14.14.92] | (RefSeq) hypothetical protein (A)	ko01100: Metabolic pathways	cytochrome P450 [Lyophyllum atratum]	CY215_POSPM RecName: Full=Cytochrome P450 monooxygenase 215 {ECO:0000303|PubMed:21938516}; EC=1.-.-.- {ECO:0000269|PubMed:21938516};	A0A8H5LZQ1_9AGAR SubName: Full=Uncharacterized protein {ECO:0000313|EMBL:KAF5375503.1};	Cytochrome P450 CYP4/CYP19/CYP26 subfamilies	GO:0016021,integral component of membrane; GO:0020037,heme binding; GO:0005506,iron ion binding; GO:0004497,monooxygenase activity; GO:0016705,oxidoreductase activity, acting on paired donors, with incorporation or reduction of molecular oxygen; GO:0003674,molecular_function; GO:0005488,binding; GO:0046906,tetrapyrrole binding; GO:0097159,organic cyclic compound binding; GO:1901363,heterocyclic c…	Cytochrome P450
Cluster-4391.43	56.77	34.23	42	3	4.04	4.11	9404	6521	8126	578	760	714	-3.58845	2.52881e-62	8.65084e-60	down	6556	K13993 HSP20 family protein | (RefSeq) hypothetical protein (A)	ko04141: Protein processing in endoplasmic reticulum	NUDIX hydrolase domain-like protein [Lyophyllum atratum]	HSP16_SCHPO RecName: Full=Heat shock protein 16; AltName: Full=16 kDa heat shock protein;	A0A0L6WKQ8_9AGAR RecName: Full=Nudix hydrolase domain-containing protein {ECO:0000259|PROSITE:PS51462};	Molecular chaperone (small heat-shock protein Hsp26/Hsp42)	GO:0005737,cytoplasm; GO:0005829,cytosol; GO:0005634,nucleus; GO:0140453,protein aggregate center; GO:0042802,identical protein binding; GO:0051082,unfolded protein binding; GO:0034605,cellular response to heat; GO:0071218,cellular response to misfolded protein; GO:0034620,cellular response to unfolded protein; GO:0006457,protein folding; GO:0003674,molecular_function; GO:0005488,binding; GO:0005…	Hsp20/alpha crystallin family
Cluster-9201.3	31.5	25.62	27.76	84.27	99.25	87.24	2923	2735	3021	9090	10464	8541	1.66366	1.37517e-61	4.66158e-59	up	3865	--	--	hypothetical protein BV22DRAFT_186794 [Leucogyrophana mollusca]	--	A0A1Q3E4X3_LENED SubName: Full=VIT-domain-containing protein {ECO:0000313|EMBL:GAW02278.1};	--	--	Vault protein inter-alpha-trypsin domain
Cluster-10088.0	10.84	10.04	9.73	0.51	0.71	0.46	437	467	463	24	33	20	-4.17984	1.14625e-60	3.85058e-58	down	1832	--	--	major facilitator superfamily domain-containing protein [Lyophyllum atratum]	--	E2LPT4_MONPE SubName: Full=Uncharacterized protein {ECO:0000313|EMBL:EEB92567.1};	--	GO:0016021,integral component of membrane; GO:0022857,transmembrane transporter activity; GO:0003674,molecular_function; GO:0005215,transporter activity; GO:0005575,cellular_component; GO:0016020,membrane; GO:0031224,intrinsic component of membrane; GO:0110165,cellular anatomical entity	--
Cluster-8548.0	2.21	2.23	2.35	8.89	9.01	8.31	231	268	288	1085	1074	919	1.94414	1.87188e-59	6.23203e-57	up	4269	--	--	hypothetical protein FPV67DRAFT_1025632 [Lyophyllum atratum]	MEI2_SCHPO RecName: Full=Meiosis protein mei2;	A0A8H5HC08_9AGAR RecName: Full=RRM_2 domain-containing protein {ECO:0000259|Pfam:PF04059};	Protein Mei2, essential for commitment to meiosis, and related proteins	GO:0005737,cytoplasm; GO:0010494,cytoplasmic stress granule; GO:0005829,cytosol; GO:0033620,Mei2 nuclear dot complex; GO:0000228,nuclear chromosome; GO:0005634,nucleus; GO:1990904,ribonucleoprotein complex; GO:0034064,Tor2-Mei2-Ste11 complex; GO:0140311,protein sequestering activity; GO:0003723,RNA binding; GO:0051321,meiotic cell cycle; GO:0140538,negative regulation of conjugation with zygote; …	RNA recognition motif 2
Cluster-7557.13	55.78	63.64	65.85	11.15	10.46	12.59	1476	1946	2070	345	319	363	-2.43268	3.42243e-59	1.12934e-56	down	1310	K00249 acyl-CoA dehydrogenase [EC:1.3.8.7] | (RefSeq) hypothetical protein (A)	ko00071: Fatty acid degradation; ko00280: Valine, leucine and isoleucine degradation; ko01100: Metabolic pathways; ko01110: Biosynthesis of secondary metabolites; ko01212: Fatty acid metabolism	acyl-CoA dehydrogenase/oxidase [Infundibulicybe gibba]	AF101_ALTAL RecName: Full=Acyl-CoA dehydrogenase AFT10-1 {ECO:0000303|Ref.1}; EC=1.-.-.- {ECO:0000305|Ref.1}; AltName: Full=AF-toxin biosynthesis protein 10-1 {ECO:0000303|Ref.1};	B0CUU3_LACBS SubName: Full=Predicted protein {ECO:0000313|EMBL:EDR14157.1};	Predicted acyl-CoA dehydrogenase	GO:0050660,flavin adenine dinucleotide binding; GO:0016627,oxidoreductase activity, acting on the CH-CH group of donors; GO:0000166,nucleotide binding; GO:0003674,molecular_function; GO:0005488,binding; GO:0036094,small molecule binding; GO:0043167,ion binding; GO:0043168,anion binding; GO:0097159,organic cyclic compound binding; GO:1901265,nucleoside phosphate binding; GO:1901363,heterocyclic co…	Acyl-CoA dehydrogenase, middle domain
Cluster-6031.0	27.43	26.63	26.97	52.77	58.06	52.69	1916	2137	2206	4281	4609	3894	1.00483	6.00503e-59	1.96417e-56	up	2994	K05917 sterol 14alpha-demethylase [EC:1.14.14.154 1.14.15.36] | (RefSeq) hypothetical protein (A)	ko00100: Steroid biosynthesis; ko01100: Metabolic pathways; ko01110: Biosynthesis of secondary metabolites	cytochrome P450 [Lyophyllum atratum]	DRTD_ASPCI RecName: Full=Cytochrome P450 monooxygenase drtD {ECO:0000303|PubMed:34468074}; EC=1.-.-.- {ECO:0000269|PubMed:34468074}; AltName: Full=Drimane-type sesquiterpene ester biosynthesis cluster protein D {ECO:0000303|PubMed:34468074};	A0A8H7DHT7_9AGAR SubName: Full=Cytochrome P450 2B11 {ECO:0000313|EMBL:KAF7372763.1};	Cytochrome P450 CYP2 subfamily	GO:0016021,integral component of membrane; GO:0020037,heme binding; GO:0005506,iron ion binding; GO:0004497,monooxygenase activity; GO:0016705,oxidoreductase activity, acting on paired donors, with incorporation or reduction of molecular oxygen; GO:0044550,secondary metabolite biosynthetic process; GO:0016114,terpenoid biosynthetic process; GO:0003674,molecular_function; GO:0005488,binding; GO:00…	Cytochrome P450
Cluster-13499.6	159.35	149.77	154.59	42.89	46.52	55.45	8386	9074	9615	2621	2881	3130	-1.67047	6.63233e-59	2.15049e-56	down	2664	--	--	hypothetical protein FPV67DRAFT_744807 [Lyophyllum atratum]	--	A0A369J4J2_HYPMA RecName: Full=GPI-anchored domain-containing protein {ECO:0000259|Pfam:PF10342};	--	GO:0110165,cellular anatomical entity; GO:0005575,cellular_component	Kre9/KNH-like N-terminal Ig-like domain
Cluster-11850.4	192.35	182.72	173.6	52.63	45.99	42.33	5378	5901	5759	1719	1480	1286	-1.95297	1.14827e-57	3.69111e-55	down	1366	--	--	activator of Hsp90 ATPase [Lyophyllum atratum]	YNY8_SCHPO RecName: Full=Uncharacterized protein C1711.08;	A0A8H5MA77_9AGAR RecName: Full=Aha1_N domain-containing protein {ECO:0000259|SMART:SM01000};	Uncharacterized conserved protein	GO:0005829,cytosol; GO:0001671,ATPase activator activity; GO:0051087,chaperone binding; GO:0051879,Hsp90 protein binding; GO:0032781,positive regulation of ATP-dependent activity; GO:0006457,protein folding; GO:0003674,molecular_function; GO:0098772,molecular function regulator activity; GO:0140677,molecular function activator activity; GO:0005488,binding; GO:0005515,protein binding; GO:0031072,h…	Activator of Hsp90 ATPase, N-terminal
Cluster-12065.6	156.15	67.97	80.75	43.25	45.4	58.38	4788	4813	5194	2138	2409	2145	-1.17183	1.62163e-57	5.16816e-55	down	5953	K20408 SEA/GATOR complex protein SEA2/WDR24 | (RefSeq) hypothetical protein (A)	--	hypothetical protein FPV67DRAFT_1497690 [Lyophyllum atratum]	YI7E_SCHPO RecName: Full=Putative aryl-alcohol dehydrogenase C977.14c; EC=1.1.1.-;	A0A8H5GUQ6_9AGAR SubName: Full=Uncharacterized protein {ECO:0000313|EMBL:KAF5371397.1};	Voltage-gated shaker-like K+ channel, subunit beta/KCNAB	GO:0005829,cytosol; GO:0005634,nucleus; GO:0016491,oxidoreductase activity; GO:0071805,potassium ion transmembrane transport; GO:0003674,molecular_function; GO:0003824,catalytic activity; GO:0006810,transport; GO:0006811,ion transport; GO:0006812,cation transport; GO:0006813,potassium ion transport; GO:0008150,biological_process; GO:0009987,cellular process; GO:0030001,metal ion transport; GO:003…	Tetratricopeptide repeat
Cluster-13506.0	0.6	0.55	0.8	6.71	7.04	8.92	92	98	145	1204	1235	1447	3.52404	4.07396e-57	1.27655e-54	up	6139	K20183 Vam6/Vps39-like protein vacuolar protein sorting-associated protein 39 | (RefSeq) hypothetical protein (A)	ko04138: Autophagy - yeast	hypothetical protein FPV67DRAFT_1746459, partial [Lyophyllum atratum]	VAM6_SCHPO RecName: Full=Vacuolar morphogenesis protein 6; AltName: Full=Vacuolar protein sorting-associated protein 39;	A0A8H5HAM1_9AGAR RecName: Full=CNH domain-containing protein {ECO:0000259|PROSITE:PS50219};	Vacuolar assembly/sorting proteins VPS39/VAM6/VPS3	GO:0005737,cytoplasm; GO:0005829,cytosol; GO:0000329,fungal-type vacuole membrane; GO:0016020,membrane; GO:0005634,nucleus; GO:1902500,vacuolar HOPS complex; GO:1990816,vacuole-mitochondrion membrane contact site; GO:0005085,guanyl-nucleotide exchange factor activity; GO:0006914,autophagy; GO:0034058,endosomal vesicle fusion; GO:0006886,intracellular protein transport; GO:1904263,positive regulat…	Vacuolar sorting protein 39 domain 1
Cluster-10840.1	0.56	0.43	0.48	2.91	3.55	3.3	107	96	107	649	775	665	2.72333	9.04382e-57	2.81022e-54	up	7567	K21631 Gti1/Pac2 family transcription factor | (RefSeq) hypothetical protein (A)	--	hypothetical protein D9615_005748 [Tricholomella constricta]	WOR1_GIBZE RecName: Full=Global transcription regulator FGP1 {ECO:0000305};	A0A8H5M3R4_9AGAR SubName: Full=Uncharacterized protein {ECO:0000313|EMBL:KAF5379763.1};	Gluconate transport-inducing protein	GO:0005634,nucleus; GO:0005575,cellular_component; GO:0005622,intracellular anatomical structure; GO:0043226,organelle; GO:0043227,membrane-bounded organelle; GO:0043229,intracellular organelle; GO:0043231,intracellular membrane-bounded organelle; GO:0110165,cellular anatomical entity	Gti1/Pac2 family
Cluster-11947.4	38.28	29.53	23.89	11.41	10.31	11.93	3945	4548	4460	2235	2124	2039	-1.04123	9.3478e-57	2.88067e-54	down	7206	K00380 sulfite reductase (NADPH) flavoprotein alpha-component [EC:1.8.1.2] | (RefSeq) hypothetical protein (A)	ko00920: Sulfur metabolism; ko01100: Metabolic pathways	hypothetical protein D9615_000266 [Tricholomella constricta]	MET10_SCHPO RecName: Full=Probable sulfite reductase [NADPH] flavoprotein component; EC=1.8.1.2;	A0A8H5HRE1_9AGAR RecName: Full=FAD-binding FR-type domain-containing protein {ECO:0000259|PROSITE:PS51384};	NADP/FAD dependent oxidoreductase	GO:0005829,cytosol; GO:0009337,sulfite reductase complex (NADPH); GO:0050660,flavin adenine dinucleotide binding; GO:0010181,FMN binding; GO:0016491,oxidoreductase activity; GO:0004783,sulfite reductase (NADPH) activity; GO:0070814,hydrogen sulfide biosynthetic process; GO:0000103,sulfate assimilation; GO:0000166,nucleotide binding; GO:0003674,molecular_function; GO:0005488,binding; GO:0036094,sm…	FAD binding domain
Cluster-9992.9	7.83	6.45	7.92	26.26	26.92	26.38	375	355	446	1466	1474	1350	1.84266	3.5781e-56	1.09361e-53	up	2118	K01336 cerevisin [EC:3.4.21.48] | (RefSeq) hypothetical protein (A)	ko04138: Autophagy - yeast	hypothetical protein DXG03_008225 [Asterophora parasitica]	CUDP_METAN RecName: Full=Cuticle-degrading protease; EC=3.4.21.-; AltName: Full=Chymoelastase; AltName: Full=PR1; Flags: Precursor;	A0A369J854_HYPMA SubName: Full=Cuticle-degrading protease {ECO:0000313|EMBL:RDB17350.1};	Subtilisin-related protease/Vacuolar protease B	GO:0005576,extracellular region; GO:0004252,serine-type endopeptidase activity; GO:0006508,proteolysis; GO:0003674,molecular_function; GO:0003824,catalytic activity; GO:0004175,endopeptidase activity; GO:0008233,peptidase activity; GO:0008236,serine-type peptidase activity; GO:0016787,hydrolase activity; GO:0017171,serine hydrolase activity; GO:0140096,catalytic activity, acting on a protein; GO:…	Subtilase family
Cluster-5694.0	42.48	37.23	34.61	119.27	134.64	115.81	1810	1833	1742	5915	6556	5284	1.68881	7.69459e-56	2.33265e-53	up	2249	K00801 farnesyl-diphosphate farnesyltransferase [EC:2.5.1.21] | (RefSeq) hypothetical protein (A)	ko00100: Steroid biosynthesis; ko00909: Sesquiterpenoid and triterpenoid biosynthesis; ko01100: Metabolic pathways; ko01110: Biosynthesis of secondary metabolites	squalene synthase [Lyophyllum atratum]	ERG9_GANLU RecName: Full=Squalene synthase {ECO:0000303|PubMed:18051320}; Short=SQS {ECO:0000303|PubMed:18051320}; Short=SS {ECO:0000250|UniProtKB:P29704}; EC=2.5.1.21 {ECO:0000305|PubMed:18051320}; AltName: Full=FPP:FPP farnesyltransferase {ECO:0000250|UniProtKB:P29704}; AltName: Full=Farnesyl-diphosphate farnesyltransferase {ECO:0000250|UniProtKB:P29704};	A0A8H5HA08_9AGAR RecName: Full=Squalene synthase {ECO:0000256|ARBA:ARBA00012373, ECO:0000256|RuleBase:RU368088}; Short=SQS {ECO:0000256|RuleBase:RU368088}; Short=SS {ECO:0000256|RuleBase:RU368088}; EC=2.5.1.21 {ECO:0000256|ARBA:ARBA00012373, ECO:0000256|RuleBase:RU368088};	Squalene synthetase	GO:0004310,farnesyl-diphosphate farnesyltransferase activity; GO:0051996,squalene synthase activity; GO:0008610,lipid biosynthetic process; GO:0003674,molecular_function; GO:0003824,catalytic activity; GO:0004311,farnesyltranstransferase activity; GO:0004659,prenyltransferase activity; GO:0016740,transferase activity; GO:0016765,transferase activity, transferring alkyl or aryl (other than methyl)…	Squalene/phytoene synthase
Cluster-12237.2	19.29	21.67	20.42	53.64	54.83	51.74	1879	2419	2322	6049	6045	5291	1.37103	1.42132e-55	4.27404e-53	up	4006	--	--	hypothetical protein FPV67DRAFT_1620405 [Lyophyllum atratum]	--	A0A369JXI0_HYPMA SubName: Full=Uncharacterized protein {ECO:0000313|EMBL:RDB24353.1};	--	--	--
Cluster-5069.17	35.59	38.91	32.49	161.76	142.1	139.34	1539	1941	1657	8160	7035	6463	2.051	1.90189e-55	5.67342e-53	up	2141	K17065 dynamin 1-like protein [EC:3.6.5.5] | (RefSeq) hypothetical protein (A)	ko04139: Mitophagy - yeast	P-loop containing nucleoside triphosphate hydrolase protein [Lyophyllum atratum]	DNM1_YEAST RecName: Full=Dynamin-related protein DNM1; EC=3.6.5.5;	A0A0L6WXI4_9AGAR SubName: Full=Interferon-induced GTP-binding protein Mx {ECO:0000313|EMBL:KNZ80290.1};	Vacuolar sorting protein VPS1, dynamin, and related proteins	GO:0005737,cytoplasm; GO:0005829,cytosol; GO:0016020,membrane; GO:0005874,microtubule; GO:0005741,mitochondrial outer membrane; GO:0005739,mitochondrion; GO:0005777,peroxisome; GO:0005525,GTP binding; GO:0003924,GTPase activity; GO:0042802,identical protein binding; GO:0008017,microtubule binding; GO:0015886,heme transport; GO:0016236,macroautophagy; GO:0061024,membrane organization; GO:0000266,m…	Dynamin central region
Cluster-4600.8	97.64	87.03	85.7	33.17	38.88	36.84	4001	4113	4143	1585	1824	1620	-1.31367	6.72345e-55	1.98971e-52	down	1857	--	--	hypothetical protein FPV67DRAFT_1485094 [Lyophyllum atratum]	ANXC1_CRYNH RecName: Full=Annexin C1 {ECO:0000303|PubMed:31140968};	A0A369JVH7_HYPMA SubName: Full=Annexin A11 {ECO:0000313|EMBL:RDB24547.1};	Annexin	GO:0005509,calcium ion binding; GO:0005544,calcium-dependent phospholipid binding; GO:0003674,molecular_function; GO:0005488,binding; GO:0043167,ion binding; GO:0043169,cation binding; GO:0046872,metal ion binding; GO:0005543,phospholipid binding; GO:0008289,lipid binding	Annexin
Cluster-5488.9	32.26	34.17	30.38	9.19	8.46	7.69	5521	6725	6072	1826	1643	1381	-1.94335	7.79597e-55	2.28895e-52	down	6763	K19305 deuterolysin [EC:3.4.24.39] | (RefSeq) hypothetical protein (A)	--	hypothetical protein D9615_006123 [Tricholomella constricta]	NPIIC_ASPFU RecName: Full=Neutral protease 2 homolog AFUB_070680; EC=3.4.24.39; AltName: Full=Deuterolysin AFUB_070680; Flags: Precursor;	A0A8H5HB60_9AGAR RecName: Full=Myb_DNA-bind_2 domain-containing protein {ECO:0000259|Pfam:PF08914};	Purple acid phosphatase	GO:0005576,extracellular region; GO:0046872,metal ion binding; GO:0004222,metalloendopeptidase activity; GO:0006508,proteolysis; GO:0003674,molecular_function; GO:0005488,binding; GO:0043167,ion binding; GO:0043169,cation binding; GO:0003824,catalytic activity; GO:0004175,endopeptidase activity; GO:0008233,peptidase activity; GO:0008237,metallopeptidase activity; GO:0016787,hydrolase activity; GO…	Deuterolysin metalloprotease (M35) family
Cluster-13750.0	34.3	31.3	33.21	9.71	12.65	11.41	5117	5371	5790	1684	2143	1789	-1.56213	1.94994e-54	5.68043e-52	down	5936	--	--	YL1 nuclear protein-domain-containing protein [Lyophyllum atratum]	--	A0A8H5M0L6_9AGAR RecName: Full=YL1_C domain-containing protein {ECO:0000259|SMART:SM00993};	--	GO:0005634,nucleus; GO:0043486,histone exchange; GO:0006355,regulation of DNA-templated transcription; GO:0006325,chromatin organization; GO:0006338,chromatin remodeling; GO:0008150,biological_process; GO:0009987,cellular process; GO:0016043,cellular component organization; GO:0034728,nucleosome organization; GO:0043933,protein-containing complex organization; GO:0071824,protein-DNA complex subun…	Family of unknown function (DUF6540)
Cluster-12622.3	24.87	20.2	22.04	7.64	8.3	8.64	4709	4398	4874	1681	1782	1716	-1.46078	1.05328e-52	3.02114e-50	down	7450	--	--	hypothetical protein C0995_014932 [Termitomyces sp. Mi166#008]	TAZF_ASPTN RecName: Full=FAD-binding monooxygenase tazF {ECO:0000303|PubMed:35398258}; EC=1.14.13.- {ECO:0000305|PubMed:35398258}; AltName: Full=Azaphilone biosynthesis cluster protein F {ECO:0000303|PubMed:35398258};	A0A8H5GY69_9AGAR SubName: Full=Uncharacterized protein {ECO:0000313|EMBL:KAF5373273.1};	--	GO:0050660,flavin adenine dinucleotide binding; GO:0004499,N,N-dimethylaniline monooxygenase activity; GO:0050661,NADP binding; GO:0000166,nucleotide binding; GO:0003674,molecular_function; GO:0005488,binding; GO:0036094,small molecule binding; GO:0043167,ion binding; GO:0043168,anion binding; GO:0097159,organic cyclic compound binding; GO:1901265,nucleoside phosphate binding; GO:1901363,heterocy…	NAD(P)-binding Rossmann-like domain
Cluster-10499.1	18.82	21.25	20.04	48.74	51	49.85	1312	1708	1636	3939	4038	3671	1.30189	1.11857e-52	3.18391e-50	up	2965	K07748 sterol-4alpha-carboxylate 3-dehydrogenase (decarboxylating) [EC:1.1.1.170] | (RefSeq) hypothetical protein (A)	ko00100: Steroid biosynthesis; ko01100: Metabolic pathways; ko01110: Biosynthesis of secondary metabolites	hypothetical protein DXG01_011211 [Tephrocybe rancida]	ERG26_SCHPO RecName: Full=Sterol-4-alpha-carboxylate 3-dehydrogenase erg26, decarboxylating {ECO:0000250|UniProtKB:P53199}; EC=1.1.1.170 {ECO:0000250|UniProtKB:P53199}; AltName: Full=C-3 sterol dehydrogenase erg26 {ECO:0000250|UniProtKB:P53199}; AltName: Full=C-4 decarboxylase erg26 {ECO:0000250|UniProtKB:P53199}; AltName: Full=Ergosterol biosynthetic protein 26 {ECO:0000250|UniProtKB:P53199};	A0A409XLM4_PSICY RecName: Full=Cell division cycle protein 123 {ECO:0000256|ARBA:ARBA00020614};	C-3 sterol dehydrogenase/3-beta-hydroxysteroid dehydrogenase and related dehydrogenases	GO:0005783,endoplasmic reticulum; GO:0005789,endoplasmic reticulum membrane; GO:0005794,Golgi apparatus; GO:0003854,3-beta-hydroxy-delta5-steroid dehydrogenase activity; GO:0103066,4alpha-carboxy-4beta-methyl-5alpha-cholesta-8-en-3beta-ol:NAD(P)+ 3-oxidoreductase (decarboxylating) activity; GO:0103067,4alpha-carboxy-5alpha-cholesta-8-en-3beta-ol:NAD(P)+ 3-dehydrogenase (decarboxylating) activity;…	D123
Cluster-2340.6	21.84	31.43	21.27	81.63	77.54	87.21	1988	2640	2498	7068	6787	6190	1.47165	2.72399e-52	7.69484e-50	up	4918	--	--	iron permease FTR1 [Lyophyllum atratum]	FTR1_RHIO9 RecName: Full=High affinity iron permease 1 {ECO:0000303|PubMed:15158278};	A0A8H5HHL6_9AGAR SubName: Full=Uncharacterized protein {ECO:0000313|EMBL:KAF5383085.1};	--	GO:0033573,high-affinity iron permease complex; GO:0005381,iron ion transmembrane transporter activity; GO:0055072,iron ion homeostasis; GO:0003674,molecular_function; GO:0005215,transporter activity; GO:0008324,cation transmembrane transporter activity; GO:0015075,ion transmembrane transporter activity; GO:0015318,inorganic molecular entity transmembrane transporter activity; GO:0022857,transmem…	Iron permease FTR1 family
Cluster-11516.7	56.51	42.7	46.13	9.73	9.71	8.82	1512	1320	1466	304	299	257	-2.35374	3.79244e-52	1.06325e-49	down	1321	K00059 3-oxoacyl-[acyl-carrier protein] reductase [EC:1.1.1.100] | (RefSeq) hypothetical protein (A)	ko00061: Fatty acid biosynthesis; ko00780: Biotin metabolism; ko01100: Metabolic pathways; ko01110: Biosynthesis of secondary metabolites; ko01212: Fatty acid metabolism; ko01240: Biosynthesis of cofactors	short-chain alcohol dehydrogenase [Lyophyllum atratum]	YI49_SCHPO RecName: Full=Uncharacterized oxidoreductase SPBC1348.09; EC=1.-.-.-;	A0A067T8T1_GALM3 SubName: Full=Uncharacterized protein {ECO:0000313|EMBL:KDR79526.1};	Predicted dehydrogenase	GO:0005737,cytoplasm; GO:0005634,nucleus; GO:0016491,oxidoreductase activity; GO:0003674,molecular_function; GO:0003824,catalytic activity; GO:0005575,cellular_component; GO:0005622,intracellular anatomical structure; GO:0110165,cellular anatomical entity; GO:0043226,organelle; GO:0043227,membrane-bounded organelle; GO:0043229,intracellular organelle; GO:0043231,intracellular membrane-bounded org…	short chain dehydrogenase
Cluster-13071.4	24.11	32.69	29.86	3.5	2.79	2.78	1324	2061	1918	220	171	160	-3.28147	4.11361e-52	1.14469e-49	down	2389	--	--	hypothetical protein FPV67DRAFT_1671766 [Lyophyllum atratum]	--	A0A8H5H3K5_9AGAR SubName: Full=Uncharacterized protein {ECO:0000313|EMBL:KAF5376049.1};	--	GO:0051087,chaperone binding; GO:0003674,molecular_function; GO:0005488,binding; GO:0005515,protein binding	BAG domain
Cluster-7952.0	4.78	4.99	5.5	30.8	24.18	26.18	579	695	780	4340	3329	3340	2.40433	8.23419e-52	2.27434e-49	up	4881	K19329 WW domain-containing oxidoreductase | (RefSeq) hypothetical protein (A)	--	hypothetical protein FPV67DRAFT_1409312 [Lyophyllum atratum]	DMXR8_CRYX8 RecName: Full=Short chain dehydrogenase/reductase dmxR8 {ECO:0000303|PubMed:30996871}; Short=SDR dmxR8 {ECO:0000303|PubMed:30996871}; EC=1.1.1.- {ECO:0000305|PubMed:30996871}; AltName: Full=Dimeric xanthone biosynthesis cluster protein R8 {ECO:0000303|PubMed:30996871};	A0A8H5HI84_9AGAR SubName: Full=Uncharacterized protein {ECO:0000313|EMBL:KAF5383770.1};	Dehydrogenases with different specificities (related to short-chain alcohol dehydrogenases)	GO:0016491,oxidoreductase activity; GO:0003674,molecular_function; GO:0003824,catalytic activity	short chain dehydrogenase
Cluster-4600.1	97.17	87.72	85.32	35.55	41.27	38.04	3866	4025	4006	1650	1880	1625	-1.23526	1.77407e-51	4.86409e-49	down	1812	--	--	hypothetical protein FPV67DRAFT_1485094 [Lyophyllum atratum]	ANXC1_CRYNH RecName: Full=Annexin C1 {ECO:0000303|PubMed:31140968};	A0A369JVH7_HYPMA SubName: Full=Annexin A11 {ECO:0000313|EMBL:RDB24547.1};	Annexin	GO:0005509,calcium ion binding; GO:0005544,calcium-dependent phospholipid binding; GO:0003674,molecular_function; GO:0005488,binding; GO:0043167,ion binding; GO:0043169,cation binding; GO:0046872,metal ion binding; GO:0005543,phospholipid binding; GO:0008289,lipid binding	Annexin
Cluster-7765.3	60.4	47.41	51.1	16.33	18.77	17.61	8951	8080	8848	2813	3158	2742	-1.60232	3.24746e-51	8.83879e-49	down	5898	K12398 AP-3 complex subunit mu | (RefSeq) hypothetical protein (A)	--	hypothetical protein D9615_000065 [Tricholomella constricta]	STI1_SCHPO RecName: Full=Heat shock protein sti1 homolog;	A0A8H5HQR7_9AGAR RecName: Full=MHD domain-containing protein {ECO:0000259|PROSITE:PS51072};	Molecular co-chaperone STI1	GO:0005737,cytoplasm; GO:0005829,cytosol; GO:0005634,nucleus; GO:0032991,protein-containing complex; GO:0042030,ATPase inhibitor activity; GO:0030544,Hsp70 protein binding; GO:0051879,Hsp90 protein binding; GO:0006457,protein folding; GO:0003674,molecular_function; GO:0098772,molecular function regulator activity; GO:0140678,molecular function inhibitor activity; GO:0005488,binding; GO:0005515,pr…	Uncharacterized protein conserved in bacteria (DUF2263)
Cluster-4313.5	16.19	15.42	15.01	4.88	5.27	5.76	1071	1175	1166	376	398	404	-1.55856	4.62161e-51	1.24877e-48	down	2808	K18703 succinate---hydroxymethylglutarate CoA-transferase [EC:2.8.3.13] | (RefSeq) hypothetical protein (A)	--	hypothetical protein D9615_008957 [Tricholomella constricta]	FDB20_FUSPC RecName: Full=Acyl-CoA transferase FPSE_08120 {ECO:0000303|PubMed:25727347}; EC=2.8.3.- {ECO:0000305|PubMed:26828593}; AltName: Full=Fusarium detoxification of benzoxazolinone cluster protein FPSE_08120 {ECO:0000303|PubMed:25727347}; Short=FDB cluster protein FPSE_08120 {ECO:0000303|PubMed:25727347}; Flags: Precursor;	A0A8H5H0X4_9AGAR SubName: Full=Uncharacterized protein {ECO:0000313|EMBL:KAF5374612.1};	Predicted L-carnitine dehydratase/alpha-methylacyl-CoA racemase	GO:0005739,mitochondrion; GO:0016746,acyltransferase activity; GO:0003674,molecular_function; GO:0003824,catalytic activity; GO:0016740,transferase activity; GO:0005575,cellular_component; GO:0005622,intracellular anatomical structure; GO:0005737,cytoplasm; GO:0043226,organelle; GO:0043227,membrane-bounded organelle; GO:0043229,intracellular organelle; GO:0043231,intracellular membrane-bounded or…	CoA-transferase family III
Cluster-13598.3	0.95	0.5	0.75	11.21	12.08	10.53	49	30	46	685	724	589	3.96495	5.10563e-51	1.36963e-48	up	2292	--	--	hypothetical protein D9615_007081 [Tricholomella constricta]	--	A0A8H5H8B5_9AGAR SubName: Full=Uncharacterized protein {ECO:0000313|EMBL:KAF5378476.1};	--	--	--
Cluster-13063.10	44.81	33.41	36.5	8.29	8.02	7.46	2538	2179	2429	546	518	449	-2.27289	5.94216e-51	1.58265e-48	down	2447	K17066 alcohol oxidase [EC:1.1.3.13] | (RefSeq) alcohol oxidase-like protein (A)	ko00680: Methane metabolism; ko01100: Metabolic pathways; ko01200: Carbon metabolism	GMC oxidoreductase-domain-containing protein [Lyophyllum atratum]	ALOX_CANBO RecName: Full=Alcohol oxidase; Short=AO; Short=AOX; EC=1.1.3.13; AltName: Full=Methanol oxidase; Short=MOX;	A0A369JUB4_HYPMA SubName: Full=Alcohol oxidase {ECO:0000313|EMBL:RDB25919.1};	Glucose dehydrogenase/choline dehydrogenase/mandelonitrile lyase (GMC oxidoreductase family)	GO:0005782,peroxisomal matrix; GO:0047639,alcohol oxidase activity; GO:0050660,flavin adenine dinucleotide binding; GO:0046188,methane catabolic process; GO:0015945,methanol metabolic process; GO:0003674,molecular_function; GO:0003824,catalytic activity; GO:0016491,oxidoreductase activity; GO:0016614,oxidoreductase activity, acting on CH-OH group of donors; GO:0016899,oxidoreductase activity, act…	GMC oxidoreductase
Cluster-11039.1	16.9	23.25	22.36	149.07	128.26	135.46	368	586	581	3806	3234	3248	2.73292	1.01539e-50	2.66633e-48	up	1134	--	--	hypothetical protein FPV67DRAFT_1467444 [Lyophyllum atratum]	--	A0A8H5M8S6_9AGAR SubName: Full=Uncharacterized protein {ECO:0000313|EMBL:KAF5384922.1};	--	--	--
Cluster-10905.1	27.58	28.17	27.85	51.37	59.22	59.95	2619	3079	3097	5674	6398	6010	1.01731	2.96498e-50	7.73133e-48	up	3892	K18693 diacylglycerol diphosphate phosphatase / phosphatidate phosphatase [EC:3.1.3.81 3.1.3.4] | (RefSeq) hypothetical protein (A)	ko00561: Glycerolipid metabolism; ko00564: Glycerophospholipid metabolism; ko01110: Biosynthesis of secondary metabolites	PAP2-domain-containing protein [Lyophyllum atratum]	DPP1_SCHPO RecName: Full=Probable diacylglycerol pyrophosphate phosphatase 1; Short=DGPP phosphatase; EC=3.1.3.81; AltName: Full=Phosphatidate phosphatase; EC=3.1.3.4;	A0A8H5HP20_9AGAR RecName: Full=acidPPc domain-containing protein {ECO:0000259|SMART:SM00014};	Lipid phosphate phosphatase and related enzymes of the PAP2 family	GO:0005783,endoplasmic reticulum; GO:0005789,endoplasmic reticulum membrane; GO:0000329,fungal-type vacuole membrane; GO:0016021,integral component of membrane; GO:0000810,diacylglycerol diphosphate phosphatase activity; GO:0008195,phosphatidate phosphatase activity; GO:0006644,phospholipid metabolic process; GO:0003674,molecular_function; GO:0003824,catalytic activity; GO:0016462,pyrophosphatase…	Nuclear transition protein 2
Cluster-11564.4	32.29	39.39	35.75	8.21	8.08	8.49	1275	1795	1664	379	366	366	-2.1086	5.41352e-50	1.4018e-47	down	1883	--	--	hypothetical protein FPV67DRAFT_1479616 [Lyophyllum atratum]	--	A0A8H5HGA5_9AGAR RecName: Full=F-box domain-containing protein {ECO:0000259|PROSITE:PS50181};	--	--	F-box-like
Cluster-8401.1	9.77	8.73	8.58	21.8	25.82	23.76	1041	1070	1069	2701	3128	2668	1.38892	5.76641e-50	1.48288e-47	up	4430	--	--	nmrA-family protein [Lyophyllum atratum]	HIMF_ASPJA RecName: Full=NmrA-like family domain-containing oxidoreductase himF {ECO:0000303|PubMed:29314577}; EC=1.-.-.- {ECO:0000305|PubMed:29314577}; AltName: Full=Himeic acid A biosynthesis cluster protein F {ECO:0000303|PubMed:29314577};	A0A369K3X3_HYPMA SubName: Full=NmrA-like family domain-containing protein 1 {ECO:0000313|EMBL:RDB29339.1};	--	GO:0016491,oxidoreductase activity; GO:0003674,molecular_function; GO:0003824,catalytic activity	Nuclear cap-binding protein subunit 3
Cluster-11818.0	736.04	880.66	783.87	269.6	246.37	255.32	35421	48846	44409	15120	13551	13126	-1.64113	5.84093e-50	1.49176e-47	down	2126	K10256 omega-6 fatty acid desaturase / acyl-lipid omega-6 desaturase (Delta-12 desaturase) [EC:1.14.19.6 1.14.19.22] | (RefSeq) hypothetical protein (A)	ko01040: Biosynthesis of unsaturated fatty acids; ko01100: Metabolic pathways; ko01212: Fatty acid metabolism	fatty acid desaturase-domain-containing protein [Lyophyllum atratum]	FAD12_MORIS RecName: Full=Delta(12) fatty acid desaturase; EC=1.14.19.6 {ECO:0000250|UniProtKB:Q9Y8H5}; AltName: Full=Delta-12 fatty acid desaturase;	A0A369JER3_HYPMA SubName: Full=Delta(12) fatty acid desaturase {ECO:0000313|EMBL:RDB19077.1};	--	GO:0016021,integral component of membrane; GO:0102985,delta12-fatty-acid desaturase activity; GO:0102987,palmitoleic acid delta 12 desaturase activity; GO:0006636,unsaturated fatty acid biosynthetic process; GO:0003674,molecular_function; GO:0003824,catalytic activity; GO:0016491,oxidoreductase activity; GO:0016705,oxidoreductase activity, acting on paired donors, with incorporation or reduction …	Fatty acid desaturase
Cluster-10698.0	93.83	71.93	72.67	9.84	12.17	8.06	2564	2266	2355	311	379	239	-2.99067	7.4038e-50	1.87805e-47	down	1350	--	--	hypothetical protein FPV67DRAFT_237256 [Lyophyllum atratum]	--	A0A8H5H3X7_9AGAR RecName: Full=Ste24 endopeptidase {ECO:0000256|ARBA:ARBA00012336}; EC=3.4.24.84 {ECO:0000256|ARBA:ARBA00012336};	--	GO:0016021,integral component of membrane; GO:0046872,metal ion binding; GO:0004222,metalloendopeptidase activity; GO:0071586,CAAX-box protein processing; GO:0003674,molecular_function; GO:0005488,binding; GO:0043167,ion binding; GO:0043169,cation binding; GO:0003824,catalytic activity; GO:0004175,endopeptidase activity; GO:0008233,peptidase activity; GO:0008237,metallopeptidase activity; GO:0016…	--
Cluster-6998.2	41.34	44.28	43.22	21.07	21.75	21.18	4229	5216	5176	2508	2530	2286	-1.01917	8.43235e-50	2.1123e-47	down	4221	--	--	hypothetical protein D9615_008218 [Tricholomella constricta]	--	A0A8H5H398_9AGAR SubName: Full=Uncharacterized protein {ECO:0000313|EMBL:KAF5375943.1};	--	--	--
Cluster-7222.18	74.37	80.89	71.42	21.38	17.89	17.68	11719	14658	13145	3915	3199	2925	-2.00102	8.44058e-50	2.1123e-47	down	6251	--	--	hypothetical protein FPV67DRAFT_1414332 [Lyophyllum atratum]	PDE2_YEAST RecName: Full=3',5'-cyclic-nucleotide phosphodiesterase 2 {ECO:0000305}; Short=PDEase 2; EC=3.1.4.53 {ECO:0000269|PubMed:3025832}; AltName: Full=High-affinity cAMP phosphodiesterase {ECO:0000303|PubMed:3025832};	A0A8H5H9E0_9AGAR RecName: Full=PDEase domain-containing protein {ECO:0000259|PROSITE:PS51845};	Cyclic nucleotide phosphodiesterase	GO:0005737,cytoplasm; GO:0005634,nucleus; GO:0004115,3',5'-cyclic-AMP phosphodiesterase activity; GO:0004114,3',5'-cyclic-nucleotide phosphodiesterase activity; GO:0046872,metal ion binding; GO:0019933,cAMP-mediated signaling; GO:0007165,signal transduction; GO:0003674,molecular_function; GO:0003824,catalytic activity; GO:0004112,cyclic-nucleotide phosphodiesterase activity; GO:0008081,phosphoric…	3'5'-cyclic nucleotide phosphodiesterase
Cluster-9769.1	14.96	14.88	11.41	59.34	61.83	64.86	390	449	354	1813	1861	1847	2.18219	3.51006e-49	8.72555e-47	up	1297	--	--	hypothetical protein D9615_003390 [Tricholomella constricta]	--	A0A8H5HJ86_9AGAR SubName: Full=Uncharacterized protein {ECO:0000313|EMBL:KAF5384310.1};	--	--	Pyridoxal phosphate biosynthesis protein PdxJ
Cluster-6500.1	95.02	132.05	111.04	826.33	634.81	719.08	2730	4381	3783	27742	20983	22434	2.69412	1.00326e-48	2.47744e-46	up	1395	--	--	hypothetical protein DXG01_013526 [Tephrocybe rancida]	--	A0A8H5M7J1_9AGAR SubName: Full=Uncharacterized protein {ECO:0000313|EMBL:KAF5383647.1};	--	--	--
Cluster-10287.3	91.58	80.29	85.54	22.69	28.74	21.55	31682	31927	34505	9116	11268	7798	-1.8317	1.16414e-48	2.85583e-46	down	13351	K04079 molecular chaperone HtpG | (RefSeq) heat-shock protein 90 (A)	ko04141: Protein processing in endoplasmic reticulum	heat-shock protein 90 [Lentinula edodes]	HSP90_SCHPO RecName: Full=Heat shock protein 90 homolog;	A0A1Q3E4Z7_LENED SubName: Full=Heat-shock protein 90 {ECO:0000313|EMBL:GAW02322.1};	Molecular chaperone (HSP90 family)	GO:0005829,cytosol; GO:0005739,mitochondrion; GO:0048471,perinuclear region of cytoplasm; GO:0005886,plasma membrane; GO:0140453,protein aggregate center; GO:0032991,protein-containing complex; GO:0005524,ATP binding; GO:0016887,ATP hydrolysis activity; GO:0044183,protein folding chaperone; GO:0051082,unfolded protein binding; GO:0006458,'de novo' protein folding; GO:0010619,adenylate cyclase-act…	L-lysine 6-monooxygenase/L-ornithine 5-monooxygenase
Cluster-13698.13	86.1	75.21	82.41	28.24	35.12	31.26	5559	5593	6246	2123	2585	2142	-1.3723	1.369e-48	3.33642e-46	down	2746	K17901 calcipressin-1 | (RefSeq) hypothetical protein (A)	--	Calcipressin-domain-containing protein [Lyophyllum atratum]	YA9F_SCHPO RecName: Full=Uncharacterized protein C13G6.15c;	A0A8H5MAG6_9AGAR SubName: Full=Uncharacterized protein {ECO:0000313|EMBL:KAF5386767.1};	Calcineurin-mediated signaling pathway inhibitor DSCR1	GO:0005737,cytoplasm; GO:0005829,cytosol; GO:0005634,nucleus; GO:0008597,calcium-dependent protein serine/threonine phosphatase regulator activity; GO:0019722,calcium-mediated signaling; GO:0003674,molecular_function; GO:0019208,phosphatase regulator activity; GO:0019888,protein phosphatase regulator activity; GO:0030234,enzyme regulator activity; GO:0098772,molecular function regulator activity;…	Family of unknown function (DUF6699)
Cluster-7134.10	5.08	4.47	4.37	0.91	1.15	0.88	1425	1441	1432	297	364	258	-2.25845	1.70645e-48	4.13183e-46	down	10897	K00968 choline-phosphate cytidylyltransferase [EC:2.7.7.15] | (RefSeq) hypothetical protein (A)	ko00440: Phosphonate and phosphinate metabolism; ko00564: Glycerophospholipid metabolism; ko01100: Metabolic pathways	hypothetical protein D9615_003497 [Tricholomella constricta]	APDD_EMENI RecName: Full=FAD-dependent monooxygenase apdD {ECO:0000303|PubMed:17369821}; EC=1.-.-.- {ECO:0000305|PubMed:17369821}; AltName: Full=Aspyridones biosynthesis protein D {ECO:0000303|PubMed:17369821};	A0A8H5HI67_9AGAR RecName: Full=FAD_binding_3 domain-containing protein {ECO:0000259|Pfam:PF01494};	Phosphorylcholine transferase/cholinephosphate cytidylyltransferase	GO:0071949,FAD binding; GO:0004497,monooxygenase activity; GO:0044550,secondary metabolite biosynthetic process; GO:0000166,nucleotide binding; GO:0003674,molecular_function; GO:0005488,binding; GO:0036094,small molecule binding; GO:0043167,ion binding; GO:0043168,anion binding; GO:0050660,flavin adenine dinucleotide binding; GO:0097159,organic cyclic compound binding; GO:1901265,nucleoside phosp…	Translation machinery-associated protein 16
Cluster-10112.0	141.92	100.11	111.21	20.23	23.79	18.82	3780	3080	3517	630	729	546	-2.48281	2.87184e-48	6.90873e-46	down	1316	K05275 pyridoxine 4-dehydrogenase [EC:1.1.1.65] | (RefSeq) hypothetical protein (A)	ko00750: Vitamin B6 metabolism; ko01100: Metabolic pathways	hypothetical protein H0H81_009119 [Sphagnurus paluster]	STR7_STRTC RecName: Full=Aldo-keto reductase str7 {ECO:0000303|PubMed:30258052}; EC=1.1.1.- {ECO:0000305|PubMed:30258052}; AltName: Full=Strobilurin A biosynthesis cluster protein r7 {ECO:0000303|PubMed:30258052};	A0A369JT29_HYPMA SubName: Full=Aldo-keto reductase yakc [NADP(+)] {ECO:0000313|EMBL:RDB23525.1};	Voltage-gated shaker-like K+ channel, subunit beta/KCNAB	GO:0016491,oxidoreductase activity; GO:0003674,molecular_function; GO:0003824,catalytic activity	Aldo/keto reductase family
Cluster-9050.6	103.63	79.22	100.1	243.39	308.09	248.22	3007	2854	3333	8457	9609	7693	1.45713	3.92476e-48	9.32143e-46	up	5865	--	--	hypothetical protein DXG01_005202 [Tephrocybe rancida]	NUP_CANAL RecName: Full=Purine nucleoside permease {ECO:0000303|PubMed:9802205}; Flags: Precursor;	A0A8H5M2Q7_9AGAR SubName: Full=Uncharacterized protein {ECO:0000313|EMBL:KAF5379130.1};	--	GO:0003824,catalytic activity; GO:0015506,nucleoside:proton symporter activity; GO:0009116,nucleoside metabolic process; GO:0015858,nucleoside transport; GO:0003674,molecular_function; GO:0005215,transporter activity; GO:0005337,nucleoside transmembrane transporter activity; GO:0008324,cation transmembrane transporter activity; GO:0015075,ion transmembrane transporter activity; GO:0015078,proton …	Survival protein SurE
Cluster-6024.3	4.46	3.56	4.06	11.06	12.61	11.93	826	758	877	2382	2652	2320	1.55064	7.4323e-48	1.75402e-45	up	7298	K06125 4-hydroxybenzoate polyprenyltransferase [EC:2.5.1.39] | (RefSeq) hypothetical protein (A)	ko00130: Ubiquinone and other terpenoid-quinone biosynthesis; ko01100: Metabolic pathways; ko01110: Biosynthesis of secondary metabolites; ko01240: Biosynthesis of cofactors	cytochrome P450 [Lyophyllum atratum]	CY098_POSPM RecName: Full=Cytochrome P450 monooxygenase 98 {ECO:0000303|PubMed:21938516}; EC=1.-.-.- {ECO:0000269|PubMed:21938516};	A0A369JHU8_HYPMA SubName: Full=Uncharacterized protein {ECO:0000313|EMBL:RDB18406.1};	Para-hydroxybenzoate-polyprenyl transferase	GO:0016021,integral component of membrane; GO:0020037,heme binding; GO:0005506,iron ion binding; GO:0004497,monooxygenase activity; GO:0016705,oxidoreductase activity, acting on paired donors, with incorporation or reduction of molecular oxygen; GO:0003674,molecular_function; GO:0005488,binding; GO:0046906,tetrapyrrole binding; GO:0097159,organic cyclic compound binding; GO:1901363,heterocyclic c…	Cytochrome P450
Cluster-8228.16	30.33	38.41	31.42	225.62	250.93	260.9	118	178	160	1071	1232	1368	2.99455	1.16749e-47	2.72084e-45	up	456	--	--	fungal hydrophobin-domain-containing protein [Cyathus striatus]	HYP3_AGABI RecName: Full=Hydrophobin-3; Flags: Precursor;	G3XKT0_PHONA RecName: Full=Hydrophobin {ECO:0000256|RuleBase:RU365009};	--	GO:0005576,extracellular region; GO:0009277,fungal-type cell wall; GO:0005199,structural constituent of cell wall; GO:0003674,molecular_function; GO:0005198,structural molecule activity; GO:0005575,cellular_component; GO:0110165,cellular anatomical entity; GO:0005618,cell wall; GO:0030312,external encapsulating structure; GO:0071944,cell periphery	--
Cluster-9218.0	37.51	40.82	37.55	82.86	91.2	84.98	1614	2028	1906	4153	4492	3915	1.1554	1.17791e-47	2.72807e-45	up	1982	K14565 nucleolar protein 58 | (RefSeq) hypothetical protein (A)	ko03008: Ribosome biogenesis in eukaryotes	Nucleolar protein 58 [Tricholoma furcatifolium]	NOP58_CRYNB RecName: Full=Nucleolar protein 58;	A0A369JBQ9_HYPMA SubName: Full=Nucleolar protein 58 {ECO:0000313|EMBL:RDB19541.1};	Ribosome biogenesis protein - Nop58p/Nop5p	GO:0031428,box C/D RNP complex; GO:0005730,nucleolus; GO:0032040,small-subunit processome; GO:0030515,snoRNA binding; GO:0006364,rRNA processing; GO:0003674,molecular_function; GO:0003676,nucleic acid binding; GO:0003723,RNA binding; GO:0005488,binding; GO:0097159,organic cyclic compound binding; GO:1901363,heterocyclic compound binding; GO:0006139,nucleobase-containing compound metabolic process…	snoRNA binding domain, fibrillarin
Cluster-4972.3	79.35	85.02	81.64	201.59	185.5	190.77	4688	5786	5666	13870	12503	11986	1.22778	2.26292e-47	5.20863e-45	up	2539	--	--	hypothetical protein FPV67DRAFT_784034 [Lyophyllum atratum]	--	A0A0L6W9G8_9AGAR SubName: Full=Uncharacterized protein {ECO:0000313|EMBL:KNZ72013.1};	--	--	--
Cluster-3500.10	194.58	145.81	175.98	25.72	34.65	31.96	2362	2068	2602	371	495	448	-2.44774	4.34588e-47	9.94167e-45	down	828	--	--	hypothetical protein FPV67DRAFT_1561015 [Lyophyllum atratum]	--	A0A369J4L5_HYPMA SubName: Full=Uncharacterized protein {ECO:0000313|EMBL:RDB16908.1};	--	--	--
Cluster-11644.3	3.8	3.59	3.2	23.79	20.46	19.74	161	178	162	1103	962	829	2.50188	3.12557e-46	7.0634e-44	up	1989	--	--	hypothetical protein FPV67DRAFT_1416858 [Lyophyllum atratum]	--	A0A369J3J5_HYPMA SubName: Full=Uncharacterized protein {ECO:0000313|EMBL:RDB16601.1};	--	GO:0016021,integral component of membrane; GO:0005575,cellular_component; GO:0016020,membrane; GO:0031224,intrinsic component of membrane; GO:0110165,cellular anatomical entity	TLC domain
Cluster-8966.10	5.75	3.89	4.33	36.44	52.92	42.62	179	138	158	1293	1844	1401	3.21826	5.72395e-46	1.28575e-43	up	1814	--	--	hypothetical protein FPV67DRAFT_1654462 [Lyophyllum atratum]	--	A0A369JD77_HYPMA SubName: Full=Uncharacterized protein {ECO:0000313|EMBL:RDB17673.1};	--	--	--
Cluster-1264.17	1.2	1.08	0.89	5.85	5.34	5.77	201	208	175	1144	1021	1020	2.41763	7.8149e-46	1.74492e-43	up	6662	K15562 serine/threonine-protein kinase BUR1 [EC:2.7.11.22 2.7.11.23] | (RefSeq) hypothetical protein (A)	--	P-loop containing nucleoside triphosphate hydrolase protein [Lyophyllum atratum]	MS116_PHANO RecName: Full=ATP-dependent RNA helicase MSS116, mitochondrial; EC=3.6.4.13; Flags: Precursor;	A0A8H5LZX6_9AGAR SubName: Full=Uncharacterized protein {ECO:0000313|EMBL:KAF5375697.1};	ATP-dependent RNA helicase pitchoune	GO:0005759,mitochondrial matrix; GO:0005524,ATP binding; GO:0016887,ATP hydrolysis activity; GO:0003723,RNA binding; GO:0003724,RNA helicase activity; GO:0006397,mRNA processing; GO:0006417,regulation of translation; GO:0008380,RNA splicing; GO:0000166,nucleotide binding; GO:0003674,molecular_function; GO:0005488,binding; GO:0017076,purine nucleotide binding; GO:0030554,adenyl nucleotide binding;…	Protein kinase domain
Cluster-8124.2	8.88	8.22	8.37	0.99	1.52	1.17	659	702	728	85	128	92	-2.80493	1.10406e-45	2.45048e-43	down	3112	--	--	hypothetical protein FPV67DRAFT_1736907, partial [Lyophyllum atratum]	SNG1_YEAST RecName: Full=Nitrosoguanidine resistance protein SNG1;	A0A8H5GZH5_9AGAR RecName: Full=DUF3533 domain-containing protein {ECO:0000259|Pfam:PF12051};	--	GO:0071944,cell periphery; GO:0000324,fungal-type vacuole; GO:0016021,integral component of membrane; GO:0016020,membrane; GO:0005886,plasma membrane; GO:0015931,nucleobase-containing compound transport; GO:0060237,regulation of fungal-type cell wall organization; GO:0061091,regulation of phospholipid translocation; GO:0006810,transport; GO:0008150,biological_process; GO:0051179,localization; GO:…	Protein of unknown function (DUF3533)
Cluster-12403.8	0	0.04	0.05	6.71	8.89	7.7	0	12	13	1901	2459	1968	7.98984	1.27217e-45	2.8069e-43	up	9508	K11142 cytosol aminopeptidase [EC:3.4.11.1 3.4.11.5] | (RefSeq) hypothetical protein (A)	ko00330: Arginine and proline metabolism; ko00480: Glutathione metabolism; ko01100: Metabolic pathways	leucine aminopeptidase [Lyophyllum atratum]	YA55_SCHPO RecName: Full=Putative aminopeptidase C13A11.05; EC=3.4.11.-;	A0A8H5M8T2_9AGAR RecName: Full=CYTOSOL_AP domain-containing protein {ECO:0000259|PROSITE:PS00631};	Predicted aminopeptidase of the M17 family	GO:0005737,cytoplasm; GO:0004177,aminopeptidase activity; GO:0030145,manganese ion binding; GO:0070006,metalloaminopeptidase activity; GO:0008233,peptidase activity; GO:0030163,protein catabolic process; GO:0006508,proteolysis; GO:0003674,molecular_function; GO:0003824,catalytic activity; GO:0008238,exopeptidase activity; GO:0016787,hydrolase activity; GO:0140096,catalytic activity, acting on a p…	Cytochrome c oxidase subunit Va
Cluster-7952.4	9.06	7.51	6.27	40.16	58.79	53.72	1137	1084	920	5863	8388	7099	2.72768	2.65215e-45	5.81726e-43	up	5046	K19329 WW domain-containing oxidoreductase | (RefSeq) hypothetical protein (A)	--	hypothetical protein FPV67DRAFT_1409312 [Lyophyllum atratum]	DMXR8_CRYX8 RecName: Full=Short chain dehydrogenase/reductase dmxR8 {ECO:0000303|PubMed:30996871}; Short=SDR dmxR8 {ECO:0000303|PubMed:30996871}; EC=1.1.1.- {ECO:0000305|PubMed:30996871}; AltName: Full=Dimeric xanthone biosynthesis cluster protein R8 {ECO:0000303|PubMed:30996871};	A0A8H5HI84_9AGAR SubName: Full=Uncharacterized protein {ECO:0000313|EMBL:KAF5383770.1};	Dehydrogenases with different specificities (related to short-chain alcohol dehydrogenases)	GO:0016491,oxidoreductase activity; GO:0003674,molecular_function; GO:0003824,catalytic activity	short chain dehydrogenase
Cluster-12453.17	36.73	32.05	33.81	75.34	72.65	71.52	4804	4822	5169	11457	10795	9841	1.08994	1.11379e-44	2.42871e-42	up	5249	K17260 actin-related protein 2 | (RefSeq) hypothetical protein (A)	ko04138: Autophagy - yeast; ko04144: Endocytosis	actin family [Lyophyllum atratum]	ARP2_SCHPO RecName: Full=Actin-related protein 2; AltName: Full=Actin-like protein 2;	A0A369JGM4_HYPMA RecName: Full=Actin-related protein 2 {ECO:0000256|RuleBase:RU365080};	Actin-related protein Arp2/3 complex, subunit Arp2	GO:0030479,actin cortical patch; GO:0005885,Arp2/3 protein complex; GO:0051285,cell cortex of cell tip; GO:0031097,medial cortex; GO:0051015,actin filament binding; GO:0005524,ATP binding; GO:0000147,actin cortical patch assembly; GO:0034314,Arp2/3 complex-mediated actin nucleation; GO:0006897,endocytosis; GO:0003674,molecular_function; GO:0003779,actin binding; GO:0005488,binding; GO:0005515,pro…	Phosphomethylpyrimidine kinase
Cluster-3695.3	12.55	11.41	12.2	3.49	3.7	4.4	1397	1462	1590	452	469	516	-1.65252	1.13702e-44	2.46496e-42	down	4511	--	--	hypothetical protein FPV67DRAFT_295251 [Lyophyllum atratum]	--	A0A8H5MAC8_9AGAR SubName: Full=Uncharacterized protein {ECO:0000313|EMBL:KAF5386647.1};	--	GO:0016021,integral component of membrane; GO:0005575,cellular_component; GO:0016020,membrane; GO:0031224,intrinsic component of membrane; GO:0110165,cellular anatomical entity	--
Cluster-12553.8	193.54	169.67	212.41	34.72	40.72	34.6	1118	1154	1557	240	287	250	-2.32075	1.87439e-44	4.04002e-42	down	529	K19487 transcription factor SFP1 | (RefSeq) hypothetical protein (A)	--	hypothetical protein FPV67DRAFT_1700706 [Lyophyllum atratum]	SFP1_SCHPO RecName: Full=Zinc finger protein sfp1;	A0A8H5M024_9AGAR SubName: Full=Uncharacterized protein {ECO:0000313|EMBL:KAF5375878.1};	Putative transcriptional repressor regulating G2/M transition	GO:0005829,cytosol; GO:0005634,nucleus; GO:0000981,DNA-binding transcription factor activity, RNA polymerase II-specific; GO:0046872,metal ion binding; GO:0000978,RNA polymerase II cis-regulatory region sequence-specific DNA binding; GO:0006357,regulation of transcription by RNA polymerase II; GO:0003674,molecular_function; GO:0003700,DNA-binding transcription factor activity; GO:0140110,transcri…	Aberrant zinc-finger
Cluster-5513.0	4.17	4.75	4.29	0.69	0.69	0.57	455	595	547	88	86	66	-2.75786	3.80234e-44	8.14837e-42	down	4421	--	--	hypothetical protein D9757_011525 [Collybiopsis confluens]	YCH4_YEAST RecName: Full=Putative transposon Ty5-1 protein YCL074W;	A0A8H5M1P5_9AGAR SubName: Full=Uncharacterized protein {ECO:0000313|EMBL:KAF5378035.1};	FOG: Transposon-encoded proteins with TYA, reverse transcriptase, integrase domains in various combinations	GO:0000943,retrotransposon nucleocapsid; GO:0003887,DNA-directed DNA polymerase activity; GO:0008233,peptidase activity; GO:0004540,ribonuclease activity; GO:0003723,RNA binding; GO:0003964,RNA-directed DNA polymerase activity; GO:0032197,transposition, RNA-mediated; GO:0003674,molecular_function; GO:0003824,catalytic activity; GO:0016740,transferase activity; GO:0016772,transferase activity, tra…	Reverse transcriptase (RNA-dependent DNA polymerase)
Cluster-12014.6	88.14	76.04	75.6	18.64	20.48	19.55	8577	7185	8555	1728	2147	2025	-2.07387	4.77651e-44	1.01775e-41	down	4709	--	--	Chloroperoxidase [Lyophyllum atratum]	APO1_AGRAE RecName: Full=Aromatic peroxygenase {ECO:0000303|PubMed:15294788, ECO:0000303|PubMed:16253244, ECO:0000303|PubMed:17410351, ECO:0000303|PubMed:18815784, ECO:0000303|PubMed:19022254, ECO:0000303|PubMed:19039585, ECO:0000303|PubMed:19394224}; Short=AaP {ECO:0000303|PubMed:15294788}; EC=1.11.2.1; Flags: Precursor;	A0A8H5GUI4_9AGAR RecName: Full=HEME_HALOPEROXIDASE domain-containing protein {ECO:0000259|PROSITE:PS51405};	--	GO:0020037,heme binding; GO:0046872,metal ion binding; GO:0004601,peroxidase activity; GO:0042744,hydrogen peroxide catabolic process; GO:0003674,molecular_function; GO:0005488,binding; GO:0046906,tetrapyrrole binding; GO:0097159,organic cyclic compound binding; GO:1901363,heterocyclic compound binding; GO:0043167,ion binding; GO:0043169,cation binding; GO:0003824,catalytic activity; GO:0016209,a…	Peroxidase, family 2
Cluster-10317.4	428.32	212.21	306.82	17.66	28.27	22.25	31749	18109	26669	1523	2386	1746	-3.80394	1.1157e-43	2.36376e-41	down	3106	K14797 essential nuclear protein 1 | (RefSeq) hypothetical protein (A)	--	hypothetical protein FPV67DRAFT_988896 [Lyophyllum atratum]	FRBJ_BLOB1 RecName: Full=2-oxoglutarate-dependent dioxygenase frbJ {ECO:0000303|PubMed:27660098}; EC=1.14.-.- {ECO:0000305|PubMed:27660098}; AltName: Full=FR901469 biosynthesis cluster protein J {ECO:0000303|PubMed:27660098};	A0A8H5H3P6_9AGAR RecName: Full=Fe2OG dioxygenase domain-containing protein {ECO:0000259|PROSITE:PS51471};	Iron/ascorbate family oxidoreductases	GO:0051213,dioxygenase activity; GO:0046872,metal ion binding; GO:0003674,molecular_function; GO:0003824,catalytic activity; GO:0016491,oxidoreductase activity; GO:0005488,binding; GO:0043167,ion binding; GO:0043169,cation binding	non-haem dioxygenase in morphine synthesis N-terminal
Cluster-9396.26	48.47	53.89	48.46	13.05	15.81	14.64	1066	1371	1271	336	402	354	-1.78619	1.16444e-43	2.45308e-41	down	1141	--	--	hypothetical protein FPV67DRAFT_1423604 [Lyophyllum atratum]	--	A0A8H5M0Z0_9AGAR SubName: Full=Uncharacterized protein {ECO:0000313|EMBL:KAF5377240.1};	--	GO:0051087,chaperone binding; GO:0003674,molecular_function; GO:0005488,binding; GO:0005515,protein binding	BAG domain
Cluster-8548.4	3.01	2.58	2.88	9.79	8.96	9.91	316	311	354	1195	1069	1097	1.75281	2.07788e-43	4.35281e-41	up	4271	--	--	hypothetical protein FPV67DRAFT_1025632 [Lyophyllum atratum]	MEI2_SCHPO RecName: Full=Meiosis protein mei2;	A0A8H5HC08_9AGAR RecName: Full=RRM_2 domain-containing protein {ECO:0000259|Pfam:PF04059};	Protein Mei2, essential for commitment to meiosis, and related proteins	GO:0005737,cytoplasm; GO:0010494,cytoplasmic stress granule; GO:0005829,cytosol; GO:0033620,Mei2 nuclear dot complex; GO:0000228,nuclear chromosome; GO:0005634,nucleus; GO:1990904,ribonucleoprotein complex; GO:0034064,Tor2-Mei2-Ste11 complex; GO:0140311,protein sequestering activity; GO:0003723,RNA binding; GO:0051321,meiotic cell cycle; GO:0140538,negative regulation of conjugation with zygote; …	RNA recognition motif 2
Cluster-11850.6	157.27	170.39	154.08	58.57	51.53	51.03	4271	5342	4964	1860	1611	1508	-1.57233	2.54132e-43	5.26449e-41	down	1386	--	--	activator of Hsp90 ATPase [Lyophyllum atratum]	YNY8_SCHPO RecName: Full=Uncharacterized protein C1711.08;	A0A8H5MA77_9AGAR RecName: Full=Aha1_N domain-containing protein {ECO:0000259|SMART:SM01000};	Uncharacterized conserved protein	GO:0005829,cytosol; GO:0001671,ATPase activator activity; GO:0051087,chaperone binding; GO:0051879,Hsp90 protein binding; GO:0032781,positive regulation of ATP-dependent activity; GO:0006457,protein folding; GO:0003674,molecular_function; GO:0098772,molecular function regulator activity; GO:0140677,molecular function activator activity; GO:0005488,binding; GO:0005515,protein binding; GO:0031072,h…	--
Cluster-4100.13	15.44	13.86	13.17	4.8	5.72	5.34	2389	2467	2381	863	1004	868	-1.4337	5.03652e-43	1.03758e-40	down	6146	--	--	hypothetical protein D9615_002000 [Tricholomella constricta]	YGE9_SCHPO RecName: Full=Uncharacterized methyltransferase C1347.09; EC=2.1.1.-;	A0A8H5HPL2_9AGAR SubName: Full=Uncharacterized protein {ECO:0000313|EMBL:KAF5386914.1};	Methyltransferases	GO:0019898,extrinsic component of membrane; GO:0005743,mitochondrial inner membrane; GO:0005634,nucleus; GO:0004395,hexaprenyldihydroxybenzoate methyltransferase activity; GO:0032259,methylation; GO:0006744,ubiquinone biosynthetic process; GO:0003674,molecular_function; GO:0003824,catalytic activity; GO:0008168,methyltransferase activity; GO:0008757,S-adenosylmethionine-dependent methyltransferas…	Protein of unknown function (DUF4246)
Cluster-12014.1	63.14	53.07	59.75	18.2	22.92	22.68	7310	7068	8090	2449	3015	2765	-1.47563	7.83131e-43	1.5957e-40	down	4729	--	--	Chloroperoxidase [Lyophyllum atratum]	APO1_AGRAE RecName: Full=Aromatic peroxygenase {ECO:0000303|PubMed:15294788, ECO:0000303|PubMed:16253244, ECO:0000303|PubMed:17410351, ECO:0000303|PubMed:18815784, ECO:0000303|PubMed:19022254, ECO:0000303|PubMed:19039585, ECO:0000303|PubMed:19394224}; Short=AaP {ECO:0000303|PubMed:15294788}; EC=1.11.2.1; Flags: Precursor;	A0A8H5GUI4_9AGAR RecName: Full=HEME_HALOPEROXIDASE domain-containing protein {ECO:0000259|PROSITE:PS51405};	--	GO:0020037,heme binding; GO:0046872,metal ion binding; GO:0004601,peroxidase activity; GO:0042744,hydrogen peroxide catabolic process; GO:0003674,molecular_function; GO:0005488,binding; GO:0046906,tetrapyrrole binding; GO:0097159,organic cyclic compound binding; GO:1901363,heterocyclic compound binding; GO:0043167,ion binding; GO:0043169,cation binding; GO:0003824,catalytic activity; GO:0016209,a…	Peroxidase, family 2
Cluster-7084.0	231.37	218.86	207.59	63.2	51.34	46.42	2509	2766	2751	810	658	583	-1.99467	1.07084e-42	2.17009e-40	down	721	--	--	hypothetical protein FPV67DRAFT_1700706 [Lyophyllum atratum]	--	A0A8H5M024_9AGAR SubName: Full=Uncharacterized protein {ECO:0000313|EMBL:KAF5375878.1};	--	--	--
Cluster-11133.5	20.95	19.1	20.75	54.59	56.77	49.28	615	647	722	1873	1917	1570	1.40784	1.33163e-42	2.68399e-40	up	1419	K04802 proliferating cell nuclear antigen | (RefSeq) hypothetical protein (A)	ko03030: DNA replication; ko03410: Base excision repair; ko03420: Nucleotide excision repair; ko03430: Mismatch repair	hypothetical protein D9615_006185 [Tricholomella constricta]	PCNA_CHATD RecName: Full=Proliferating cell nuclear antigen; Short=PCNA;	A0A8H5HBK1_9AGAR RecName: Full=Proliferating cell nuclear antigen {ECO:0000256|RuleBase:RU000641};	DNA polymerase delta processivity factor (proliferating cell nuclear antigen)	GO:0000785,chromatin; GO:0000781,chromosome, telomeric region; GO:0043596,nuclear replication fork; GO:0005654,nucleoplasm; GO:0043626,PCNA complex; GO:0035861,site of double-strand break; GO:0003677,DNA binding; GO:0030337,DNA polymerase processivity factor activity; GO:0042802,identical protein binding; GO:0070987,error-free translesion synthesis; GO:0042276,error-prone translesion synthesis; G…	Proliferating cell nuclear antigen, N-terminal domain
Cluster-12161.2	27.68	30.09	28.18	10.1	8.84	8.74	2450	2990	3024	1072	934	845	-1.59153	3.06089e-42	6.13626e-40	down	4009	--	--	hypothetical protein FPV67DRAFT_1412255 [Lyophyllum atratum]	ABAA_PENRW RecName: Full=Conidiophore development regulator abaA {ECO:0000305};	A0A369JHD5_HYPMA SubName: Full=Protein ras-2 {ECO:0000313|EMBL:RDB21288.1};	--	GO:0005634,nucleus; GO:0003700,DNA-binding transcription factor activity; GO:0048315,conidium formation; GO:0030435,sporulation resulting in formation of a cellular spore; GO:0003674,molecular_function; GO:0140110,transcription regulator activity; GO:0000003,reproduction; GO:0008150,biological_process; GO:0009987,cellular process; GO:0019954,asexual reproduction; GO:0030154,cell differentiation; …	TEA/ATTS domain
Cluster-13306.14	5.79	4.89	6.07	0.78	0.69	0.56	545	530	670	85	73	56	-3.05291	9.22459e-42	1.82961e-39	down	3869	K00573 protein-L-isoaspartate(D-aspartate) O-methyltransferase [EC:2.1.1.77] | (RefSeq) hypothetical protein (A)	--	protein-L-isoaspartate O-methyltransferase [Lyophyllum atratum]	PIMT_SCHPO RecName: Full=Probable protein-L-isoaspartate O-methyltransferase {ECO:0000250|UniProtKB:P23506}; Short=PIMT; EC=2.1.1.77 {ECO:0000250|UniProtKB:P23506}; AltName: Full=L-isoaspartyl protein carboxyl methyltransferase; AltName: Full=Protein L-isoaspartyl methyltransferase; AltName: Full=Protein-beta-aspartate methyltransferase;	A0A8H5M357_9AGAR SubName: Full=Uncharacterized protein {ECO:0000313|EMBL:KAF5379011.1};	Protein-L-isoaspartate(D-aspartate) O-methyltransferase	GO:0005737,cytoplasm; GO:0005829,cytosol; GO:0005634,nucleus; GO:0004719,protein-L-isoaspartate (D-aspartate) O-methyltransferase activity; GO:1990748,cellular detoxification; GO:0030091,protein repair; GO:0003674,molecular_function; GO:0003824,catalytic activity; GO:0008168,methyltransferase activity; GO:0008171,O-methyltransferase activity; GO:0008276,protein methyltransferase activity; GO:0008…	Fungal Zn(2)-Cys(6) binuclear cluster domain
Cluster-13698.2	125.35	131.46	129.98	27.7	26.14	18.81	7415	8958	9034	1908	1764	1183	-2.41472	1.07833e-41	2.12745e-39	down	2542	K17901 calcipressin-1 | (RefSeq) hypothetical protein (A)	--	Calcipressin-domain-containing protein [Lyophyllum atratum]	YA9F_SCHPO RecName: Full=Uncharacterized protein C13G6.15c;	A0A8H5MAG6_9AGAR SubName: Full=Uncharacterized protein {ECO:0000313|EMBL:KAF5386767.1};	Calcineurin-mediated signaling pathway inhibitor DSCR1	GO:0005737,cytoplasm; GO:0005829,cytosol; GO:0005634,nucleus; GO:0008597,calcium-dependent protein serine/threonine phosphatase regulator activity; GO:0019722,calcium-mediated signaling; GO:0003674,molecular_function; GO:0019208,phosphatase regulator activity; GO:0019888,protein phosphatase regulator activity; GO:0030234,enzyme regulator activity; GO:0098772,molecular function regulator activity;…	Family of unknown function (DUF6699)
Cluster-10439.8	0.54	0.18	0.21	13.92	16.83	16.17	13	5	6	395	471	429	5.71523	2.68116e-41	5.2343e-39	up	1226	--	--	hypothetical protein FPV67DRAFT_387352 [Lyophyllum atratum]	--	--	--	--	--
Cluster-9085.8	38.18	47.98	44.72	9.4	9.43	7.58	2063	2987	2841	591	581	436	-2.31513	3.18881e-41	6.19293e-39	down	2349	--	--	hypothetical protein FPV67DRAFT_1552627 [Lyophyllum atratum]	--	A0A369JF61_HYPMA SubName: Full=Uncharacterized protein {ECO:0000313|EMBL:RDB20789.1};	--	--	Family of unknown function (DUF6593)
Cluster-5486.5	18.93	19.24	18.59	40.85	38.62	39.48	1536	1796	1767	3855	3566	3387	1.0606	7.77685e-41	1.5025e-38	up	3370	K13091 RNA-binding protein 23/39 | (RefSeq) hypothetical protein (A)	--	Nuclear localization sequence-binding protein [Hypsizygus marmoreus]	NSR1_YEAST RecName: Full=Nuclear localization sequence-binding protein {ECO:0000305}; AltName: Full=p67 {ECO:0000303|PubMed:1706724};	A0A369J0G4_HYPMA SubName: Full=Nuclear localization sequence-binding protein {ECO:0000313|EMBL:RDB15491.1};	Nuclear localization sequence binding protein	GO:0005739,mitochondrion; GO:0005635,nuclear envelope; GO:0005730,nucleolus; GO:0005634,nucleus; GO:0032040,small-subunit processome; GO:0003730,mRNA 3'-UTR binding; GO:0003729,mRNA binding; GO:0008139,nuclear localization sequence binding; GO:0003723,RNA binding; GO:0043047,single-stranded telomeric DNA binding; GO:0030490,maturation of SSU-rRNA; GO:0000028,ribosomal small subunit assembly; GO:0…	RNA recognition motif. (a.k.a. RRM, RBD, or RNP domain)
Cluster-11139.3	32.22	29.83	29.77	12.45	13.16	11.22	2197	2189	2283	886	959	775	-1.37797	9.85292e-41	1.89379e-38	down	2931	K01194 alpha,alpha-trehalase [EC:3.2.1.28] | (RefSeq) glycoside hydrolase family 37 protein (A)	ko00500: Starch and sucrose metabolism; ko01100: Metabolic pathways; ko01110: Biosynthesis of secondary metabolites	glycoside hydrolase family 37 protein [Amanita thiersii Skay4041]	TREA_YEAST RecName: Full=Cytosolic neutral trehalase {ECO:0000305}; EC=3.2.1.28 {ECO:0000269|PubMed:22320399, ECO:0000269|PubMed:29087344, ECO:0000305|PubMed:10527941, ECO:0000305|PubMed:8444853}; AltName: Full=Alpha,alpha-trehalase; AltName: Full=Alpha,alpha-trehalose glucohydrolase;	A0A2A9NX19_9AGAR RecName: Full=Trehalase {ECO:0000256|RuleBase:RU361180}; EC=3.2.1.28 {ECO:0000256|RuleBase:RU361180}; AltName: Full=Alpha-trehalose glucohydrolase {ECO:0000256|RuleBase:RU361180};	Neutral trehalase	GO:0005737,cytoplasm; GO:0004555,alpha,alpha-trehalase activity; GO:0005509,calcium ion binding; GO:0015927,trehalase activity; GO:0071465,cellular response to desiccation; GO:0005993,trehalose catabolic process; GO:0003674,molecular_function; GO:0003824,catalytic activity; GO:0004553,hydrolase activity, hydrolyzing O-glycosyl compounds; GO:0016787,hydrolase activity; GO:0016798,hydrolase activit…	Trehalase
Cluster-11913.1	33.47	27.37	27.59	8.39	7.09	7.71	2607	2453	2518	760	628	635	-1.93482	1.23365e-40	2.35898e-38	down	3248	K00799 glutathione S-transferase [EC:2.5.1.18] | (RefSeq) hypothetical protein (A)	ko00480: Glutathione metabolism; ko01100: Metabolic pathways	glutathione S-transferase [Lyophyllum atratum]	HPM2_HYPSB RecName: Full=Glutathione S-transferase hmp2 {ECO:0000303|PubMed:18567690}; EC=2.5.1.18 {ECO:0000269|PubMed:18567690}; AltName: Full=Hypothemycin biosynthesis cluster protein hpm2 {ECO:0000303|PubMed:18567690};	A0A0L6WL08_9AGAR SubName: Full=Glutathione S-transferase {ECO:0000313|EMBL:KNZ75799.1};	Glutathione S-transferase	GO:0004364,glutathione transferase activity; GO:0006749,glutathione metabolic process; GO:0003674,molecular_function; GO:0003824,catalytic activity; GO:0016740,transferase activity; GO:0016765,transferase activity, transferring alkyl or aryl (other than methyl) groups; GO:0006518,peptide metabolic process; GO:0006575,cellular modified amino acid metabolic process; GO:0006790,sulfur compound metab…	Glutathione S-transferase, N-terminal domain
Cluster-10515.6	4.27	5.19	8.3	0	0.01	0.01	869	1215	1972	0	3	3	-9.40237	1.32655e-40	2.52368e-38	down	7986	K22032 lytic cellulose monooxygenase (C4-dehydrogenating) [EC:1.14.99.56] | (RefSeq) glycoside hydrolase family 61 protein (A)	--	hypothetical protein Hypma_002211 [Hypsizygus marmoreus]	CEL61_MYCTT RecName: Full=Polysaccharide monooxygenase Cel61a; AltName: Full=Cellulase-61a; Short=Cel61a; AltName: Full=Endoglucanase-61a; AltName: Full=Glycoside hydrolase-61; Short=GH-61; EC=1.13.-.-; Flags: Precursor;	A0A369K1R9_HYPMA SubName: Full=Uncharacterized protein {ECO:0000313|EMBL:RDB27898.1};	--	GO:0005576,extracellular region; GO:0030248,cellulose binding; GO:0016798,hydrolase activity, acting on glycosyl bonds; GO:0016491,oxidoreductase activity; GO:0030245,cellulose catabolic process; GO:0003674,molecular_function; GO:0005488,binding; GO:0030246,carbohydrate binding; GO:0030247,polysaccharide binding; GO:0003824,catalytic activity; GO:0016787,hydrolase activity; GO:0000272,polysacchar…	Auxiliary Activity family 9 (formerly GH61)
Cluster-7727.6	575.57	336.46	312.31	56.88	141.83	76.67	6005	4672	5429	1041	1280	1010	-2.31155	2.5783e-40	4.85553e-38	down	3970	K14265 tryptophan aminotransferase [EC:2.6.1.27] | (RefSeq) hypothetical protein (A)	ko00380: Tryptophan metabolism; ko01100: Metabolic pathways	PLP-dependent transferase [Lyophyllum atratum]	TDID_EMENI RecName: Full=Aminotransferase tdiD {ECO:0000305}; EC=2.6.1.- {ECO:0000269|PubMed:17704773}; AltName: Full=Terrequinone biosynthesis protein D {ECO:0000303|PubMed:16426969};	A0A8H5H0G5_9AGAR RecName: Full=Aminotran_1_2 domain-containing protein {ECO:0000259|Pfam:PF00155};	Aromatic amino acid aminotransferase and related proteins	GO:0030170,pyridoxal phosphate binding; GO:0008483,transaminase activity; GO:1901605,alpha-amino acid metabolic process; GO:1900796,terrequinone A biosynthetic process; GO:0003674,molecular_function; GO:0005488,binding; GO:0019842,vitamin binding; GO:0036094,small molecule binding; GO:0043167,ion binding; GO:0043168,anion binding; GO:0070279,vitamin B6 binding; GO:0097159,organic cyclic compound …	Zinc-binding dehydrogenase
Cluster-4723.9	35.32	26.98	28.93	9.68	10.62	10.25	4885	4293	4677	1556	1668	1490	-1.58785	4.05656e-40	7.60106e-38	down	5526	--	--	hypothetical protein SERLADRAFT_415949 [Serpula lacrymans var. lacrymans S7.9]	A2372_ARTBC RecName: Full=Uncharacterized FAD-linked oxidoreductase ARB_02372 {ECO:0000305}; EC=1.-.-.- {ECO:0000305}; Flags: Precursor;	F8P077_SERL9 RecName: Full=FAD-binding PCMH-type domain-containing protein {ECO:0000259|PROSITE:PS51387};	Proteins containing the FAD binding domain	GO:0005576,extracellular region; GO:0071949,FAD binding; GO:0016491,oxidoreductase activity; GO:0000166,nucleotide binding; GO:0003674,molecular_function; GO:0005488,binding; GO:0036094,small molecule binding; GO:0043167,ion binding; GO:0043168,anion binding; GO:0050660,flavin adenine dinucleotide binding; GO:0097159,organic cyclic compound binding; GO:1901265,nucleoside phosphate binding; GO:190…	HNH endonuclease
Cluster-1870.9	80.5	66.83	72.15	335.62	479.08	494.04	621	600	689	3066	4416	4567	2.63352	5.52313e-40	1.02973e-37	up	796	--	--	--	AGBL_LYODE RecName: Full=Alpha-galactosyl-binding lectin {ECO:0000303|PubMed:17904093};	--	--	GO:0005534,galactose binding; GO:0003674,molecular_function; GO:0005488,binding; GO:0030246,carbohydrate binding; GO:0036094,small molecule binding; GO:0048029,monosaccharide binding	--
Cluster-13479.9	28.37	23.38	26.41	11.18	12.08	12.11	3672	3503	4008	1733	1815	1678	-1.12444	7.84173e-40	1.45474e-37	down	5861	--	--	hypothetical protein D9615_005889 [Tricholomella constricta]	--	A0A8H5H9M9_9AGAR SubName: Full=Uncharacterized protein {ECO:0000313|EMBL:KAF5379211.1};	--	GO:0016021,integral component of membrane; GO:0005575,cellular_component; GO:0016020,membrane; GO:0031224,intrinsic component of membrane; GO:0110165,cellular anatomical entity	--
Cluster-4598.5	3.47	3.49	3.36	6.78	7.38	7.05	666	771	753	1513	1610	1421	1.02821	9.52511e-40	1.75828e-37	up	7556	K11681 helicase SWR1 [EC:5.6.2.-] | (RefSeq) hypothetical protein (A)	--	SNF2 family N-terminal domain-containing protein [Lyophyllum atratum]	SWR1_USTMA RecName: Full=Helicase SWR1; EC=3.6.4.12;	A0A8H5H2I9_9AGAR SubName: Full=Uncharacterized protein {ECO:0000313|EMBL:KAF5375538.1};	SNF2 family DNA-dependent ATPase	GO:0000812,Swr1 complex; GO:0005524,ATP binding; GO:0016887,ATP hydrolysis activity; GO:0140658,ATP-dependent chromatin remodeler activity; GO:0003677,DNA binding; GO:0003678,DNA helicase activity; GO:0042393,histone binding; GO:0043486,histone exchange; GO:0000166,nucleotide binding; GO:0003674,molecular_function; GO:0005488,binding; GO:0017076,purine nucleotide binding; GO:0030554,adenyl nucleo…	SNF2-related domain
Cluster-6666.1	68.26	78.5	74.66	30.42	31.98	31.22	8218	11147	10099	4132	3966	3682	-1.34295	1.6649e-39	3.05817e-37	down	6733	K10862 tyrosyl-DNA phosphodiesterase 1 [EC:3.1.4.-] | (RefSeq) hypothetical protein (A)	--	tyrosyl-DNA phosphodiesterase-domain-containing protein [Lepista nuda]	IBOA_AMAMK RecName: Full=AMP-binding domain-containing enzyme iboA {ECO:0000303|PubMed:32233056}; EC=6.2.-.- {ECO:0000305|PubMed:32233056}; AltName: Full=Ibotenic acid biosynthesis cluster protein A {ECO:0000303|PubMed:32233056};	A0A8H5M0R7_9AGAR SubName: Full=Uncharacterized protein {ECO:0000313|EMBL:KAF5376628.1};	Tyrosyl-DNA phosphodiesterase	GO:0005524,ATP binding; GO:0016874,ligase activity; GO:0046872,metal ion binding; GO:0000166,nucleotide binding; GO:0003674,molecular_function; GO:0005488,binding; GO:0017076,purine nucleotide binding; GO:0030554,adenyl nucleotide binding; GO:0032553,ribonucleotide binding; GO:0032555,purine ribonucleotide binding; GO:0032559,adenyl ribonucleotide binding; GO:0035639,purine ribonucleoside triphos…	AMP-binding enzyme
Cluster-5069.10	0.51	0.51	0.44	7.06	8.12	5	49	57	50	801	901	515	3.79449	2.96382e-39	5.41739e-37	up	3991	K17065 dynamin 1-like protein [EC:3.6.5.5] | (RefSeq) hypothetical protein (A)	ko04139: Mitophagy - yeast	P-loop containing nucleoside triphosphate hydrolase protein [Lyophyllum atratum]	DNM1_YEAST RecName: Full=Dynamin-related protein DNM1; EC=3.6.5.5;	A0A0L6WXI4_9AGAR SubName: Full=Interferon-induced GTP-binding protein Mx {ECO:0000313|EMBL:KNZ80290.1};	Vacuolar sorting protein VPS1, dynamin, and related proteins	GO:0005737,cytoplasm; GO:0005829,cytosol; GO:0016020,membrane; GO:0005874,microtubule; GO:0005741,mitochondrial outer membrane; GO:0005739,mitochondrion; GO:0005777,peroxisome; GO:0005525,GTP binding; GO:0003924,GTPase activity; GO:0042802,identical protein binding; GO:0008017,microtubule binding; GO:0015886,heme transport; GO:0016236,macroautophagy; GO:0061024,membrane organization; GO:0000266,m…	Dynamin central region
Cluster-8524.7	253.66	186.91	211.09	48.28	64.09	55.59	7664	6521	7557	1704	2226	1820	-1.95249	3.31972e-39	6.03832e-37	down	1451	--	--	HSP20-like chaperone [Lyophyllum atratum]	WOS2_SCHPO RecName: Full=Protein wos2; AltName: Full=p21;	A0A369K9K0_HYPMA SubName: Full=Protein wos2 {ECO:0000313|EMBL:RDB28474.1};	HSP90 co-chaperone p23	GO:0005737,cytoplasm; GO:0005829,cytosol; GO:0005634,nucleus; GO:0051087,chaperone binding; GO:0051879,Hsp90 protein binding; GO:0007049,cell cycle; GO:0051131,chaperone-mediated protein complex assembly; GO:0006457,protein folding; GO:0003674,molecular_function; GO:0005488,binding; GO:0005515,protein binding; GO:0031072,heat shock protein binding; GO:0008150,biological_process; GO:0009987,cellul…	CS domain
Cluster-2981.15	2.07	2.35	2.02	7.38	6.86	6.81	540	704	615	2241	2031	1865	1.69984	5.85219e-39	1.0593e-36	up	10164	K00667 fatty acid synthase subunit alpha, fungi type [EC:2.3.1.86] K00668 fatty acid synthase subunit beta, fungi type [EC:2.3.1.86] | (RefSeq) hypothetical protein (A)	ko00061: Fatty acid biosynthesis; ko01100: Metabolic pathways; ko01212: Fatty acid metabolism	fatty acid synthase [Lyophyllum atratum]	FAS2_USTMA RecName: Full=Fatty acid synthase 2 {ECO:0000303|PubMed:17850255}; EC=2.3.1.- {ECO:0000305|PubMed:17850255}; AltName: Full=Ustilagic acid biosynthesis cluster protein fas2 {ECO:0000303|PubMed:17850255};	A0A8H5M626_9AGAR RecName: Full=Carrier domain-containing protein {ECO:0000259|PROSITE:PS50075};	--	GO:0005835,fatty acid synthase complex; GO:0004317,3-hydroxypalmitoyl-[acyl-carrier-protein] dehydratase activity; GO:0004315,3-oxoacyl-[acyl-carrier-protein] synthase activity; GO:0004318,enoyl-[acyl-carrier-protein] reductase (NADH) activity; GO:0008897,holo-[acyl-carrier-protein] synthase activity; GO:0016787,hydrolase activity; GO:0042759,long-chain fatty acid biosynthetic process; GO:0003674…	Domain of unknown function (DUF1729)
Cluster-12403.5	49.02	81.13	66.65	9.61	7.82	7.86	12044	22918	19107	2744	2177	2021	-2.97241	6.98478e-39	1.2582e-36	down	9573	K11142 cytosol aminopeptidase [EC:3.4.11.1 3.4.11.5] | (RefSeq) hypothetical protein (A)	ko00330: Arginine and proline metabolism; ko00480: Glutathione metabolism; ko01100: Metabolic pathways	leucine aminopeptidase [Lyophyllum atratum]	YA55_SCHPO RecName: Full=Putative aminopeptidase C13A11.05; EC=3.4.11.-;	A0A8H5M8T2_9AGAR RecName: Full=CYTOSOL_AP domain-containing protein {ECO:0000259|PROSITE:PS00631};	Predicted aminopeptidase of the M17 family	GO:0005737,cytoplasm; GO:0004177,aminopeptidase activity; GO:0030145,manganese ion binding; GO:0070006,metalloaminopeptidase activity; GO:0008233,peptidase activity; GO:0030163,protein catabolic process; GO:0006508,proteolysis; GO:0003674,molecular_function; GO:0003824,catalytic activity; GO:0008238,exopeptidase activity; GO:0016787,hydrolase activity; GO:0140096,catalytic activity, acting on a p…	Cytochrome c oxidase subunit Va
Cluster-11647.3	30.44	29.66	32.93	10.23	9.06	8.12	4283	4800	5415	1672	1447	1201	-1.7698	8.01039e-39	1.43602e-36	down	5616	K04799 flap endonuclease-1 [EC:3.1.-.-] | (RefSeq) hypothetical protein (A)	ko03030: DNA replication; ko03410: Base excision repair; ko03450: Non-homologous end-joining	hypothetical protein FPV67DRAFT_1095201 [Lyophyllum atratum]	FEN1_KOMPG RecName: Full=Flap endonuclease 1 {ECO:0000255|HAMAP-Rule:MF_03140}; Short=FEN-1 {ECO:0000255|HAMAP-Rule:MF_03140}; EC=3.1.-.- {ECO:0000255|HAMAP-Rule:MF_03140}; AltName: Full=Flap structure-specific endonuclease 1 {ECO:0000255|HAMAP-Rule:MF_03140};	A0A8H5H989_9AGAR RecName: Full=XPGI domain-containing protein {ECO:0000259|SMART:SM00484};	5'-3' exonuclease	GO:0005739,mitochondrion; GO:0005730,nucleolus; GO:0005654,nucleoplasm; GO:0008409,5'-3' exonuclease activity; GO:0017108,5'-flap endonuclease activity; GO:0003677,DNA binding; GO:0000287,magnesium ion binding; GO:0006284,base-excision repair; GO:0043137,DNA replication, removal of RNA primer; GO:0003674,molecular_function; GO:0003824,catalytic activity; GO:0004518,nuclease activity; GO:0004527,e…	XPG I-region
Cluster-11299.1	18.63	19.07	19.89	44.96	47.49	44.53	386	470	499	1148	1233	1064	1.32417	8.83311e-39	1.56842e-36	up	1283	K15263 cell growth-regulating nucleolar protein | (RefSeq) hypothetical protein (A)	--	hypothetical protein DXG03_001000 [Asterophora parasitica]	YH56_SCHPO RecName: Full=UPF0743 protein C215.06c;	A0A8H5M9Y0_9AGAR RecName: Full=zf-LYAR domain-containing protein {ECO:0000259|Pfam:PF08790};	Cell growth-regulating nucleolar protein	GO:0005730,nucleolus; GO:0005634,nucleus; GO:0003677,DNA binding; GO:0046872,metal ion binding; GO:0003723,RNA binding; GO:0000122,negative regulation of transcription by RNA polymerase II; GO:0006364,rRNA processing; GO:0003674,molecular_function; GO:0003676,nucleic acid binding; GO:0005488,binding; GO:0097159,organic cyclic compound binding; GO:1901363,heterocyclic compound binding; GO:0043167,…	LYAR-type C2HC zinc finger
Cluster-11084.0	9.32	11.1	9.05	36.19	37.56	40.5	390	551	530	2226	1869	1906	2.01205	1.70111e-38	3.00622e-36	up	3987	K00227 Delta7-sterol 5-desaturase [EC:1.14.19.20] | (RefSeq) hypothetical protein (A)	ko00100: Steroid biosynthesis; ko01100: Metabolic pathways; ko01110: Biosynthesis of secondary metabolites	hypothetical protein D9615_005672 [Tricholomella constricta]	ERG3B_GIBZE RecName: Full=Delta(7)-sterol 5(6)-desaturase ERG3B {ECO:0000305}; EC=1.14.19.20 {ECO:0000305|PubMed:23442154}; AltName: Full=C-5 sterol desaturase ERG3B {ECO:0000303|PubMed:24785759}; AltName: Full=Ergosterol Delta(5,6) desaturase ERG3B {ECO:0000303|PubMed:24785759}; AltName: Full=Ergosterol biosynthetic protein 3B {ECO:0000303|PubMed:24785759};	A0A8H5HAF9_9AGAR RecName: Full=Fatty acid hydroxylase domain-containing protein {ECO:0000259|Pfam:PF04116};	Sterol C5 desaturase	GO:0005789,endoplasmic reticulum membrane; GO:0016021,integral component of membrane; GO:0005506,iron ion binding; GO:0016491,oxidoreductase activity; GO:0044255,cellular lipid metabolic process; GO:0016126,sterol biosynthetic process; GO:0003674,molecular_function; GO:0005488,binding; GO:0043167,ion binding; GO:0043169,cation binding; GO:0046872,metal ion binding; GO:0046914,transition metal ion…	DMRTA motif
Cluster-8960.5	75.65	63.68	75.78	21.99	25.44	21.43	1513	1474	1812	515	589	473	-1.63172	1.75348e-38	3.08414e-36	down	1066	K03695 ATP-dependent Clp protease ATP-binding subunit ClpB | (RefSeq) hypothetical protein (A)	--	P-loop containing nucleoside triphosphate hydrolase protein [Lyophyllum atratum]	HS104_SCHPO RecName: Full=Heat shock protein 104; AltName: Full=Protein aggregation-remodeling factor hsp104;	A0A369K5N3_HYPMA RecName: Full=Clp R domain-containing protein {ECO:0000259|PROSITE:PS51903};	Chaperone HSP104 and related ATP-dependent Clp proteases	GO:0005737,cytoplasm; GO:0005829,cytosol; GO:0005635,nuclear envelope; GO:0140602,nucleolar ring; GO:0005634,nucleus; GO:0140453,protein aggregate center; GO:0005524,ATP binding; GO:0016887,ATP hydrolysis activity; GO:0140545,ATP-dependent protein disaggregase activity; GO:0051087,chaperone binding; GO:0051787,misfolded protein binding; GO:0051082,unfolded protein binding; GO:0070370,cellular hea…	Clp amino terminal domain, pathogenicity island component
Cluster-10722.5	0.71	0.45	0.6	4.82	6.13	5.57	53	38	53	424	527	445	3.24639	1.7819e-38	3.11941e-36	up	3159	--	--	hypothetical protein DXG03_004380 [Asterophora parasitica]	--	A0A369JUZ9_HYPMA SubName: Full=Uncharacterized protein {ECO:0000313|EMBL:RDB25608.1};	--	--	--
Cluster-7273.2	1.78	1.94	1.84	18.05	14.13	15.58	44	57	56	533	411	432	3.11222	2.48943e-38	4.33765e-36	up	1323	--	--	hypothetical protein FPV67DRAFT_1508020 [Lyophyllum atratum]	--	A0A8H5M7F9_9AGAR SubName: Full=Uncharacterized protein {ECO:0000313|EMBL:KAF5384065.1};	--	GO:0016021,integral component of membrane; GO:0005575,cellular_component; GO:0016020,membrane; GO:0031224,intrinsic component of membrane; GO:0110165,cellular anatomical entity	--
Cluster-12403.2	63.43	81.07	72.45	23.8	22.47	23.16	11246	16530	14999	4903	4521	4310	-1.65593	2.5848e-38	4.48288e-36	down	6995	K11142 cytosol aminopeptidase [EC:3.4.11.1 3.4.11.5] | (RefSeq) hypothetical protein (A)	ko00330: Arginine and proline metabolism; ko00480: Glutathione metabolism; ko01100: Metabolic pathways	leucine aminopeptidase [Lyophyllum atratum]	YA55_SCHPO RecName: Full=Putative aminopeptidase C13A11.05; EC=3.4.11.-;	A0A8H5M8T2_9AGAR RecName: Full=CYTOSOL_AP domain-containing protein {ECO:0000259|PROSITE:PS00631};	Predicted aminopeptidase of the M17 family	GO:0005737,cytoplasm; GO:0004177,aminopeptidase activity; GO:0030145,manganese ion binding; GO:0070006,metalloaminopeptidase activity; GO:0008233,peptidase activity; GO:0030163,protein catabolic process; GO:0006508,proteolysis; GO:0003674,molecular_function; GO:0003824,catalytic activity; GO:0008238,exopeptidase activity; GO:0016787,hydrolase activity; GO:0140096,catalytic activity, acting on a p…	Cytochrome c oxidase subunit Va
Cluster-4598.33	48.56	51.44	49.85	23.31	24.32	21.67	3560	4342	4286	1989	2031	1683	-1.11947	3.35735e-38	5.79579e-36	down	3076	--	--	fungal-specific transcription factor domain-containing protein [Lyophyllum atratum]	YAKB_SCHPO RecName: Full=Uncharacterized transcriptional regulatory protein C1F7.11c;	A0A8H5HHW6_9AGAR RecName: Full=Zn(2)-C6 fungal-type domain-containing protein {ECO:0000259|PROSITE:PS50048};	--	GO:0005829,cytosol; GO:0005634,nucleus; GO:0000981,DNA-binding transcription factor activity, RNA polymerase II-specific; GO:0000978,RNA polymerase II cis-regulatory region sequence-specific DNA binding; GO:0008270,zinc ion binding; GO:0006357,regulation of transcription by RNA polymerase II; GO:0006351,DNA-templated transcription; GO:0003674,molecular_function; GO:0003700,DNA-binding transcripti…	Fungal specific transcription factor domain
Cluster-6133.0	37.02	41.27	37.08	89.22	90.68	85.12	1381	1767	1624	3858	3862	3395	1.19664	3.40039e-38	5.84302e-36	up	1806	K14564 nucleolar protein 56 | (RefSeq) hypothetical protein (A)	ko03008: Ribosome biogenesis in eukaryotes	hypothetical protein FPV67DRAFT_1480531 [Lyophyllum atratum]	NOP56_SCHPO RecName: Full=Nucleolar protein 56; AltName: Full=Ribosome biosynthesis protein sik1;	A0A8H5H7J7_9AGAR RecName: Full=Nop domain-containing protein {ECO:0000259|PROSITE:PS51358};	Ribosome biogenesis protein - Nop56p/Sik1p	GO:0031428,box C/D RNP complex; GO:0005730,nucleolus; GO:0005634,nucleus; GO:0030532,small nuclear ribonucleoprotein complex; GO:0032040,small-subunit processome; GO:0030515,snoRNA binding; GO:0006364,rRNA processing; GO:0003674,molecular_function; GO:0003676,nucleic acid binding; GO:0003723,RNA binding; GO:0005488,binding; GO:0097159,organic cyclic compound binding; GO:1901363,heterocyclic compo…	snoRNA binding domain, fibrillarin
Cluster-4376.14	13.9	14	13.79	29.57	29.26	27.98	914	1060	1064	2264	2193	1953	1.05313	4.03266e-38	6.89769e-36	up	2791	--	--	hypothetical protein H0H87_009449 [Tephrocybe sp. NHM501043]	--	A0A0L6WVA3_9AGAR SubName: Full=GTPase IMAP family member 4 {ECO:0000313|EMBL:KNZ79288.1};	--	GO:0005525,GTP binding; GO:0000166,nucleotide binding; GO:0003674,molecular_function; GO:0005488,binding; GO:0017076,purine nucleotide binding; GO:0019001,guanyl nucleotide binding; GO:0032553,ribonucleotide binding; GO:0032555,purine ribonucleotide binding; GO:0032561,guanyl ribonucleotide binding; GO:0035639,purine ribonucleoside triphosphate binding; GO:0036094,small molecule binding; GO:00431…	50S ribosome-binding GTPase
Cluster-8877.11	22.18	18.25	19.64	7.22	6.68	7.07	1768	1675	1836	669	606	596	-1.52398	4.64639e-38	7.91116e-36	down	3318	K14771 U3 small nucleolar RNA-associated protein 19 | (RefSeq) hypothetical protein (A)	--	CBF/Mak21 family-domain-containing protein [Lyophyllum atratum]	YG06_SCHPO RecName: Full=Uncharacterized protein C1604.06c;	A0A8H5H337_9AGAR RecName: Full=CBF domain-containing protein {ECO:0000259|Pfam:PF03914};	Predicted nucleolar protein involved in ribosome biogenesis	GO:0016021,integral component of membrane; GO:0030692,Noc4p-Nop14p complex; GO:0005730,nucleolus; GO:0032040,small-subunit processome; GO:0006364,rRNA processing; GO:0006139,nucleobase-containing compound metabolic process; GO:0006396,RNA processing; GO:0006725,cellular aromatic compound metabolic process; GO:0006807,nitrogen compound metabolic process; GO:0008150,biological_process; GO:0008152,m…	Domain of unknown function (DUF4286)
Cluster-9304.3	34.94	43.7	43.65	11.63	10.7	12.26	4093	5890	5980	1583	1425	1512	-1.83303	6.27028e-38	1.06276e-35	down	4728	K19386 NADH kinase [EC:2.7.1.86] | (RefSeq) hypothetical protein (A)	--	hypothetical protein FPV67DRAFT_1413781 [Lyophyllum atratum]	POS5_SCHPO RecName: Full=NADH kinase pos5, mitochondrial; EC=2.7.1.86; Flags: Precursor;	A0A8H5HBD6_9AGAR SubName: Full=Uncharacterized protein {ECO:0000313|EMBL:KAF5380416.1};	Predicted sugar kinase	GO:0005759,mitochondrial matrix; GO:0005739,mitochondrion; GO:0005524,ATP binding; GO:0003951,NAD+ kinase activity; GO:0042736,NADH kinase activity; GO:0019674,NAD metabolic process; GO:0006741,NADP biosynthetic process; GO:0016310,phosphorylation; GO:0000166,nucleotide binding; GO:0003674,molecular_function; GO:0005488,binding; GO:0017076,purine nucleotide binding; GO:0030554,adenyl nucleotide b…	Emfourin
Cluster-11647.6	30.36	32.31	26.14	9.13	8.94	10.37	4290	5251	4316	1499	1433	1540	-1.6558	8.37767e-38	1.40715e-35	down	5638	K04799 flap endonuclease-1 [EC:3.1.-.-] | (RefSeq) hypothetical protein (A)	ko03030: DNA replication; ko03410: Base excision repair; ko03450: Non-homologous end-joining	hypothetical protein FPV67DRAFT_1095201 [Lyophyllum atratum]	FEN1_KOMPG RecName: Full=Flap endonuclease 1 {ECO:0000255|HAMAP-Rule:MF_03140}; Short=FEN-1 {ECO:0000255|HAMAP-Rule:MF_03140}; EC=3.1.-.- {ECO:0000255|HAMAP-Rule:MF_03140}; AltName: Full=Flap structure-specific endonuclease 1 {ECO:0000255|HAMAP-Rule:MF_03140};	A0A8H5H989_9AGAR RecName: Full=XPGI domain-containing protein {ECO:0000259|SMART:SM00484};	5'-3' exonuclease	GO:0005739,mitochondrion; GO:0005730,nucleolus; GO:0005654,nucleoplasm; GO:0008409,5'-3' exonuclease activity; GO:0017108,5'-flap endonuclease activity; GO:0003677,DNA binding; GO:0000287,magnesium ion binding; GO:0006284,base-excision repair; GO:0043137,DNA replication, removal of RNA primer; GO:0003674,molecular_function; GO:0003824,catalytic activity; GO:0004518,nuclease activity; GO:0004527,e…	XPG I-region
Cluster-5069.15	5.57	3.86	3.72	21.33	23.43	22.59	626	499	489	2787	2992	2674	2.34991	1.51594e-37	2.53482e-35	up	4549	K17065 dynamin 1-like protein [EC:3.6.5.5] | (RefSeq) hypothetical protein (A)	ko04139: Mitophagy - yeast	P-loop containing nucleoside triphosphate hydrolase protein [Lyophyllum atratum]	DNM1_YEAST RecName: Full=Dynamin-related protein DNM1; EC=3.6.5.5;	A0A0L6WXI4_9AGAR SubName: Full=Interferon-induced GTP-binding protein Mx {ECO:0000313|EMBL:KNZ80290.1};	Vacuolar sorting protein VPS1, dynamin, and related proteins	GO:0005737,cytoplasm; GO:0005829,cytosol; GO:0016020,membrane; GO:0005874,microtubule; GO:0005741,mitochondrial outer membrane; GO:0005739,mitochondrion; GO:0005777,peroxisome; GO:0005525,GTP binding; GO:0003924,GTPase activity; GO:0042802,identical protein binding; GO:0008017,microtubule binding; GO:0015886,heme transport; GO:0016236,macroautophagy; GO:0061024,membrane organization; GO:0000266,m…	Dynamin central region
Cluster-8877.6	0.4	0.37	0.23	6.64	5.97	4.69	40	43	27	793	697	508	4.1445	1.53983e-37	2.56326e-35	up	4187	K14771 U3 small nucleolar RNA-associated protein 19 | (RefSeq) hypothetical protein (A)	--	CBF/Mak21 family-domain-containing protein [Lyophyllum atratum]	YG06_SCHPO RecName: Full=Uncharacterized protein C1604.06c;	A0A8H5H337_9AGAR RecName: Full=CBF domain-containing protein {ECO:0000259|Pfam:PF03914};	Predicted nucleolar protein involved in ribosome biogenesis	GO:0016021,integral component of membrane; GO:0030692,Noc4p-Nop14p complex; GO:0005730,nucleolus; GO:0032040,small-subunit processome; GO:0006364,rRNA processing; GO:0006139,nucleobase-containing compound metabolic process; GO:0006396,RNA processing; GO:0006725,cellular aromatic compound metabolic process; GO:0006807,nitrogen compound metabolic process; GO:0008150,biological_process; GO:0008152,m…	Domain of unknown function (DUF4286)
Cluster-12587.6	2.59	2.79	2.41	10.55	11.05	9.82	142	177	156	673	687	569	1.99583	1.95899e-37	3.24653e-35	up	2462	--	--	--	--	--	--	--	--
Cluster-4459.8	16.16	13.91	19.83	2.03	1.32	1.31	2401	2377	3445	351	222	205	-3.42011	2.1746e-37	3.5879e-35	down	5916	K02946 small subunit ribosomal protein S10 | (RefSeq) hypothetical protein (A)	ko03010: Ribosome	ribosomal protein S10 domain-containing protein [Lyophyllum atratum]	RT10_CRYNB RecName: Full=37S ribosomal protein S10, mitochondrial; AltName: Full=Mitochondrial ribosomal small subunit protein 10; Flags: Precursor;	A0A8H5M6G0_9AGAR SubName: Full=Uncharacterized protein {ECO:0000313|EMBL:KAF5383000.1};	Mitochondrial ribosomal protein S10	GO:0005739,mitochondrion; GO:0005840,ribosome; GO:0003735,structural constituent of ribosome; GO:0006412,translation; GO:0003674,molecular_function; GO:0005198,structural molecule activity; GO:0006518,peptide metabolic process; GO:0006807,nitrogen compound metabolic process; GO:0008150,biological_process; GO:0008152,metabolic process; GO:0009058,biosynthetic process; GO:0009059,macromolecule bios…	Protein of unknown function (DUF1275)
Cluster-11458.0	1.5	1.45	1.39	7.02	8.07	8.17	61	68	66	335	376	356	2.42755	2.37179e-37	3.89601e-35	up	1889	--	--	hypothetical protein C0995_004584 [Termitomyces sp. Mi166#008]	--	A0A369JFY5_HYPMA SubName: Full=Uncharacterized protein {ECO:0000313|EMBL:RDB18334.1};	--	GO:0016021,integral component of membrane; GO:0005575,cellular_component; GO:0016020,membrane; GO:0031224,intrinsic component of membrane; GO:0110165,cellular anatomical entity	--
Cluster-1870.8	382.6	328.21	381.63	1629.38	2512.5	2485.9	8659	6862	8010	34018	49742	45061	2.4183	2.59503e-37	4.24401e-35	up	3056	--	--	--	AGBL_LYODE RecName: Full=Alpha-galactosyl-binding lectin {ECO:0000303|PubMed:17904093};	--	--	GO:0005534,galactose binding; GO:0003674,molecular_function; GO:0005488,binding; GO:0030246,carbohydrate binding; GO:0036094,small molecule binding; GO:0048029,monosaccharide binding	--
Cluster-14256.0	10.71	10.28	9.29	1.9	2.22	2.36	450	498	460	93	106	106	-2.23291	1.00688e-36	1.63237e-34	down	1897	K13354 solute carrier family 25 (peroxisomal adenine nucleotide transporter), member 17 | (RefSeq) hypothetical protein (A)	ko04146: Peroxisome	mitochondrial carrier domain-containing protein [Lyophyllum atratum]	ANT1_ASHGO RecName: Full=Peroxisomal adenine nucleotide transporter 1;	A0A8H5LX35_9AGAR SubName: Full=Uncharacterized protein {ECO:0000313|EMBL:KAF5372772.1};	Predicted mitochondrial carrier protein	GO:0005779,integral component of peroxisomal membrane; GO:0015217,ADP transmembrane transporter activity; GO:0005347,ATP transmembrane transporter activity; GO:0015866,ADP transport; GO:0015867,ATP transport; GO:0006635,fatty acid beta-oxidation; GO:0007031,peroxisome organization; GO:0000295,adenine nucleotide transmembrane transporter activity; GO:0003674,molecular_function; GO:0005215,transpor…	Mitochondrial carrier protein
Cluster-11927.4	33.34	23.83	28.13	5.87	6.83	5.36	2161	1779	2140	443	505	369	-2.24224	1.08555e-36	1.7523e-34	down	2756	K09831 sterol 22-desaturase [EC:1.14.19.41] | (RefSeq) hypothetical protein (A)	ko00100: Steroid biosynthesis; ko01100: Metabolic pathways; ko01110: Biosynthesis of secondary metabolites	cytochrome P450 [Lyophyllum atratum]	CY088_POSPM RecName: Full=Cytochrome P450 monooxygenase 88 {ECO:0000303|PubMed:21938516}; EC=1.-.-.- {ECO:0000269|PubMed:21938516};	A0A8H5H571_9AGAR SubName: Full=Uncharacterized protein {ECO:0000313|EMBL:KAF5376907.1};	Cytochrome P450 CYP2 subfamily	GO:0016021,integral component of membrane; GO:0020037,heme binding; GO:0005506,iron ion binding; GO:0004497,monooxygenase activity; GO:0016705,oxidoreductase activity, acting on paired donors, with incorporation or reduction of molecular oxygen; GO:0003674,molecular_function; GO:0005488,binding; GO:0046906,tetrapyrrole binding; GO:0097159,organic cyclic compound binding; GO:1901363,heterocyclic c…	Cytochrome P450
Cluster-4459.1	12.69	11.03	10.91	2.53	2.66	1.91	1901	1900	1910	440	452	300	-2.29472	1.62503e-36	2.61182e-34	down	5960	K02946 small subunit ribosomal protein S10 | (RefSeq) hypothetical protein (A)	ko03010: Ribosome	ribosomal protein S10 domain-containing protein [Lyophyllum atratum]	RT10_CRYNB RecName: Full=37S ribosomal protein S10, mitochondrial; AltName: Full=Mitochondrial ribosomal small subunit protein 10; Flags: Precursor;	A0A8H5M6G0_9AGAR SubName: Full=Uncharacterized protein {ECO:0000313|EMBL:KAF5383000.1};	Mitochondrial ribosomal protein S10	GO:0005739,mitochondrion; GO:0005840,ribosome; GO:0003735,structural constituent of ribosome; GO:0006412,translation; GO:0003674,molecular_function; GO:0005198,structural molecule activity; GO:0006518,peptide metabolic process; GO:0006807,nitrogen compound metabolic process; GO:0008150,biological_process; GO:0008152,metabolic process; GO:0009058,biosynthetic process; GO:0009059,macromolecule bios…	Protein of unknown function (DUF1275)
Cluster-9152.0	1.94	3.47	2.98	29.71	28.49	26.48	77	159	140	1385	1304	1136	3.3359	1.86759e-36	2.97601e-34	up	1819	K00505 tyrosinase [EC:1.14.18.1] | (RefSeq) hypothetical protein (A)	ko00350: Tyrosine metabolism; ko01100: Metabolic pathways; ko01110: Biosynthesis of secondary metabolites	tyrosinase [Lyophyllum atratum]	IVOB_EMENI RecName: Full=N-acetyl-6-hydroxytryptophan oxidase ivoB {ECO:0000303|PubMed:28108400}; Short=AHTase ivoB {ECO:0000303|PubMed:28108400}; EC=1.14.-.- {ECO:0000269|PubMed:28108400}; AltName: Full=Ivory mutation-related protein B {ECO:0000303|Ref.4}; AltName: Full=Monophenol oxidase {ECO:0000303|PubMed:2126551}; Flags: Precursor;	A0A369JEM8_HYPMA SubName: Full=Tyrosinase ustQ {ECO:0000313|EMBL:RDB20591.1};	--	GO:0046872,metal ion binding; GO:0004497,monooxygenase activity; GO:0003674,molecular_function; GO:0005488,binding; GO:0043167,ion binding; GO:0043169,cation binding; GO:0003824,catalytic activity; GO:0016491,oxidoreductase activity	Common central domain of tyrosinase
Cluster-9185.8	5.2	5.24	5.11	11.77	12.21	13.59	464	538	534	1221	1240	1281	1.2628	2.56364e-36	4.05056e-34	up	3677	--	--	hypothetical protein FPV67DRAFT_301524 [Lyophyllum atratum]	YD72_SCHPO RecName: Full=Uncharacterized protein C32A11.02c;	A0A8H5GPW8_9AGAR SubName: Full=Uncharacterized protein {ECO:0000313|EMBL:KAF5368710.1};	--	--	Family of unknown function (DUF5923)
Cluster-1591.15	7.04	6.58	6.86	20.12	20.13	16.98	1209	1300	1376	4018	3926	3062	1.47466	3.59784e-36	5.6606e-34	up	6789	K00223 Delta24(24(1))-sterol reductase [EC:1.3.1.71] | (RefSeq) hypothetical protein (A)	ko00100: Steroid biosynthesis; ko01100: Metabolic pathways; ko01110: Biosynthesis of secondary metabolites	hypothetical protein FPV67DRAFT_1575016 [Lyophyllum atratum]	ERG4_YEAST RecName: Full=Delta(24(24(1)))-sterol reductase ERG4 {ECO:0000303|PubMed:8125337}; EC=1.3.1.71 {ECO:0000269|PubMed:10722850}; AltName: Full=C-24(28) sterol reductase ERG4 {ECO:0000303|PubMed:8125337}; AltName: Full=Ergosterol biosynthetic protein 4 {ECO:0000303|PubMed:8125337}; AltName: Full=Sterol Delta(24(28))-reductase ERG4 {ECO:0000303|PubMed:8125337};	A0A8H5HHZ6_9AGAR RecName: Full=GAR domain-containing protein {ECO:0000259|PROSITE:PS51460};	Sterol reductase/lamin B receptor	GO:0005783,endoplasmic reticulum; GO:0030176,integral component of endoplasmic reticulum membrane; GO:0000246,delta24(24-1) sterol reductase activity; GO:0016627,oxidoreductase activity, acting on the CH-CH group of donors; GO:0006696,ergosterol biosynthetic process; GO:0016126,sterol biosynthetic process; GO:0003674,molecular_function; GO:0003824,catalytic activity; GO:0016491,oxidoreductase act…	Ergosterol biosynthesis ERG4/ERG24 family
Cluster-5991.2	26.01	27.56	29.07	83.54	70.17	77.43	1299	1538	1660	4692	3899	4001	1.46659	3.89772e-36	6.10665e-34	up	2388	K09051 ATF/CREB family transcription factor | (RefSeq) hypothetical protein (A)	ko04011: MAPK signaling pathway - yeast	hypothetical protein FPV67DRAFT_1558590 [Lyophyllum atratum]	ATF1_SCHPO RecName: Full=Transcription factor atf1; AltName: Full=Protein sss1; AltName: Full=Transcription factor mts1;	A0A8H5HRJ8_9AGAR RecName: Full=BZIP domain-containing protein {ECO:0000259|PROSITE:PS50217};	Transcriptional activator FOSB/c-Fos and related bZIP transcription factors	GO:1990243,atf1-pcr1 complex; GO:0000785,chromatin; GO:0000792,heterochromatin; GO:0005634,nucleus; GO:0001228,DNA-binding transcription activator activity, RNA polymerase II-specific; GO:0000981,DNA-binding transcription factor activity, RNA polymerase II-specific; GO:0003690,double-stranded DNA binding; GO:0010844,recombination hotspot binding; GO:0003723,RNA binding; GO:0000978,RNA polymerase …	Aft1 HRA domain
Cluster-13698.9	32.82	39.18	35.46	9.13	11.8	10.95	2168	2982	2750	702	889	767	-1.76488	4.91514e-36	7.66844e-34	down	2803	K17901 calcipressin-1 | (RefSeq) hypothetical protein (A)	--	Calcipressin-domain-containing protein [Lyophyllum atratum]	YA9F_SCHPO RecName: Full=Uncharacterized protein C13G6.15c;	A0A8H5MAG6_9AGAR SubName: Full=Uncharacterized protein {ECO:0000313|EMBL:KAF5386767.1};	Calcineurin-mediated signaling pathway inhibitor DSCR1	GO:0005737,cytoplasm; GO:0005829,cytosol; GO:0005634,nucleus; GO:0008597,calcium-dependent protein serine/threonine phosphatase regulator activity; GO:0019722,calcium-mediated signaling; GO:0003674,molecular_function; GO:0019208,phosphatase regulator activity; GO:0019888,protein phosphatase regulator activity; GO:0030234,enzyme regulator activity; GO:0098772,molecular function regulator activity;…	Family of unknown function (DUF6699)
Cluster-4217.6	9.76	8.43	8.94	3.15	3.76	3.17	1722	1712	1842	645	754	586	-1.44018	1.50087e-35	2.32218e-33	down	6967	K16572 gamma-tubulin complex component 5 | (RefSeq) hypothetical protein (A)	--	Spc98 family-domain-containing protein [Lyophyllum atratum]	SPC19_DEBHA RecName: Full=DASH complex subunit SPC19; AltName: Full=Outer kinetochore protein SPC19;	A0A8H5MC98_9AGAR SubName: Full=Uncharacterized protein {ECO:0000313|EMBL:KAF5388371.1};	Uncharacterized conserved protein	GO:0005737,cytoplasm; GO:0042729,DASH complex; GO:0005876,spindle microtubule; GO:0008608,attachment of spindle microtubules to kinetochore; GO:0051301,cell division; GO:0007049,cell cycle; GO:0007059,chromosome segregation; GO:0008150,biological_process; GO:0009987,cellular process; GO:0022402,cell cycle process; GO:0098813,nuclear chromosome segregation; GO:0005575,cellular_component; GO:000562…	Spc19
Cluster-6186.29	120.78	121.04	130.19	41.41	45.04	50.25	2088	2426	2702	840	905	968	-1.42901	1.64904e-35	2.53675e-33	down	964	--	--	hypothetical protein DXG03_004870 [Asterophora parasitica]	--	A0A8H5HG97_9AGAR SubName: Full=Uncharacterized protein {ECO:0000313|EMBL:KAF5382639.1};	--	--	--
Cluster-9784.2	8.98	8.63	9.07	20.07	23.2	19.68	806	892	954	2097	2371	1867	1.23015	1.65316e-35	2.53675e-33	up	3698	K08139 MFS transporter, SP family, sugar:H+ symporter | (RefSeq) hypothetical protein (A)	ko04113: Meiosis - yeast	hypothetical protein FPV67DRAFT_1563591 [Lyophyllum atratum]	HXT3_YEAST RecName: Full=Low-affinity glucose transporter HXT3;	A0A8H5H7K8_9AGAR RecName: Full=MFS domain-containing protein {ECO:0000259|PROSITE:PS50850};	Predicted transporter (major facilitator superfamily)	GO:0071944,cell periphery; GO:0016021,integral component of membrane; GO:0016020,membrane; GO:0005886,plasma membrane; GO:0005351,carbohydrate:proton symporter activity; GO:0005353,fructose transmembrane transporter activity; GO:0005355,glucose transmembrane transporter activity; GO:0015578,mannose transmembrane transporter activity; GO:0008643,carbohydrate transport; GO:1904659,glucose transmemb…	Sugar (and other) transporter
Cluster-8668.4	27.11	16.52	21.81	1.75	2.35	2.62	1320	927	1250	99	130	136	-3.2924	1.86186e-35	2.84529e-33	down	2148	K01904 4-coumarate--CoA ligase [EC:6.2.1.12] | (RefSeq) hypothetical protein (A)	ko00130: Ubiquinone and other terpenoid-quinone biosynthesis; ko01100: Metabolic pathways; ko01110: Biosynthesis of secondary metabolites	AMP binding protein [Lyophyllum atratum]	Y0074_EMENI RecName: Full=Putative acyl-coenzyme A synthetase; EC=6.2.1.-;	A0A8H5HBN3_9AGAR SubName: Full=Uncharacterized protein {ECO:0000313|EMBL:KAF5380382.1};	Acyl-CoA synthetase	GO:0016405,CoA-ligase activity; GO:0019748,secondary metabolic process; GO:0003674,molecular_function; GO:0003824,catalytic activity; GO:0016874,ligase activity; GO:0016877,ligase activity, forming carbon-sulfur bonds; GO:0008150,biological_process; GO:0008152,metabolic process	AMP-binding enzyme
Cluster-7387.0	25.73	26.17	24.68	7.94	7.47	7.18	487	572	557	174	162	149	-1.76019	1.90678e-35	2.90205e-33	down	1140	--	--	hypothetical protein FPV67DRAFT_1483674 [Lyophyllum atratum]	--	A0A8H5M690_9AGAR RecName: Full=C2H2-type domain-containing protein {ECO:0000259|PROSITE:PS50157};	--	--	--
Cluster-4016.0	1.55	2.12	1.57	10.25	11.8	10.97	72	114	86	556	628	546	2.64701	2.33229e-35	3.5209e-33	up	2067	--	--	hypothetical protein FPV67DRAFT_1155930 [Lyophyllum atratum]	--	--	--	--	--
Cluster-9185.6	1.56	0.78	1.04	11.29	12.32	13.52	138	79	108	1160	1239	1262	3.45526	2.93319e-35	4.41019e-33	up	3644	--	--	hypothetical protein FPV67DRAFT_301524 [Lyophyllum atratum]	YD72_SCHPO RecName: Full=Uncharacterized protein C32A11.02c;	A0A8H5GPW8_9AGAR SubName: Full=Uncharacterized protein {ECO:0000313|EMBL:KAF5368710.1};	--	--	Family of unknown function (DUF5923)
Cluster-13430.3	8.65	6.85	7.79	21.77	25.68	22.02	733	667	773	2146	2476	1972	1.57071	3.29778e-35	4.93846e-33	up	3506	K05275 pyridoxine 4-dehydrogenase [EC:1.1.1.65] | (RefSeq) hypothetical protein (A)	ko00750: Vitamin B6 metabolism; ko01100: Metabolic pathways	NADP-dependent oxidoreductase domain-containing protein [Lyophyllum atratum]	VRDA_ASPPA RecName: Full=Versiconal hemiacetal acetate reductase; EC=1.1.1.353; AltName: Full=VHA reductase;	A0A369K5L2_HYPMA SubName: Full=Versiconal hemiacetal acetate reductase {ECO:0000313|EMBL:RDB29909.1};	Voltage-gated shaker-like K+ channel, subunit beta/KCNAB	GO:0102974,hydroxyversicolorone reductase activity; GO:0102975,versiconal hemiacetal acetate reductase activity; GO:0102976,versiconal reductase activity; GO:0003674,molecular_function; GO:0003824,catalytic activity; GO:0016491,oxidoreductase activity; GO:0016614,oxidoreductase activity, acting on CH-OH group of donors; GO:0016616,oxidoreductase activity, acting on the CH-OH group of donors, NAD …	Aldo/keto reductase family
Cluster-11514.1	1.74	2.14	1.62	12.66	11.45	10.84	81	115	88	687	609	539	2.66752	4.40676e-35	6.57278e-33	up	2067	--	--	EXS family-domain-containing protein [Lyophyllum atratum]	ERD11_SCHPO RecName: Full=Protein ERD1 homolog 1;	A0A369JRI7_HYPMA SubName: Full=Protein ERD1 1 {ECO:0000313|EMBL:RDB24891.1};	Predicted small molecule transporter	GO:0005737,cytoplasm; GO:0005789,endoplasmic reticulum membrane; GO:0000139,Golgi membrane; GO:0016021,integral component of membrane; GO:0005774,vacuolar membrane; GO:0006487,protein N-linked glycosylation; GO:0006621,protein retention in ER lumen; GO:0015031,protein transport; GO:0006486,protein glycosylation; GO:0006807,nitrogen compound metabolic process; GO:0008150,biological_process; GO:000…	EXS family
Cluster-2027.10	4.64	2.63	3.31	28.97	29.23	24.53	325	212	272	2364	2335	1823	2.96973	4.46012e-35	6.62585e-33	up	2955	K14819 dual specificity phosphatase 12 [EC:3.1.3.16 3.1.3.48] | (RefSeq) hypothetical protein (A)	--	protein-tyrosine phosphatase-like protein [Lyophyllum atratum]	PVH1_SCHPO RecName: Full=Tyrosine-protein phosphatase yvh1; Short=PTPase yvh1; EC=3.1.3.48;	A0A8H5GRK6_9AGAR SubName: Full=Uncharacterized protein {ECO:0000313|EMBL:KAF5369718.1};	Dual specificity phosphatase	GO:0005829,cytosol; GO:0005634,nucleus; GO:0004725,protein tyrosine phosphatase activity; GO:0008138,protein tyrosine/serine/threonine phosphatase activity; GO:0006470,protein dephosphorylation; GO:0000027,ribosomal large subunit assembly; GO:0023052,signaling; GO:0003674,molecular_function; GO:0003824,catalytic activity; GO:0004721,phosphoprotein phosphatase activity; GO:0016787,hydrolase activi…	Dual specificity phosphatase, catalytic domain
Cluster-2340.2	6.07	8.26	7.21	33.68	30.92	32.42	231	363	324	1498	1351	1329	2.17057	8.26981e-35	1.21403e-32	up	1750	--	--	hypothetical protein FPV67DRAFT_1669611 [Lyophyllum atratum]	--	A0A8H5M6J4_9AGAR SubName: Full=Uncharacterized protein {ECO:0000313|EMBL:KAF5383090.1};	--	GO:0046872,metal ion binding; GO:0003674,molecular_function; GO:0005488,binding; GO:0043167,ion binding; GO:0043169,cation binding	Zinc-finger double-stranded RNA-binding
Cluster-6530.0	104.14	152.76	135.47	22.89	16.84	20.19	3574	6051	5498	917	663	747	-2.70962	1.70662e-34	2.49555e-32	down	1606	K14165 atypical dual specificity phosphatase [EC:3.1.3.16 3.1.3.48] | (RefSeq) hypothetical protein (A)	--	protein-tyrosine phosphatase-like protein [Lyophyllum atratum]	PVH1_SCHPO RecName: Full=Tyrosine-protein phosphatase yvh1; Short=PTPase yvh1; EC=3.1.3.48;	A0A0L6WLM1_9AGAR SubName: Full=Dual specificity protein phosphatase 13 {ECO:0000313|EMBL:KNZ76248.1};	Dual specificity phosphatase	GO:0005829,cytosol; GO:0005634,nucleus; GO:0004725,protein tyrosine phosphatase activity; GO:0008138,protein tyrosine/serine/threonine phosphatase activity; GO:0006470,protein dephosphorylation; GO:0000027,ribosomal large subunit assembly; GO:0023052,signaling; GO:0003674,molecular_function; GO:0003824,catalytic activity; GO:0004721,phosphoprotein phosphatase activity; GO:0016787,hydrolase activi…	Dual specificity phosphatase, catalytic domain
Cluster-4435.11	22.68	14.15	18.89	0	0	0	5372	3854	5220	0	0	0	-14.709	1.79129e-34	2.60913e-32	down	9241	K23796 pleckstrin homology domain-containing family A member 1/2 | (RefSeq) hypothetical protein (A)	--	fungal-specific transcription factor domain-containing protein [Lyophyllum atratum]	ACBP_SCHPO RecName: Full=Putative acyl-CoA-binding protein; Short=ACBP;	A0A8H5HEX9_9AGAR SubName: Full=Uncharacterized protein {ECO:0000313|EMBL:KAF5382023.1};	Acyl-CoA-binding protein	GO:0005829,cytosol; GO:0005634,nucleus; GO:0000062,fatty-acyl-CoA binding; GO:0008289,lipid binding; GO:0036042,long-chain fatty acyl-CoA binding; GO:0006631,fatty acid metabolic process; GO:0042761,very long-chain fatty acid biosynthetic process; GO:0000166,nucleotide binding; GO:0003674,molecular_function; GO:0005488,binding; GO:0017076,purine nucleotide binding; GO:0030554,adenyl nucleotide bi…	Fungal specific transcription factor domain
Cluster-11516.8	33.84	43.14	39.61	10	12.07	11.03	1921	2821	2643	661	782	666	-1.82614	2.24982e-34	3.26425e-32	down	2452	K00059 3-oxoacyl-[acyl-carrier protein] reductase [EC:1.1.1.100] | (RefSeq) hypothetical protein (A)	ko00061: Fatty acid biosynthesis; ko00780: Biotin metabolism; ko01100: Metabolic pathways; ko01110: Biosynthesis of secondary metabolites; ko01212: Fatty acid metabolism; ko01240: Biosynthesis of cofactors	short-chain alcohol dehydrogenase [Lyophyllum atratum]	YI49_SCHPO RecName: Full=Uncharacterized oxidoreductase SPBC1348.09; EC=1.-.-.-;	A0A067T8T1_GALM3 SubName: Full=Uncharacterized protein {ECO:0000313|EMBL:KDR79526.1};	Predicted dehydrogenase	GO:0005737,cytoplasm; GO:0005634,nucleus; GO:0016491,oxidoreductase activity; GO:0003674,molecular_function; GO:0003824,catalytic activity; GO:0005575,cellular_component; GO:0005622,intracellular anatomical structure; GO:0110165,cellular anatomical entity; GO:0043226,organelle; GO:0043227,membrane-bounded organelle; GO:0043229,intracellular organelle; GO:0043231,intracellular membrane-bounded org…	short chain dehydrogenase
Cluster-8076.18	116.6	87.17	106.01	27.17	30.44	28.5	1373	1194	1519	377	422	385	-1.81452	2.56586e-34	3.70836e-32	down	756	--	--	hypothetical protein FPV67DRAFT_1539477 [Lyophyllum atratum]	--	--	--	--	--
Cluster-9737.1	7.56	5.02	5.34	37.59	31.74	38.82	412	314	336	2329	1934	2203	2.5723	4.18855e-34	6.00702e-32	up	2462	--	--	--	--	--	--	--	--
Cluster-4391.54	89.14	111.32	84.61	3.3	2	0.89	2989	4308	3356	129	77	32	-5.51575	4.97758e-34	7.11126e-32	down	1576	K13993 HSP20 family protein | (RefSeq) hypothetical protein (A)	ko04141: Protein processing in endoplasmic reticulum	hypothetical protein H0H81_010117 [Sphagnurus paluster]	HSP16_SCHPO RecName: Full=Heat shock protein 16; AltName: Full=16 kDa heat shock protein;	A0A8H6IAW1_9AGAR SubName: Full=Small heat shock protein {ECO:0000313|EMBL:KAF6761099.1};	Molecular chaperone (small heat-shock protein Hsp26/Hsp42)	GO:0005737,cytoplasm; GO:0005829,cytosol; GO:0005634,nucleus; GO:0140453,protein aggregate center; GO:0042802,identical protein binding; GO:0051082,unfolded protein binding; GO:0034605,cellular response to heat; GO:0071218,cellular response to misfolded protein; GO:0034620,cellular response to unfolded protein; GO:0006457,protein folding; GO:0003674,molecular_function; GO:0005488,binding; GO:0005…	Hsp20/alpha crystallin family
Cluster-4100.9	19.57	17.8	19.61	8.03	9.96	8.86	4115	4302	4813	1961	2374	1952	-1.09949	6.26616e-34	8.91804e-32	down	8237	--	--	hypothetical protein D9615_002000 [Tricholomella constricta]	YGE9_SCHPO RecName: Full=Uncharacterized methyltransferase C1347.09; EC=2.1.1.-;	A0A8H5HPL2_9AGAR SubName: Full=Uncharacterized protein {ECO:0000313|EMBL:KAF5386914.1};	Methyltransferases	GO:0019898,extrinsic component of membrane; GO:0005743,mitochondrial inner membrane; GO:0005634,nucleus; GO:0004395,hexaprenyldihydroxybenzoate methyltransferase activity; GO:0032259,methylation; GO:0006744,ubiquinone biosynthetic process; GO:0003674,molecular_function; GO:0003824,catalytic activity; GO:0008168,methyltransferase activity; GO:0008757,S-adenosylmethionine-dependent methyltransferas…	Methyltransferase domain
Cluster-11360.1	0	0	0	17.83	16.97	17.67	0	0	0	4067	3780	3637	14.3191	1.00588e-33	1.42614e-31	up	7711	K11419 [histone H3]-lysine9 N-trimethyltransferase SUV39H [EC:2.1.1.355] | (RefSeq) hypothetical protein (A)	ko00310: Lysine degradation; ko01100: Metabolic pathways	hypothetical protein FPV67DRAFT_1417027, partial [Lyophyllum atratum]	DIM5_NEUCR RecName: Full=Histone-lysine N-methyltransferase, H3 lysine-9 specific dim-5; EC=2.1.1.355 {ECO:0000269|PubMed:12372305, ECO:0000269|PubMed:12679815, ECO:0000269|PubMed:12887903}; AltName: Full=Histone H3-K9 methyltransferase dim-5; Short=H3-K9-HMTase dim-5; Short=HKMT;	A0A8H5HDR2_9AGAR SubName: Full=Uncharacterized protein {ECO:0000313|EMBL:KAF5381661.1};	Histone H3 (Lys9) methyltransferase SUV39H1/Clr4, required for transcriptional silencing	GO:0005694,chromosome; GO:0005634,nucleus; GO:0003690,double-stranded DNA binding; GO:0042054,histone methyltransferase activity; GO:0018024,histone-lysine N-methyltransferase activity; GO:0008270,zinc ion binding; GO:0034968,histone lysine methylation; GO:0016571,histone methylation; GO:0003674,molecular_function; GO:0003676,nucleic acid binding; GO:0003677,DNA binding; GO:0005488,binding; GO:00…	F-box-like
Cluster-11710.2	25.39	29.21	29.7	70.49	69.43	63.31	1159	1440	1503	3623	3412	2969	1.26514	1.1493e-33	1.62331e-31	up	2599	K17679 ATP-dependent RNA helicase MSS116, mitochondrial [EC:3.6.4.13] | (RefSeq) hypothetical protein (A)	--	P-loop containing nucleoside triphosphate hydrolase protein [Lyophyllum atratum]	MS116_ASPFU RecName: Full=ATP-dependent RNA helicase mss116, mitochondrial; EC=3.6.4.13; Flags: Precursor;	A0A8H5HH04_9AGAR SubName: Full=Uncharacterized protein {ECO:0000313|EMBL:KAF5383187.1};	ATP-dependent RNA helicase pitchoune	GO:0005759,mitochondrial matrix; GO:0005524,ATP binding; GO:0016887,ATP hydrolysis activity; GO:0003723,RNA binding; GO:0003724,RNA helicase activity; GO:0006397,mRNA processing; GO:0006417,regulation of translation; GO:0008380,RNA splicing; GO:0000166,nucleotide binding; GO:0003674,molecular_function; GO:0005488,binding; GO:0017076,purine nucleotide binding; GO:0030554,adenyl nucleotide binding;…	DEAD/DEAH box helicase
Cluster-12599.3	53.96	44.61	44.93	13.64	17.37	16.76	2644	2519	2591	778	972	876	-1.59268	1.93309e-33	2.70981e-31	down	2159	--	--	glucooligosaccharide oxidase [Lyophyllum atratum]	CHITO_GIBZE RecName: Full=Chitooligosaccharide oxidase {ECO:0000303|PubMed:17900572}; EC=1.1.3.- {ECO:0000269|PubMed:17900572}; Flags: Precursor;	A0A369J9Z2_HYPMA SubName: Full=Putative FAD-linked oxidoreductase YgaK {ECO:0000313|EMBL:RDB16274.1};	--	GO:0005576,extracellular region; GO:0071949,FAD binding; GO:0016491,oxidoreductase activity; GO:0000166,nucleotide binding; GO:0003674,molecular_function; GO:0005488,binding; GO:0036094,small molecule binding; GO:0043167,ion binding; GO:0043168,anion binding; GO:0050660,flavin adenine dinucleotide binding; GO:0097159,organic cyclic compound binding; GO:1901265,nucleoside phosphate binding; GO:190…	FAD binding domain
Cluster-14277.2	4.74	4.37	4.95	1.31	1.39	1.34	414	439	507	132	138	124	-1.81041	2.37664e-33	3.31911e-31	down	3609	K08139 MFS transporter, SP family, sugar:H+ symporter | (RefSeq) hypothetical protein (A)	ko04113: Meiosis - yeast	hypothetical protein D9615_008674 [Tricholomella constricta]	ORYC_ASPOR RecName: Full=MFS-type transporter oryC {ECO:0000303|PubMed:30104550}; AltName: Full=Oryzines biosynthesis cluster protein C {ECO:0000303|PubMed:30104550};	A0A8H5M0P3_9AGAR SubName: Full=Uncharacterized protein {ECO:0000313|EMBL:KAF5376522.1};	Predicted transporter (major facilitator superfamily)	GO:0016021,integral component of membrane; GO:0022857,transmembrane transporter activity; GO:0003674,molecular_function; GO:0005215,transporter activity; GO:0005575,cellular_component; GO:0016020,membrane; GO:0031224,intrinsic component of membrane; GO:0110165,cellular anatomical entity	Protein of unknown function (DUF455)
Cluster-10491.1	121.92	104.86	110.84	39.16	50.38	43.9	3701	3678	3988	1385	1757	1439	-1.34025	2.79101e-33	3.88325e-31	down	1509	--	--	hypothetical protein FPV67DRAFT_223606 [Lyophyllum atratum]	--	A0A8H5M0T8_9AGAR RecName: Full=Ricin B-type lectin domain-containing protein {ECO:0000259|PROSITE:PS50231};	--	--	--
Cluster-7866.7	23.65	24.2	28	9.96	10.83	11.16	2290	2697	3175	1122	1192	1141	-1.2578	3.16569e-33	4.38819e-31	down	3963	--	--	hypothetical protein BDZ94DRAFT_1061835 [Lepista nuda]	--	A0A369J380_HYPMA SubName: Full=Uncharacterized protein {ECO:0000313|EMBL:RDB15610.1};	--	--	Protein of unknown function (DUF3295)
Cluster-13264.0	22.28	23.6	23.78	8.51	7.27	8.03	1171	1429	1470	521	436	450	-1.55169	3.9681e-33	5.4801e-31	down	2293	--	--	hypothetical protein H0H81_011618 [Sphagnurus paluster]	AAD_PHACH RecName: Full=Aryl-alcohol dehydrogenase [NADP(+)]; Short=AAD; EC=1.1.1.91;	A0A8H5H0G6_9AGAR RecName: Full=Aldo_ket_red domain-containing protein {ECO:0000259|Pfam:PF00248};	Voltage-gated shaker-like K+ channel, subunit beta/KCNAB	GO:0047681,aryl-alcohol dehydrogenase (NADP+) activity; GO:0019439,aromatic compound catabolic process; GO:0006081,cellular aldehyde metabolic process; GO:0003674,molecular_function; GO:0003824,catalytic activity; GO:0016491,oxidoreductase activity; GO:0016614,oxidoreductase activity, acting on CH-OH group of donors; GO:0016616,oxidoreductase activity, acting on the CH-OH group of donors, NAD or …	--
Cluster-12263.2	14.61	14.47	16.35	4.12	3.61	3.71	481	552	639	157	136	131	-1.99885	4.65023e-33	6.39844e-31	down	1605	--	--	hypothetical protein FPV67DRAFT_789138 [Lyophyllum atratum]	--	A0A369J2R6_HYPMA RecName: Full=NACHT domain-containing protein {ECO:0000259|Pfam:PF05729};	--	GO:0016021,integral component of membrane; GO:0005575,cellular_component; GO:0016020,membrane; GO:0031224,intrinsic component of membrane; GO:0110165,cellular anatomical entity	--
Cluster-13824.4	10.39	7.79	10.18	1.86	1.9	2.03	614	530	706	128	128	127	-2.29724	4.83333e-33	6.62592e-31	down	2540	K19995 secretory carrier-associated membrane protein | (RefSeq) hypothetical protein (A)	--	scamp family-domain-containing protein [Lyophyllum atratum]	--	A0A8H5M4Y7_9AGAR SubName: Full=Uncharacterized protein {ECO:0000313|EMBL:KAF5380901.1};	Secretory carrier membrane protein	GO:0016021,integral component of membrane; GO:0015031,protein transport; GO:0006810,transport; GO:0008104,protein localization; GO:0008150,biological_process; GO:0009987,cellular process; GO:0033036,macromolecule localization; GO:0045184,establishment of protein localization; GO:0051179,localization; GO:0051234,establishment of localization; GO:0051641,cellular localization; GO:0070727,cellular m…	SCAMP family
Cluster-13728.0	178.78	136.93	173.35	38.59	50.79	49.32	5463	4831	6276	1377	1784	1632	-1.81575	5.55421e-33	7.58628e-31	down	1464	--	--	hypothetical protein C0989_001065 [Termitomyces sp. Mn162]	--	A0A8H5EUC1_9AGAR RecName: Full=LCCL domain-containing protein {ECO:0000259|PROSITE:PS50820};	--	GO:0016021,integral component of membrane; GO:0005575,cellular_component; GO:0016020,membrane; GO:0031224,intrinsic component of membrane; GO:0110165,cellular anatomical entity	--
Cluster-2952.7	1377.39	1576.12	1373.61	455.41	444.82	453.33	4358	5951	5772	1761	1791	1996	-1.55006	1.93794e-32	2.6373e-30	down	425	K03283 heat shock 70kDa protein 1/2/6/8 | (RefSeq) heat shock protein HSS1 (A)	ko03040: Spliceosome; ko04141: Protein processing in endoplasmic reticulum; ko04144: Endocytosis	70 kDa heat shock protein 1, partial [Polyporus arcularius HHB13444]	HSP71_PUCGR RecName: Full=Heat shock protein HSS1;	A0A5C3PPI2_9APHY SubName: Full=70 kDa heat shock protein 1 {ECO:0000313|EMBL:TFK91252.1}; Flags: Fragment;	Molecular chaperones HSP70/HSC70, HSP70 superfamily	GO:0005737,cytoplasm; GO:0005524,ATP binding; GO:0140662,ATP-dependent protein folding chaperone; GO:0000166,nucleotide binding; GO:0003674,molecular_function; GO:0005488,binding; GO:0017076,purine nucleotide binding; GO:0030554,adenyl nucleotide binding; GO:0032553,ribonucleotide binding; GO:0032555,purine ribonucleotide binding; GO:0032559,adenyl ribonucleotide binding; GO:0035639,purine ribonu…	Hsp70 protein
Cluster-3586.7	2.66	2.58	2.6	7.65	9.07	7.51	244	273	280	820	951	731	1.62329	2.63303e-32	3.55727e-30	up	3788	K18694 phosphatidylglycerol phospholipase C [EC:3.1.4.-] | (RefSeq) hypothetical protein (A)	ko00564: Glycerophospholipid metabolism	hypothetical protein C0989_002770 [Termitomyces sp. Mn162]	PGC1_SCHPO RecName: Full=Phosphatidylglycerol phospholipase C; EC=3.1.4.-;	A0A8H7FXZ0_9AGAM RecName: Full=GP-PDE domain-containing protein {ECO:0000259|PROSITE:PS51704};	Glycerophosphoryl diester phosphodiesterase	GO:0005783,endoplasmic reticulum; GO:0016021,integral component of membrane; GO:0005811,lipid droplet; GO:0031966,mitochondrial membrane; GO:0005739,mitochondrion; GO:0034479,phosphatidylglycerol phospholipase C activity; GO:0008081,phosphoric diester hydrolase activity; GO:0046475,glycerophospholipid catabolic process; GO:0003674,molecular_function; GO:0003824,catalytic activity; GO:0004620,phos…	Glycerophosphoryl diester phosphodiesterase family
Cluster-10802.6	107.44	90.9	95.48	44.25	52.9	47.93	14617	14224	15182	6997	8174	6856	-1.02915	3.04009e-32	4.07765e-30	down	5440	K13094 RNA-binding protein 5/10 | (RefSeq) hypothetical protein (A)	--	hypothetical protein FPV67DRAFT_1609202 [Lyophyllum atratum]	YDMD_SCHPO RecName: Full=Uncharacterized RNA-binding protein C57A7.13;	A0A369JUG6_HYPMA SubName: Full=RNA-binding protein 5-A {ECO:0000313|EMBL:RDB23995.1};	RNA-binding protein RBM5 and related proteins, contain G-patch and RRM domains	GO:0005634,nucleus; GO:0003723,RNA binding; GO:0008270,zinc ion binding; GO:0045292,mRNA cis splicing, via spliceosome; GO:0000398,mRNA splicing, via spliceosome; GO:0031445,regulation of heterochromatin formation; GO:0048024,regulation of mRNA splicing, via spliceosome; GO:0003674,molecular_function; GO:0003676,nucleic acid binding; GO:0005488,binding; GO:0097159,organic cyclic compound binding;…	G-patch domain
Cluster-11925.13	18.11	20.9	20.73	47.44	46.63	45.58	1579	2098	2118	4814	4628	4201	1.21651	3.81884e-32	5.08561e-30	up	3600	K07824 benzoate 4-monooxygenase [EC:1.14.14.92] | (RefSeq) hypothetical protein (A)	ko01100: Metabolic pathways	cytochrome P450 [Lyophyllum atratum]	CP67_UROFA RecName: Full=Cytochrome P450 67; EC=1.14.-.-; AltName: Full=CYPLXVII; AltName: Full=Planta-induced rust protein 16; Flags: Fragment;	A0A369K354_HYPMA SubName: Full=Uncharacterized protein {ECO:0000313|EMBL:RDB27055.1};	Cytochrome P450 CYP11/CYP12/CYP24/CYP27 subfamilies	GO:0020037,heme binding; GO:0005506,iron ion binding; GO:0004497,monooxygenase activity; GO:0016705,oxidoreductase activity, acting on paired donors, with incorporation or reduction of molecular oxygen; GO:0003674,molecular_function; GO:0005488,binding; GO:0046906,tetrapyrrole binding; GO:0097159,organic cyclic compound binding; GO:1901363,heterocyclic compound binding; GO:0043167,ion binding; GO…	Putative cyclase
Cluster-11304.1	103.19	91.1	95.36	234.86	313.73	247.73	1824	1868	2021	4875	6445	4874	1.47351	4.87288e-32	6.46619e-30	up	1030	--	--	--	--	--	--	--	--
Cluster-1237.19	9.32	9.04	9.38	3.08	2.42	2.65	1416	1579	1664	543	417	423	-1.77436	6.21336e-32	8.21574e-30	down	6038	--	--	hypothetical protein FPV67DRAFT_1783297 [Lyophyllum atratum]	--	A0A8H5HDW5_9AGAR RecName: Full=Non-specific serine/threonine protein kinase {ECO:0000256|ARBA:ARBA00012513}; EC=2.7.11.1 {ECO:0000256|ARBA:ARBA00012513};	--	GO:0000781,chromosome, telomeric region; GO:0005524,ATP binding; GO:0004672,protein kinase activity; GO:0006468,protein phosphorylation; GO:0000166,nucleotide binding; GO:0003674,molecular_function; GO:0005488,binding; GO:0017076,purine nucleotide binding; GO:0030554,adenyl nucleotide binding; GO:0032553,ribonucleotide binding; GO:0032555,purine ribonucleotide binding; GO:0032559,adenyl ribonucle…	Family of unknown function (DUF6534)
Cluster-7163.0	158.29	178.67	152.55	56.64	56.12	45.61	9646	12540	10918	4019	3900	2954	-1.63282	1.13744e-31	1.49868e-29	down	2609	K09831 sterol 22-desaturase [EC:1.14.19.41] | (RefSeq) hypothetical protein (A)	ko00100: Steroid biosynthesis; ko01100: Metabolic pathways; ko01110: Biosynthesis of secondary metabolites	cytochrome P450 4F5 [Lyophyllum atratum]	CY075_POSPM RecName: Full=Cytochrome P450 monooxygenase 75 {ECO:0000303|PubMed:21938516}; EC=1.-.-.- {ECO:0000269|PubMed:21938516};	A0A369JNG8_HYPMA SubName: Full=Docosahexaenoic acid omega-hydroxylase CYP4F3 {ECO:0000313|EMBL:RDB23781.1};	Cytochrome P450 CYP4/CYP19/CYP26 subfamilies	GO:0016021,integral component of membrane; GO:0020037,heme binding; GO:0005506,iron ion binding; GO:0004497,monooxygenase activity; GO:0016705,oxidoreductase activity, acting on paired donors, with incorporation or reduction of molecular oxygen; GO:0003674,molecular_function; GO:0005488,binding; GO:0046906,tetrapyrrole binding; GO:0097159,organic cyclic compound binding; GO:1901363,heterocyclic c…	Cytochrome P450
Cluster-8840.7	96.57	126.64	108.02	29.06	22.41	25.28	4683	7078	6166	1642	1241	1309	-2.11191	2.32899e-31	3.04714e-29	down	2140	--	--	hypothetical protein Hypma_014957 [Hypsizygus marmoreus]	--	A0A369K260_HYPMA SubName: Full=Uncharacterized protein {ECO:0000313|EMBL:RDB28721.1};	--	--	--
Cluster-6998.1	18.59	17.97	17.76	8.69	8.44	7.8	1743	1940	1950	948	900	772	-1.1303	2.45786e-31	3.2045e-29	down	3848	--	--	hypothetical protein D9615_008218 [Tricholomella constricta]	--	A0A8H5H398_9AGAR SubName: Full=Uncharacterized protein {ECO:0000313|EMBL:KAF5375943.1};	--	--	--
Cluster-11249.34	105.24	89.69	103.27	40.86	49.66	45.26	3614	3565	4165	1633	1947	1656	-1.14184	2.56329e-31	3.33031e-29	down	1764	K04420 mitogen-activated protein kinase kinase kinase 2 [EC:2.7.11.25] | (RefSeq) hypothetical protein (A)	--	kinase-like domain-containing protein [Lyophyllum atratum]	CDC7_SCHPO RecName: Full=Cell division control protein 7; EC=2.7.11.1;	A0A369JCS4_HYPMA SubName: Full=Serine/threonine-protein kinase STY8 {ECO:0000313|EMBL:RDB18407.1};	Tyrosine kinase specific for activated (GTP-bound) p21cdc42Hs	GO:0005737,cytoplasm; GO:0044732,mitotic spindle pole body; GO:0071958,new mitotic spindle pole body; GO:0071957,old mitotic spindle pole body; GO:0005524,ATP binding; GO:0046872,metal ion binding; GO:0106310,protein serine kinase activity; GO:0004674,protein serine/threonine kinase activity; GO:0007049,cell cycle; GO:0051301,cell division; GO:0140281,positive regulation of mitotic division septu…	Protein tyrosine and serine/threonine kinase
Cluster-11429.3	5.22	6.98	5.74	21.84	23.91	23.17	148	229	211	785	842	779	2.01566	2.67066e-31	3.45776e-29	up	1486	--	--	hypothetical protein BDQ12DRAFT_397929 [Crucibulum laeve]	--	A0A5C3LMC1_9AGAR SubName: Full=Uncharacterized protein {ECO:0000313|EMBL:TFK33915.1};	--	--	--
Cluster-9176.4	24.41	26.46	25.69	10.05	8.66	8.47	3150	3921	3873	1508	1269	1148	-1.50098	4.04829e-31	5.20527e-29	down	5195	K01490 AMP deaminase [EC:3.5.4.6] | (RefSeq) hypothetical protein (A)	ko00230: Purine metabolism; ko01100: Metabolic pathways; ko01110: Biosynthesis of secondary metabolites; ko01232: Nucleotide metabolism	AMP deaminase [Lyophyllum atratum]	AMPD_SCHPO RecName: Full=AMP deaminase; EC=3.5.4.6; AltName: Full=Myoadenylate deaminase;	A0A8H5HGN3_9AGAR RecName: Full=AMP deaminase {ECO:0000256|ARBA:ARBA00012775}; EC=3.5.4.6 {ECO:0000256|ARBA:ARBA00012775};	Adenosine monophosphate deaminase	GO:0005829,cytosol; GO:0003876,AMP deaminase activity; GO:0046872,metal ion binding; GO:0046033,AMP metabolic process; GO:0006188,IMP biosynthetic process; GO:0032264,IMP salvage; GO:0003674,molecular_function; GO:0003824,catalytic activity; GO:0016787,hydrolase activity; GO:0016810,hydrolase activity, acting on carbon-nitrogen (but not peptide) bonds; GO:0016814,hydrolase activity, acting on car…	AMP deaminase
Cluster-7087.4	23.54	28.78	26.59	7.25	5.78	5.89	1874	2637	2481	671	523	495	-2.06736	4.92523e-31	6.31106e-29	down	3313	--	--	hypothetical protein Hypma_005070 [Hypsizygus marmoreus]	--	A0A369K089_HYPMA SubName: Full=Uncharacterized protein {ECO:0000313|EMBL:RDB27002.1};	--	--	--
Cluster-13341.7	2	1.66	1.42	6.9	8.5	8.78	196	190	163	795	966	923	2.25725	6.32014e-31	8.07074e-29	up	4130	--	--	hypothetical protein FPV67DRAFT_1420975 [Lyophyllum atratum]	DYP_MYCEP RecName: Full=Dye-decolorizing peroxidase {ECO:0000303|PubMed:23111597}; Short=MepDyP {ECO:0000303|PubMed:23111597}; EC=1.11.1.19 {ECO:0000269|PubMed:23111597}; EC=1.11.1.7 {ECO:0000269|PubMed:23111597}; Flags: Precursor;	A0A8H5H300_9AGAR SubName: Full=Uncharacterized protein {ECO:0000313|EMBL:KAF5375843.1};	--	GO:0005576,extracellular region; GO:0020037,heme binding; GO:0046872,metal ion binding; GO:0004601,peroxidase activity; GO:0003674,molecular_function; GO:0005488,binding; GO:0046906,tetrapyrrole binding; GO:0097159,organic cyclic compound binding; GO:1901363,heterocyclic compound binding; GO:0043167,ion binding; GO:0043169,cation binding; GO:0003824,catalytic activity; GO:0016209,antioxidant acti…	Dyp-type peroxidase family
Cluster-9304.1	27.09	36.12	28.73	8.37	8.68	7.65	3191	4896	3959	1146	1161	949	-1.90858	6.43802e-31	8.1932e-29	down	4753	K19386 NADH kinase [EC:2.7.1.86] | (RefSeq) hypothetical protein (A)	--	hypothetical protein FPV67DRAFT_1413781 [Lyophyllum atratum]	POS5_SCHPO RecName: Full=NADH kinase pos5, mitochondrial; EC=2.7.1.86; Flags: Precursor;	A0A8H5HBD6_9AGAR SubName: Full=Uncharacterized protein {ECO:0000313|EMBL:KAF5380416.1};	Predicted sugar kinase	GO:0005759,mitochondrial matrix; GO:0005739,mitochondrion; GO:0005524,ATP binding; GO:0003951,NAD+ kinase activity; GO:0042736,NADH kinase activity; GO:0019674,NAD metabolic process; GO:0006741,NADP biosynthetic process; GO:0016310,phosphorylation; GO:0000166,nucleotide binding; GO:0003674,molecular_function; GO:0005488,binding; GO:0017076,purine nucleotide binding; GO:0030554,adenyl nucleotide b…	Emfourin
Cluster-12700.8	13.94	13.48	14.68	37.67	33.83	32.58	1313	1461	1620	4130	3627	3242	1.30102	8.93567e-31	1.13331e-28	up	3865	K00021 hydroxymethylglutaryl-CoA reductase (NADPH) [EC:1.1.1.34] | (RefSeq) hypothetical protein (A)	ko00900: Terpenoid backbone biosynthesis; ko01100: Metabolic pathways; ko01110: Biosynthesis of secondary metabolites	hypothetical protein D9615_004985 [Tricholomella constricta]	HMDH_GANLU RecName: Full=3-hydroxy-3-methylglutaryl-coenzyme A reductase {ECO:0000303|PubMed:18460810}; Short=HMG-CoA reductase {ECO:0000303|PubMed:18460810}; EC=1.1.1.34 {ECO:0000305|PubMed:18460810};	A0A8H5M7B0_9AGAR RecName: Full=3-hydroxy-3-methylglutaryl coenzyme A reductase {ECO:0000256|RuleBase:RU361219}; Short=HMG-CoA reductase {ECO:0000256|RuleBase:RU361219}; EC=1.1.1.34 {ECO:0000256|RuleBase:RU361219};	3-hydroxy-3-methylglutaryl-CoA (HMG-CoA) reductase	GO:0005789,endoplasmic reticulum membrane; GO:0016021,integral component of membrane; GO:0004420,hydroxymethylglutaryl-CoA reductase (NADPH) activity; GO:0015936,coenzyme A metabolic process; GO:0008299,isoprenoid biosynthetic process; GO:0016126,sterol biosynthetic process; GO:0003674,molecular_function; GO:0003824,catalytic activity; GO:0016491,oxidoreductase activity; GO:0016614,oxidoreductase…	Hydroxymethylglutaryl-coenzyme A reductase
Cluster-3030.14	12.3	11.77	11.68	31.19	27.01	28.84	1024	1128	1140	3022	2561	2540	1.27915	9.16857e-31	1.15499e-28	up	3452	--	--	hypothetical protein FPV67DRAFT_1685237 [Lyophyllum atratum]	MU154_SCHPO RecName: Full=Meiotically up-regulated gene 154 protein;	A0A8H5M4V5_9AGAR RecName: Full=C3H1-type domain-containing protein {ECO:0000259|PROSITE:PS50103};	--	GO:0061638,CENP-A containing chromatin; GO:0034506,chromosome, centromeric core domain; GO:0005783,endoplasmic reticulum; GO:0005789,endoplasmic reticulum membrane; GO:0016021,integral component of membrane; GO:0005634,nucleus; GO:0070828,heterochromatin organization; GO:0043007,maintenance of rDNA; GO:0051321,meiotic cell cycle; GO:0007096,regulation of exit from mitosis; GO:0006325,chromatin or…	RNase Y N-terminal region
Cluster-2062.3	4.18	6.24	5.46	23.33	22	23.43	910	1560	1386	5895	5429	5343	2.09988	9.27674e-31	1.16468e-28	up	8512	K03062 26S proteasome regulatory subunit T2 | (RefSeq) hypothetical protein (A)	ko03050: Proteasome	P-loop containing nucleoside triphosphate hydrolase protein [Lyophyllum atratum]	PRS4_SCHPO RecName: Full=26S proteasome regulatory subunit 4 homolog; AltName: Full=Protein mts2;	A0A369JW83_HYPMA SubName: Full=26S protease regulatory subunit 4 {ECO:0000313|EMBL:RDB26038.1};	26S proteasome regulatory complex, ATPase RPT2	GO:0000785,chromatin; GO:0005829,cytosol; GO:0005634,nucleus; GO:0005838,proteasome regulatory particle; GO:0008540,proteasome regulatory particle, base subcomplex; GO:0005524,ATP binding; GO:0016887,ATP hydrolysis activity; GO:0036402,proteasome-activating activity; GO:0051306,mitotic sister chromatid separation; GO:0045842,positive regulation of mitotic metaphase/anaphase transition; GO:0010498…	Family of unknown function (DUF6534)
Cluster-1824.2	7.93	8.19	7.33	1.45	1.35	0.92	1375	1631	1484	293	264	167	-2.66368	1.08469e-30	1.35724e-28	down	6846	K08675 ATP-dependent Lon protease [EC:3.4.21.53] | (RefSeq) hypothetical protein (A)	--	ATP-dependent protease La [Lyophyllum atratum]	LONM_CRYNB RecName: Full=Lon protease homolog, mitochondrial {ECO:0000255|HAMAP-Rule:MF_03120}; EC=3.4.21.53 {ECO:0000255|HAMAP-Rule:MF_03120}; Flags: Precursor;	A0A369K771_HYPMA RecName: Full=Lon protease homolog, mitochondrial {ECO:0000256|HAMAP-Rule:MF_03120}; EC=3.4.21.53 {ECO:0000256|HAMAP-Rule:MF_03120};	Mitochondrial ATP-dependent protease PIM1/LON	GO:0005759,mitochondrial matrix; GO:0005524,ATP binding; GO:0016887,ATP hydrolysis activity; GO:0004176,ATP-dependent peptidase activity; GO:0043565,sequence-specific DNA binding; GO:0004252,serine-type endopeptidase activity; GO:0034599,cellular response to oxidative stress; GO:0051131,chaperone-mediated protein complex assembly; GO:0070407,oxidation-dependent protein catabolic process; GO:00065…	Serine aminopeptidase, S33
Cluster-4240.22	9.9	10.79	8.1	1.89	1.91	1.57	724	908	695	160	159	121	-2.43345	1.18038e-30	1.47204e-28	down	3070	K16196 eukaryotic translation initiation factor 2-alpha kinase 4 [EC:2.7.11.1] | (RefSeq) hypothetical protein (A)	ko04138: Autophagy - yeast; ko04141: Protein processing in endoplasmic reticulum	kinase-like domain-containing protein [Lyophyllum atratum]	GCN2_SCHPO RecName: Full=eIF-2-alpha kinase GCN2 {ECO:0000312|PomBase:SPBC36B7.09}; AltName: Full=Serine/threonine-protein kinase gcn2 {ECO:0000250|UniProtKB:P15442}; EC=2.7.11.1 {ECO:0000250|UniProtKB:P15442}; AltName: Full=Serine/threonine-protein kinase ppk28;	A0A8H5H5H1_9AGAR RecName: Full=Non-specific serine/threonine protein kinase {ECO:0000256|ARBA:ARBA00012513}; EC=2.7.11.1 {ECO:0000256|ARBA:ARBA00012513};	eIF-2alpha kinase GCN2	GO:0005829,cytosol; GO:0005524,ATP binding; GO:0004694,eukaryotic translation initiation factor 2alpha kinase activity; GO:0004672,protein kinase activity; GO:0106310,protein serine kinase activity; GO:0000049,tRNA binding; GO:0034198,cellular response to amino acid starvation; GO:0072755,cellular response to benomyl; GO:0070301,cellular response to hydrogen peroxide; GO:1990451,cellular stress r…	Anticodon binding domain of tRNAs
Cluster-11418.5	46.26	60.19	61.46	234.75	211.72	199.01	758	1144	1211	4519	4041	3649	1.95841	1.37134e-30	1.70448e-28	up	930	--	--	hypothetical protein C0991_011554 [Blastosporella zonata]	NHP6_USTMA RecName: Full=Non-histone chromosomal protein 6;	A0A8H6XR59_9AGAR RecName: Full=HMG box domain-containing protein {ECO:0000259|PROSITE:PS50118};	HMG box-containing protein	GO:0005694,chromosome; GO:0005634,nucleus; GO:0008301,DNA binding, bending; GO:0006281,DNA repair; GO:0003674,molecular_function; GO:0003676,nucleic acid binding; GO:0003677,DNA binding; GO:0005488,binding; GO:0097159,organic cyclic compound binding; GO:1901363,heterocyclic compound binding; GO:0006139,nucleobase-containing compound metabolic process; GO:0006259,DNA metabolic process; GO:0006725,…	HMG (high mobility group) box
Cluster-6500.0	192.89	156.49	182.7	419.87	547.92	447.98	5342	5006	6005	13592	17469	13492	1.41628	1.39083e-30	1.72296e-28	up	1356	--	--	hypothetical protein FPV67DRAFT_675348 [Lyophyllum atratum]	--	A0A8H5M7J1_9AGAR SubName: Full=Uncharacterized protein {ECO:0000313|EMBL:KAF5383647.1};	--	--	--
Cluster-12841.0	9.98	7.92	9.18	37.06	53.96	47.74	170	156	184	726	1049	890	2.35703	4.71312e-30	5.76207e-28	up	1000	--	--	--	--	--	--	--	--
Cluster-13512.4	6.51	4.74	6.09	28.26	22.67	24.08	532	445	583	2685	2108	2080	2.11251	7.18244e-30	8.69541e-28	up	3391	K01183 chitinase [EC:3.2.1.14] | (RefSeq) glycoside hydrolase family 18 protein (A)	ko00520: Amino sugar and nucleotide sugar metabolism; ko01100: Metabolic pathways	glycoside hydrolase family 18 protein [Lyophyllum atratum]	--	A0A5C3M505_9AGAR SubName: Full=Glycoside hydrolase {ECO:0000313|EMBL:TFK39803.1};	--	GO:0004568,chitinase activity; GO:0006032,chitin catabolic process; GO:0000272,polysaccharide catabolic process; GO:0003674,molecular_function; GO:0003824,catalytic activity; GO:0004553,hydrolase activity, hydrolyzing O-glycosyl compounds; GO:0016787,hydrolase activity; GO:0016798,hydrolase activity, acting on glycosyl bonds; GO:0006022,aminoglycan metabolic process; GO:0006026,aminoglycan catabo…	Glycosyl hydrolases family 18
Cluster-1967.22	0.87	0.89	1.08	6.1	6.68	6.01	31	37	46	261	280	237	2.74953	7.98467e-30	9.63535e-28	up	1694	--	--	hypothetical protein FPV67DRAFT_1110612 [Lyophyllum atratum]	--	A0A369K5C1_HYPMA RecName: Full=DUF6534 domain-containing protein {ECO:0000259|Pfam:PF20152};	--	GO:0016021,integral component of membrane; GO:0005575,cellular_component; GO:0016020,membrane; GO:0031224,intrinsic component of membrane; GO:0110165,cellular anatomical entity	--
Cluster-8086.1	2.48	2.6	3.06	0.16	0.14	0.13	166	200	240	12	10	8	-4.35424	8.61987e-30	1.03683e-27	down	2838	--	--	hypothetical protein H0H93_003954, partial [Arthromyces matolae]	--	A0A165EFD7_EXIGL SubName: Full=Uncharacterized protein {ECO:0000313|EMBL:KZV86810.1};	--	--	--
Cluster-11465.7	38.74	34.01	31.04	80.12	88.32	78.25	1599	1618	1511	3857	4173	3464	1.24927	9.21248e-30	1.10455e-27	up	1868	--	--	hypothetical protein D9615_009816 [Tricholomella constricta]	YEC3_YEAST RecName: Full=Uncharacterized protein YEL023C;	A0A8H5LVK8_9AGAR RecName: Full=DUF2235 domain-containing protein {ECO:0000259|Pfam:PF09994};	--	--	Uncharacterized alpha/beta hydrolase domain (DUF2235)
Cluster-5069.14	10.91	11.77	10.36	32.5	32.56	27.57	1050	1304	1167	3641	3567	2803	1.48064	9.72696e-30	1.1625e-27	up	3943	K17065 dynamin 1-like protein [EC:3.6.5.5] | (RefSeq) hypothetical protein (A)	ko04139: Mitophagy - yeast	P-loop containing nucleoside triphosphate hydrolase protein [Lyophyllum atratum]	DNM1_YEAST RecName: Full=Dynamin-related protein DNM1; EC=3.6.5.5;	A0A0L6WXI4_9AGAR SubName: Full=Interferon-induced GTP-binding protein Mx {ECO:0000313|EMBL:KNZ80290.1};	Vacuolar sorting protein VPS1, dynamin, and related proteins	GO:0005737,cytoplasm; GO:0005829,cytosol; GO:0016020,membrane; GO:0005874,microtubule; GO:0005741,mitochondrial outer membrane; GO:0005739,mitochondrion; GO:0005777,peroxisome; GO:0005525,GTP binding; GO:0003924,GTPase activity; GO:0042802,identical protein binding; GO:0008017,microtubule binding; GO:0015886,heme transport; GO:0016236,macroautophagy; GO:0061024,membrane organization; GO:0000266,m…	Dynamin central region
Cluster-7690.0	16.93	20.68	17.98	4.85	3.93	3.94	1066	1500	1330	355	282	263	-2.13372	1.00614e-29	1.19863e-27	down	2687	--	--	hypothetical protein D9615_006352 [Tricholomella constricta]	--	A0A8H5M0Z0_9AGAR SubName: Full=Uncharacterized protein {ECO:0000313|EMBL:KAF5377240.1};	--	GO:0051087,chaperone binding; GO:0003674,molecular_function; GO:0005488,binding; GO:0005515,protein binding	BAG domain
Cluster-8751.4	22.96	15.75	18.36	3.74	4.11	4.46	1060	839	999	201	217	220	-2.21516	1.03968e-29	1.23463e-27	down	2054	--	--	major facilitator superfamily multidrug-resistance, DHA1 sub-family [Lyophyllum atratum]	PSIT2_PSICY RecName: Full=Major facilitator-type transporter psiT2 {ECO:0000303|PubMed:28763571}; AltName: Full=Psilocybin biosynthesis cluster transporter 2 {ECO:0000303|PubMed:28763571};	A0A8H5HA24_9AGAR RecName: Full=MFS domain-containing protein {ECO:0000259|PROSITE:PS50850};	Permease of the major facilitator superfamily	GO:0016021,integral component of membrane; GO:0022857,transmembrane transporter activity; GO:0003674,molecular_function; GO:0005215,transporter activity; GO:0005575,cellular_component; GO:0016020,membrane; GO:0031224,intrinsic component of membrane; GO:0110165,cellular anatomical entity	Major Facilitator Superfamily
Cluster-10126.9	4.87	8.59	4.97	53.43	48.59	50.82	429	871	513	5481	4875	4735	3.04062	1.2975e-29	1.53591e-27	up	3636	K24083 abhydrolase domain-containing protein 13 [EC:3.-.-.-] | (RefSeq) hypothetical protein (A)	--	Alpha/Beta hydrolase protein [Lyophyllum atratum]	BEM46_SCHPO RecName: Full=Protein bem46;	A0A8H5HE66_9AGAR RecName: Full=Hydrolase_4 domain-containing protein {ECO:0000259|Pfam:PF12146};	Predicted alpha/beta hydrolase BEM46	GO:0005783,endoplasmic reticulum; GO:0016021,integral component of membrane; GO:0016020,membrane; GO:0008474,palmitoyl-(protein) hydrolase activity; GO:0034728,nucleosome organization; GO:0003674,molecular_function; GO:0003824,catalytic activity; GO:0016787,hydrolase activity; GO:0016788,hydrolase activity, acting on ester bonds; GO:0016790,thiolester hydrolase activity; GO:0098599,palmitoyl hydr…	Serine aminopeptidase, S33
Cluster-9737.2	21.41	22.91	21.16	46.78	44.5	45.4	1123	1390	1307	2853	2654	2526	1.04995	1.5128e-29	1.7851e-27	up	2443	--	--	--	--	--	--	--	--
Cluster-13698.4	0	0	0	27.87	28.12	32.3	0	0	0	1984	1961	2099	13.3951	1.53119e-29	1.8011e-27	up	2617	K17901 calcipressin-1 | (RefSeq) hypothetical protein (A)	--	Calcipressin-domain-containing protein [Lyophyllum atratum]	YA9F_SCHPO RecName: Full=Uncharacterized protein C13G6.15c;	A0A8H5MAG6_9AGAR SubName: Full=Uncharacterized protein {ECO:0000313|EMBL:KAF5386767.1};	Calcineurin-mediated signaling pathway inhibitor DSCR1	GO:0005737,cytoplasm; GO:0005829,cytosol; GO:0005634,nucleus; GO:0008597,calcium-dependent protein serine/threonine phosphatase regulator activity; GO:0019722,calcium-mediated signaling; GO:0003674,molecular_function; GO:0019208,phosphatase regulator activity; GO:0019888,protein phosphatase regulator activity; GO:0030234,enzyme regulator activity; GO:0098772,molecular function regulator activity;…	Family of unknown function (DUF6699)
Cluster-8766.0	9.17	7.52	8.15	17.43	18.93	17.6	1064	1003	1106	2350	2496	2150	1.11136	1.76389e-29	2.0683e-27	up	4685	K05853 P-type Ca2+ transporter type 2A [EC:7.2.2.10] | (RefSeq) hypothetical protein (A)	--	aminophospholipid-transporting P-type ATPase [Lyophyllum atratum]	ATC1_YEAST RecName: Full=Calcium-transporting ATPase 1; EC=7.2.2.10; AltName: Full=Bypass SOD defects protein 1; AltName: Full=Golgi Ca(2+)-ATPase;	A0A5C3LSH5_9AGAR SubName: Full=Aminophospholipid-transporting P-type ATPase {ECO:0000313|EMBL:TFK34868.1};	Na+/K+ ATPase, alpha subunit	GO:0005783,endoplasmic reticulum; GO:0005794,Golgi apparatus; GO:0000139,Golgi membrane; GO:0016021,integral component of membrane; GO:0005886,plasma membrane; GO:0005524,ATP binding; GO:0016887,ATP hydrolysis activity; GO:0005509,calcium ion binding; GO:0005388,P-type calcium transporter activity; GO:0015662,P-type ion transporter activity; GO:0140613,P-type manganese transporter activity; GO:00…	MDM10-complementing protein 1, transmembrane domain
Cluster-5298.9	0	0	0	8.7	5.91	5.73	0	0	0	3281	2174	1944	13.6834	2.24994e-29	2.62996e-27	up	12546	K14802 phospholipid-transporting ATPase [EC:7.6.2.1] | (RefSeq) hypothetical protein (A)	--	hypothetical protein D9615_002301 [Tricholomella constricta]	YOOC_SCHPO RecName: Full=Probable phospholipid-transporting ATPase C887.12; EC=7.6.2.1;	A0A8H5HMV3_9AGAR RecName: Full=Phospholipid-transporting ATPase {ECO:0000256|RuleBase:RU362033}; EC=7.6.2.1 {ECO:0000256|RuleBase:RU362033};	P-type ATPase	GO:0005783,endoplasmic reticulum; GO:0005789,endoplasmic reticulum membrane; GO:0016021,integral component of membrane; GO:0005886,plasma membrane; GO:0005802,trans-Golgi network; GO:0005524,ATP binding; GO:0016887,ATP hydrolysis activity; GO:0140326,ATPase-coupled intramembrane lipid transporter activity; GO:0000287,magnesium ion binding; GO:0032456,endocytic recycling; GO:0006886,intracellular …	Tetraspanin family
Cluster-4217.5	5.9	5.31	6.95	1.17	1.52	1.63	1056	1094	1453	242	309	306	-2.08969	3.17773e-29	3.70285e-27	down	7067	K16572 gamma-tubulin complex component 5 | (RefSeq) hypothetical protein (A)	--	Spc98 family-domain-containing protein [Lyophyllum atratum]	SPC19_DEBHA RecName: Full=DASH complex subunit SPC19; AltName: Full=Outer kinetochore protein SPC19;	A0A8H5MC98_9AGAR SubName: Full=Uncharacterized protein {ECO:0000313|EMBL:KAF5388371.1};	Uncharacterized conserved protein	GO:0005737,cytoplasm; GO:0042729,DASH complex; GO:0005876,spindle microtubule; GO:0008608,attachment of spindle microtubules to kinetochore; GO:0051301,cell division; GO:0007049,cell cycle; GO:0007059,chromosome segregation; GO:0008150,biological_process; GO:0009987,cellular process; GO:0022402,cell cycle process; GO:0098813,nuclear chromosome segregation; GO:0005575,cellular_component; GO:000562…	Spc19
Cluster-7954.5	136.85	95.36	111.42	10.31	13.45	11.85	366	305	401	33	46	45	-3.13898	3.79477e-29	4.40808e-27	down	404	K19791 iron transport multicopper oxidase | (RefSeq) multicopper oxidase/laccase (A)	--	hypothetical protein D9619_004661 [Psilocybe cf. subviscida]	LAC1_AGABI RecName: Full=Laccase-1; EC=1.10.3.2 {ECO:0000250|UniProtKB:Q70KY3}; AltName: Full=Benzenediol:oxygen oxidoreductase 1; AltName: Full=Diphenol oxidase 1; AltName: Full=Laccase I; AltName: Full=Urishiol oxidase 1; Flags: Precursor;	A0A8H5F7X4_9AGAR RecName: Full=Plastocyanin-like domain-containing protein {ECO:0000259|Pfam:PF07731};	Multicopper oxidases	GO:0005576,extracellular region; GO:0005507,copper ion binding; GO:0052716,hydroquinone:oxygen oxidoreductase activity; GO:0046274,lignin catabolic process; GO:0003674,molecular_function; GO:0005488,binding; GO:0043167,ion binding; GO:0043169,cation binding; GO:0046872,metal ion binding; GO:0046914,transition metal ion binding; GO:0003824,catalytic activity; GO:0016491,oxidoreductase activity; GO…	--
Cluster-5919.0	26.43	20.25	22.2	65	63.89	59.12	981	868	972	2814	2717	2354	1.45143	3.96678e-29	4.59357e-27	up	1734	K10808 ribonucleoside-diphosphate reductase subunit M2 [EC:1.17.4.1] | (RefSeq) hypothetical protein (A)	ko00230: Purine metabolism; ko00240: Pyrimidine metabolism; ko00480: Glutathione metabolism; ko01100: Metabolic pathways; ko01232: Nucleotide metabolism	ribonucleotide reductase small subunit [Lyophyllum atratum]	RIR2_NEUCR RecName: Full=Ribonucleoside-diphosphate reductase small chain; EC=1.17.4.1; AltName: Full=Ribonucleotide reductase small subunit;	A0A369JVR4_HYPMA SubName: Full=Ribonucleoside-diphosphate reductase small chain {ECO:0000313|EMBL:RDB22796.1};	Ribonucleotide reductase, beta subunit	GO:0046872,metal ion binding; GO:0004748,ribonucleoside-diphosphate reductase activity, thioredoxin disulfide as acceptor; GO:0009263,deoxyribonucleotide biosynthetic process; GO:0006260,DNA replication; GO:0003674,molecular_function; GO:0005488,binding; GO:0043167,ion binding; GO:0043169,cation binding; GO:0003824,catalytic activity; GO:0016491,oxidoreductase activity; GO:0016725,oxidoreductase …	Ribonucleotide reductase, small chain
Cluster-12390.4	26.64	29.08	25.59	54.28	61.67	56.2	1285	1617	1453	3052	3401	2897	1.07741	5.51993e-29	6.35268e-27	up	2131	K05349 beta-glucosidase [EC:3.2.1.21] | (RefSeq) glycoside hydrolase family 3 protein (A)	ko00460: Cyanoamino acid metabolism; ko00500: Starch and sucrose metabolism; ko00999: Biosynthesis of various plant secondary metabolites; ko01100: Metabolic pathways; ko01110: Biosynthesis of secondary metabolites	hypothetical protein D9615_006860 [Tricholomella constricta]	BGLL_ASPTN RecName: Full=Probable beta-glucosidase L; EC=3.2.1.21; AltName: Full=Beta-D-glucoside glucohydrolase L; AltName: Full=Cellobiase L; AltName: Full=Gentiobiase L; Flags: Precursor;	A0A8H5M365_9AGAR RecName: Full=Fn3_like domain-containing protein {ECO:0000259|SMART:SM01217};	--	GO:0005576,extracellular region; GO:0008422,beta-glucosidase activity; GO:0102483,scopolin beta-glucosidase activity; GO:0030245,cellulose catabolic process; GO:0003674,molecular_function; GO:0003824,catalytic activity; GO:0004553,hydrolase activity, hydrolyzing O-glycosyl compounds; GO:0015926,glucosidase activity; GO:0016787,hydrolase activity; GO:0016798,hydrolase activity, acting on glycosyl …	Glycosyl hydrolase family 3 C-terminal domain
Cluster-1591.6	0	0	0	10.69	13.65	8.88	0	0	0	2133	2661	1600	13.4658	6.10173e-29	7.00065e-27	up	6786	K00223 Delta24(24(1))-sterol reductase [EC:1.3.1.71] | (RefSeq) hypothetical protein (A)	ko00100: Steroid biosynthesis; ko01100: Metabolic pathways; ko01110: Biosynthesis of secondary metabolites	hypothetical protein FPV67DRAFT_1575016 [Lyophyllum atratum]	ERG4_YEAST RecName: Full=Delta(24(24(1)))-sterol reductase ERG4 {ECO:0000303|PubMed:8125337}; EC=1.3.1.71 {ECO:0000269|PubMed:10722850}; AltName: Full=C-24(28) sterol reductase ERG4 {ECO:0000303|PubMed:8125337}; AltName: Full=Ergosterol biosynthetic protein 4 {ECO:0000303|PubMed:8125337}; AltName: Full=Sterol Delta(24(28))-reductase ERG4 {ECO:0000303|PubMed:8125337};	A0A8H5HHZ6_9AGAR RecName: Full=GAR domain-containing protein {ECO:0000259|PROSITE:PS51460};	Sterol reductase/lamin B receptor	GO:0005783,endoplasmic reticulum; GO:0030176,integral component of endoplasmic reticulum membrane; GO:0000246,delta24(24-1) sterol reductase activity; GO:0016627,oxidoreductase activity, acting on the CH-CH group of donors; GO:0006696,ergosterol biosynthetic process; GO:0016126,sterol biosynthetic process; GO:0003674,molecular_function; GO:0003824,catalytic activity; GO:0016491,oxidoreductase act…	Ergosterol biosynthesis ERG4/ERG24 family
Cluster-12554.3	30.19	31.45	30.39	78.6	67.25	74.24	1226	1473	1456	3723	3127	3236	1.25877	6.20834e-29	7.10113e-27	up	1843	--	--	hypothetical protein FPV67DRAFT_1411818 [Lyophyllum atratum]	--	A0A369K1H0_HYPMA RecName: Full=BTB domain-containing protein {ECO:0000259|PROSITE:PS50097};	--	--	BTB/POZ domain
Cluster-11704.8	839.91	570.92	690.11	231.2	283.77	249.28	48452	42849	47588	21581	22288	19137	-1.17292	7.04986e-29	8.039e-27	down	13475	K08711 ATP-binding cassette, subfamily G (WHITE), member 2, PDR | (RefSeq) hypothetical protein (A)	ko02010: ABC transporters	armadillo-type protein [Lyophyllum atratum]	AFR1_CRYGR RecName: Full=ABC multidrug transporter AFR1 {ECO:0000303|PubMed:25630649};	A0A8H5H0X1_9AGAR SubName: Full=Uncharacterized protein {ECO:0000313|EMBL:KAF5374683.1};	Protein containing adaptin N-terminal region	GO:0016021,integral component of membrane; GO:0005886,plasma membrane; GO:0140359,ABC-type transporter activity; GO:0005524,ATP binding; GO:0003674,molecular_function; GO:0005215,transporter activity; GO:0015399,primary active transmembrane transporter activity; GO:0022804,active transmembrane transporter activity; GO:0022857,transmembrane transporter activity; GO:0042626,ATPase-coupled transmemb…	ABC-2 type transporter
Cluster-9396.13	3.87	4.78	4	1.36	1.41	1.48	1368	1942	1648	557	565	545	-1.59241	8.21027e-29	9.33367e-27	down	13647	K14536 ribosome assembly protein 1 [EC:3.6.5.-] | (RefSeq) hypothetical protein (A)	ko03008: Ribosome biogenesis in eukaryotes	ras guanine nucleotide exchange factor domain-containing protein [Lyophyllum atratum]	RIA1_SCHPO RecName: Full=Ribosome assembly protein 1; EC=3.6.5.-; AltName: Full=EF-2 like GTPase; AltName: Full=Elongation factor-like 1;	A0A8H5HFN9_9AGAR SubName: Full=Uncharacterized protein {ECO:0000313|EMBL:KAF5382528.1};	Translation elongation factor 2/ribosome biogenesis protein RIA1 and related proteins	GO:0005829,cytosol; GO:1990904,ribonucleoprotein complex; GO:0005525,GTP binding; GO:0003924,GTPase activity; GO:0043022,ribosome binding; GO:0042256,mature ribosome assembly; GO:0042254,ribosome biogenesis; GO:0000166,nucleotide binding; GO:0003674,molecular_function; GO:0005488,binding; GO:0017076,purine nucleotide binding; GO:0019001,guanyl nucleotide binding; GO:0032553,ribonucleotide binding…	Elongation factor G C-terminus
Cluster-14124.0	8.48	7.37	7.03	21.35	21.82	19.09	633	633	615	1855	1855	1509	1.44065	8.42435e-29	9.54794e-27	up	3127	K11593 eukaryotic translation initiation factor 2C | (RefSeq) hypothetical protein (A)	--	argonaute-like protein [Lyophyllum atratum]	AGO1_SCHPO RecName: Full=Protein argonaute; AltName: Full=Cell cycle control protein ago1; AltName: Full=Eukaryotic translation initiation factor 2C 2-like protein ago1; AltName: Full=PAZ Piwi domain protein ago1; AltName: Full=Protein slicer; AltName: Full=RNA interference pathway protein ago1;	A0A8H5HS01_9AGAR SubName: Full=Uncharacterized protein {ECO:0000313|EMBL:KAF5388155.1};	Translation initiation factor 2C (eIF-2C) and related proteins	GO:0033167,ARC complex; GO:0099115,chromosome, subtelomeric region; GO:0005829,cytosol; GO:1990342,heterochromatin island; GO:0031934,mating-type region heterochromatin; GO:0005721,pericentric heterochromatin; GO:0030958,RITS complex; GO:0004521,endoribonuclease activity; GO:0016891,endoribonuclease activity, producing 5'-phosphomonoesters; GO:0035198,miRNA binding; GO:0030674,protein-macromolecu…	Piwi domain
Cluster-11984.6	14.24	13.82	17.19	5.39	6.19	6.18	2300	2565	3242	1011	1134	1047	-1.36265	1.27778e-28	1.44382e-26	down	6399	K14809 ATP-dependent RNA helicase DDX55/SPB4 [EC:3.6.4.13] | (RefSeq) hypothetical protein (A)	--	hypothetical protein D9615_000431 [Tricholomella constricta]	SPB4_USTMA RecName: Full=ATP-dependent rRNA helicase SPB4 {ECO:0000305}; EC=3.6.4.13 {ECO:0000250|UniProtKB:P25808};	A0A8H5HRN8_9AGAR RecName: Full=PX domain-containing protein {ECO:0000259|PROSITE:PS50195};	ATP-dependent RNA helicase	GO:0030686,90S preribosome; GO:0005730,nucleolus; GO:0005654,nucleoplasm; GO:0030687,preribosome, large subunit precursor; GO:0005524,ATP binding; GO:0016887,ATP hydrolysis activity; GO:0003723,RNA binding; GO:0003724,RNA helicase activity; GO:1902626,assembly of large subunit precursor of preribosome; GO:0000470,maturation of LSU-rRNA; GO:0000027,ribosomal large subunit assembly; GO:0000166,nucl…	tRNA synthetase B5 domain
Cluster-11987.0	122	125.45	157.45	32.1	44.47	40.06	5777	6847	8778	1771	2407	2027	-1.803	1.69917e-28	1.9084e-26	down	2097	--	--	carbohydrate esterase family 4 protein [Lyophyllum atratum]	CDA_PESTX RecName: Full=Chitin deacetylase {ECO:0000303|PubMed:27901067}; EC=3.5.1.41 {ECO:0000269|PubMed:27901067}; Flags: Precursor;	A0A8H5LYY8_9AGAR RecName: Full=Chitin deacetylase {ECO:0000256|ARBA:ARBA00024056}; EC=3.5.1.41 {ECO:0000256|ARBA:ARBA00024056};	--	GO:0005576,extracellular region; GO:0008061,chitin binding; GO:0004099,chitin deacetylase activity; GO:0046872,metal ion binding; GO:0071555,cell wall organization; GO:0006032,chitin catabolic process; GO:0042783,evasion of host immune response; GO:0000272,polysaccharide catabolic process; GO:0003674,molecular_function; GO:0005488,binding; GO:0097367,carbohydrate derivative binding; GO:0003824,ca…	Polysaccharide deacetylase
Cluster-13078.0	13.01	12.9	14.48	3.1	4.29	3.91	676	772	884	187	254	216	-1.84903	1.90878e-28	2.13737e-26	down	2270	K04513 Ras homolog gene family, member A | (RefSeq) hypothetical protein (A)	ko04011: MAPK signaling pathway - yeast; ko04144: Endocytosis	hypothetical protein C0991_007793 [Blastosporella zonata]	RHOA_EMENI RecName: Full=GTP-binding protein rhoA; AltName: Full=Rho1 protein homolog; Flags: Precursor;	A0A8H5LQD3_9AGAR SubName: Full=Uncharacterized protein {ECO:0000313|EMBL:KAF5366125.1};	Ras-related small GTPase, Rho type	GO:0005938,cell cortex; GO:0042995,cell projection; GO:0031410,cytoplasmic vesicle; GO:0005856,cytoskeleton; GO:0005886,plasma membrane; GO:0005525,GTP binding; GO:0003924,GTPase activity; GO:0019901,protein kinase binding; GO:0007015,actin filament organization; GO:0030865,cortical cytoskeleton organization; GO:0007163,establishment or maintenance of cell polarity; GO:0031505,fungal-type cell wa…	--
Cluster-11307.6	29.69	25.62	22.56	88.23	84.68	72.37	4038	4007	3587	13949	13082	10350	1.64863	1.99632e-28	2.2287e-26	up	5439	K17065 dynamin 1-like protein [EC:3.6.5.5] | (RefSeq) hypothetical protein (A)	ko04139: Mitophagy - yeast	P-loop containing nucleoside triphosphate hydrolase protein [Lyophyllum atratum]	VPS1_YEAST RecName: Full=Vacuolar protein sorting-associated protein 1;	A0A8H5H0L4_9AGAR SubName: Full=Uncharacterized protein {ECO:0000313|EMBL:KAF5374644.1};	Vacuolar sorting protein VPS1, dynamin, and related proteins	GO:0030479,actin cortical patch; GO:0005737,cytoplasm; GO:0005829,cytosol; GO:0000329,fungal-type vacuole membrane; GO:0005770,late endosome; GO:0016020,membrane; GO:0005874,microtubule; GO:0005741,mitochondrial outer membrane; GO:0005739,mitochondrion; GO:0005777,peroxisome; GO:0005525,GTP binding; GO:0003924,GTPase activity; GO:0008017,microtubule binding; GO:0030036,actin cytoskeleton organiza…	Dynamin central region
Cluster-10287.13	4.65	2.98	2.84	0.53	0.53	0.5	1691	1248	1206	225	219	191	-2.75046	2.51571e-28	2.79184e-26	down	14036	K04079 molecular chaperone HtpG | (RefSeq) heat-shock protein 90 (A)	ko04141: Protein processing in endoplasmic reticulum	heat-shock protein 90 [Lentinula edodes]	HSP90_SCHPO RecName: Full=Heat shock protein 90 homolog;	A0A1Q3E4Z7_LENED SubName: Full=Heat-shock protein 90 {ECO:0000313|EMBL:GAW02322.1};	Molecular chaperone (HSP90 family)	GO:0005829,cytosol; GO:0005739,mitochondrion; GO:0048471,perinuclear region of cytoplasm; GO:0005886,plasma membrane; GO:0140453,protein aggregate center; GO:0032991,protein-containing complex; GO:0005524,ATP binding; GO:0016887,ATP hydrolysis activity; GO:0044183,protein folding chaperone; GO:0051082,unfolded protein binding; GO:0006458,'de novo' protein folding; GO:0010619,adenylate cyclase-act…	Aminotransferase class-V
Cluster-144.14	0	0	0	3.73	4.02	4.19	0	0	0	1577	1657	1592	13.0685	2.56974e-28	2.84334e-26	up	14020	K23114 damage-control phosphatase, subfamily III [EC:3.1.3.-] | (RefSeq) hypothetical protein (A)	--	hypothetical protein D9615_001226 [Tricholomella constricta]	CARP_IRPLA RecName: Full=Polyporopepsin; EC=3.4.23.29; AltName: Full=Aspartic proteinase;	A0A8H5M984_9AGAR SubName: Full=Uncharacterized protein {ECO:0000313|EMBL:KAF5385374.1};	Uncharacterized conserved protein	GO:0004190,aspartic-type endopeptidase activity; GO:0006508,proteolysis; GO:0003674,molecular_function; GO:0003824,catalytic activity; GO:0004175,endopeptidase activity; GO:0008233,peptidase activity; GO:0016787,hydrolase activity; GO:0070001,aspartic-type peptidase activity; GO:0140096,catalytic activity, acting on a protein; GO:0006807,nitrogen compound metabolic process; GO:0008150,biological_…	Ring finger domain
Cluster-11360.4	24.67	32.1	29.13	9.92	9.1	9.66	4059	6074	5598	1897	1699	1669	-1.59451	4.84401e-28	5.32813e-26	down	6514	K11419 [histone H3]-lysine9 N-trimethyltransferase SUV39H [EC:2.1.1.355] | (RefSeq) hypothetical protein (A)	ko00310: Lysine degradation; ko01100: Metabolic pathways	hypothetical protein FPV67DRAFT_1582634 [Lyophyllum atratum]	DIM5_NEUCR RecName: Full=Histone-lysine N-methyltransferase, H3 lysine-9 specific dim-5; EC=2.1.1.355 {ECO:0000269|PubMed:12372305, ECO:0000269|PubMed:12679815, ECO:0000269|PubMed:12887903}; AltName: Full=Histone H3-K9 methyltransferase dim-5; Short=H3-K9-HMTase dim-5; Short=HKMT;	A0A8H5HDR2_9AGAR SubName: Full=Uncharacterized protein {ECO:0000313|EMBL:KAF5381661.1};	Histone H3 (Lys9) methyltransferase SUV39H1/Clr4, required for transcriptional silencing	GO:0005694,chromosome; GO:0005634,nucleus; GO:0003690,double-stranded DNA binding; GO:0042054,histone methyltransferase activity; GO:0018024,histone-lysine N-methyltransferase activity; GO:0008270,zinc ion binding; GO:0034968,histone lysine methylation; GO:0016571,histone methylation; GO:0003674,molecular_function; GO:0003676,nucleic acid binding; GO:0003677,DNA binding; GO:0005488,binding; GO:00…	F-box-like
Cluster-9934.1	12.46	11.25	12.55	5.63	6.05	6.01	866	905	995	460	478	452	-1.01691	5.76339e-28	6.28378e-26	down	3697	--	--	hypothetical protein Hypma_003063 [Hypsizygus marmoreus]	--	A0A369J2R6_HYPMA RecName: Full=NACHT domain-containing protein {ECO:0000259|Pfam:PF05729};	--	GO:0016021,integral component of membrane; GO:0005575,cellular_component; GO:0016020,membrane; GO:0031224,intrinsic component of membrane; GO:0110165,cellular anatomical entity	NACHT domain
Cluster-7690.1	49.95	64.19	58.83	15.49	11.92	11.87	3016	4471	4173	1084	813	757	-2.15176	6.0314e-28	6.53775e-26	down	2602	--	--	hypothetical protein D9615_006352 [Tricholomella constricta]	--	A0A8H5M0Z0_9AGAR SubName: Full=Uncharacterized protein {ECO:0000313|EMBL:KAF5377240.1};	--	GO:0051087,chaperone binding; GO:0003674,molecular_function; GO:0005488,binding; GO:0005515,protein binding	BAG domain
Cluster-7071.11	10.26	9.16	9.69	19.11	21.74	20.97	418	430	466	909	1015	918	1.08746	1.09986e-27	1.1853e-25	up	1850	--	--	hypothetical protein FPV67DRAFT_1420244 [Lyophyllum atratum]	MSC1_YEAST RecName: Full=Meiotic sister chromatid recombination protein 1;	A0A8H5M0F4_9AGAR SubName: Full=Uncharacterized protein {ECO:0000313|EMBL:KAF5376089.1};	--	GO:0005783,endoplasmic reticulum; GO:0005739,mitochondrion; GO:0005886,plasma membrane; GO:0007131,reciprocal meiotic recombination; GO:0000003,reproduction; GO:0000280,nuclear division; GO:0006139,nucleobase-containing compound metabolic process; GO:0006259,DNA metabolic process; GO:0006310,DNA recombination; GO:0006725,cellular aromatic compound metabolic process; GO:0006807,nitrogen compound m…	Putative nuclear envelope organisation protein
Cluster-10288.9	27.28	30.12	25.41	5.91	6.35	6.31	309	398	351	79	85	82	-2.12722	1.11423e-27	1.19733e-25	down	740	K04345 protein kinase A [EC:2.7.11.11] | (RefSeq) pkac2; cAMP-dependent protein kinase A catalytic subunit (A)	ko04113: Meiosis - yeast; ko04138: Autophagy - yeast	hypothetical protein H0H92_011008 [Tricholoma furcatifolium]	--	A0A369JA67_HYPMA SubName: Full=Serine/threonine-protein kinase HT1 {ECO:0000313|EMBL:RDB18110.1};	--	GO:0005524,ATP binding; GO:0004672,protein kinase activity; GO:0006468,protein phosphorylation; GO:0000166,nucleotide binding; GO:0003674,molecular_function; GO:0005488,binding; GO:0017076,purine nucleotide binding; GO:0030554,adenyl nucleotide binding; GO:0032553,ribonucleotide binding; GO:0032555,purine ribonucleotide binding; GO:0032559,adenyl ribonucleotide binding; GO:0035639,purine ribonucl…	Protein kinase domain
Cluster-11913.2	17.64	13.45	16.51	5.37	5.79	5.38	1386	1217	1520	491	518	447	-1.53029	1.12383e-27	1.20418e-25	down	3275	K00799 glutathione S-transferase [EC:2.5.1.18] | (RefSeq) hypothetical protein (A)	ko00480: Glutathione metabolism; ko01100: Metabolic pathways	glutathione S-transferase [Lyophyllum atratum]	HPM2_HYPSB RecName: Full=Glutathione S-transferase hmp2 {ECO:0000303|PubMed:18567690}; EC=2.5.1.18 {ECO:0000269|PubMed:18567690}; AltName: Full=Hypothemycin biosynthesis cluster protein hpm2 {ECO:0000303|PubMed:18567690};	A0A0L6WL08_9AGAR SubName: Full=Glutathione S-transferase {ECO:0000313|EMBL:KNZ75799.1};	Glutathione S-transferase	GO:0004364,glutathione transferase activity; GO:0006749,glutathione metabolic process; GO:0003674,molecular_function; GO:0003824,catalytic activity; GO:0016740,transferase activity; GO:0016765,transferase activity, transferring alkyl or aryl (other than methyl) groups; GO:0006518,peptide metabolic process; GO:0006575,cellular modified amino acid metabolic process; GO:0006790,sulfur compound metab…	Glutathione S-transferase, N-terminal domain
Cluster-7328.16	6.4	5.53	4.19	21.76	25.92	23.1	369	367	284	1462	1707	1418	2.1315	1.22641e-27	1.3095e-25	up	2488	K02218 casein kinase 1 [EC:2.7.11.1] | (RefSeq) hypothetical protein (A)	ko04011: MAPK signaling pathway - yeast	kinase-like protein [Lyophyllum atratum]	CKI1_SCHPO RecName: Full=Casein kinase I homolog 1; EC=2.7.11.1;	A0A8H5HEY9_9AGAR RecName: Full=Protein kinase domain-containing protein {ECO:0000259|PROSITE:PS50011};	Casein kinase (serine/threonine/tyrosine protein kinase)	GO:0005737,cytoplasm; GO:0000324,fungal-type vacuole; GO:0005634,nucleus; GO:0005886,plasma membrane; GO:0005524,ATP binding; GO:0000287,magnesium ion binding; GO:0106310,protein serine kinase activity; GO:0004674,protein serine/threonine kinase activity; GO:0004713,protein tyrosine kinase activity; GO:0006897,endocytosis; GO:0018105,peptidyl-serine phosphorylation; GO:0030100,regulation of endoc…	Protein kinase domain
Cluster-6952.1	22.28	33.77	27.08	126.32	114.89	121.1	658	1151	949	4355	3901	3876	2.12399	1.22915e-27	1.3095e-25	up	1493	K18097 glycerol 2-dehydrogenase (NADP+) [EC:1.1.1.156] | (RefSeq) hypothetical protein (A)	ko00561: Glycerolipid metabolism; ko01100: Metabolic pathways	NADP-dependent oxidoreductase domain-containing protein [Lyophyllum atratum]	GCY1_YEAST RecName: Full=Glycerol 2-dehydrogenase (NADP(+)); EC=1.1.1.156; AltName: Full=Galactose-inducible crystallin-like protein 1;	A0A8H5M391_9AGAR RecName: Full=Aldo_ket_red domain-containing protein {ECO:0000259|Pfam:PF00248};	Aldo/keto reductase family proteins	GO:0005737,cytoplasm; GO:0005829,cytosol; GO:0005634,nucleus; GO:0004032,alditol:NADP+ 1-oxidoreductase activity; GO:0004033,aldo-keto reductase (NADP) activity; GO:0047953,glycerol 2-dehydrogenase (NADP+) activity; GO:1990042,glycerol dehydrogenase [NAD(P)+] activity; GO:0003729,mRNA binding; GO:0016491,oxidoreductase activity; GO:0019568,arabinose catabolic process; GO:0034599,cellular response…	Aldo/keto reductase family
Cluster-8076.24	41.14	40.3	44.9	10.78	8.96	8.35	381	436	513	118	99	91	-2.13003	1.28914e-27	1.3656e-25	down	662	--	--	hypothetical protein DXG01_013992 [Tephrocybe rancida]	--	A0A8H7CQ06_9AGAR SubName: Full=Uncharacterized protein {ECO:0000313|EMBL:KAF7343303.1};	--	--	--
Cluster-7866.3	21.09	9.96	13.9	0	0	0	2599	1412	2002	0	0	0	-13.4553	1.38297e-27	1.45673e-25	down	4957	--	--	hypothetical protein BDZ94DRAFT_1061835 [Lepista nuda]	--	A0A369J380_HYPMA SubName: Full=Uncharacterized protein {ECO:0000313|EMBL:RDB15610.1};	--	--	Protein of unknown function (DUF3295)
Cluster-1591.8	9.91	16.63	14.55	0	0	0	1167	2253	2004	0	0	0	-13.271	1.46885e-27	1.54283e-25	down	4751	K20309 trafficking protein particle complex subunit 12 | (RefSeq) hypothetical protein (A)	--	hypothetical protein FPV67DRAFT_1575016 [Lyophyllum atratum]	--	A0A8H5HHZ6_9AGAR RecName: Full=GAR domain-containing protein {ECO:0000259|PROSITE:PS51460};	--	GO:0008017,microtubule binding; GO:0003674,molecular_function; GO:0005488,binding; GO:0005515,protein binding; GO:0008092,cytoskeletal protein binding; GO:0015631,tubulin binding	Yeast cortical protein KAR9
Cluster-11332.2	17.38	16.9	16.93	5.11	6.96	5.78	1007	1128	1153	345	460	356	-1.52877	1.58016e-27	1.65335e-25	down	2498	K24976 Trk/Ktr/HKT type cation transporter | (RefSeq) hypothetical protein (A)	--	hypothetical protein D9615_005609 [Tricholomella constricta]	TRK2_YEAST RecName: Full=Low-affinity potassium transport protein;	A0A8H5M5K3_9AGAR SubName: Full=Uncharacterized protein {ECO:0000313|EMBL:KAF5381698.1};	Na+/K+ transporter	GO:0071944,cell periphery; GO:0005887,integral component of plasma membrane; GO:0005886,plasma membrane; GO:0008324,cation transmembrane transporter activity; GO:0140107,high-affinity potassium ion transmembrane transporter activity; GO:0015079,potassium ion transmembrane transporter activity; GO:0030007,cellular potassium ion homeostasis; GO:1990573,potassium ion import across plasma membrane; G…	--
Cluster-8966.13	1.89	1.45	1.27	14.48	11.3	11.79	55	48	43	493	378	372	3.05691	1.58294e-27	1.65335e-25	up	1411	--	--	hypothetical protein FPV67DRAFT_1654462 [Lyophyllum atratum]	--	A0A369JD77_HYPMA SubName: Full=Uncharacterized protein {ECO:0000313|EMBL:RDB17673.1};	--	--	--
Cluster-11947.5	27.23	23.67	23.49	11.27	12.58	11	2931	2931	2958	1410	1539	1248	-1.10243	1.9461e-27	2.02135e-25	down	4370	K00380 sulfite reductase (NADPH) flavoprotein alpha-component [EC:1.8.1.2] | (RefSeq) hypothetical protein (A)	ko00920: Sulfur metabolism; ko01100: Metabolic pathways	hypothetical protein D9615_000266 [Tricholomella constricta]	MET10_SCHPO RecName: Full=Probable sulfite reductase [NADPH] flavoprotein component; EC=1.8.1.2;	A0A8H5HRE1_9AGAR RecName: Full=FAD-binding FR-type domain-containing protein {ECO:0000259|PROSITE:PS51384};	NADP/FAD dependent oxidoreductase	GO:0005829,cytosol; GO:0009337,sulfite reductase complex (NADPH); GO:0050660,flavin adenine dinucleotide binding; GO:0010181,FMN binding; GO:0016491,oxidoreductase activity; GO:0004783,sulfite reductase (NADPH) activity; GO:0070814,hydrogen sulfide biosynthetic process; GO:0000103,sulfate assimilation; GO:0000166,nucleotide binding; GO:0003674,molecular_function; GO:0005488,binding; GO:0036094,sm…	FAD binding domain
Cluster-14039.2	2.4	2.9	2.57	10.82	9.17	8.88	422	586	529	2210	1828	1637	1.86385	2.31324e-27	2.39601e-25	up	7051	--	--	hypothetical protein FPV67DRAFT_1167878 [Lyophyllum atratum]	--	A0A8H5HHC8_9AGAR RecName: Full=2OG-FeII_Oxy_3 domain-containing protein {ECO:0000259|Pfam:PF13640};	--	--	FHA domain
Cluster-13750.2	51.94	41.33	44.71	16.99	21.3	19.96	7708	7055	7753	2930	3589	3112	-1.25631	2.3995e-27	2.47846e-25	down	5906	--	--	YL1 nuclear protein-domain-containing protein [Lyophyllum atratum]	--	A0A8H5M0L6_9AGAR RecName: Full=YL1_C domain-containing protein {ECO:0000259|SMART:SM00993};	--	GO:0005634,nucleus; GO:0043486,histone exchange; GO:0006355,regulation of DNA-templated transcription; GO:0006325,chromatin organization; GO:0006338,chromatin remodeling; GO:0008150,biological_process; GO:0009987,cellular process; GO:0016043,cellular component organization; GO:0034728,nucleosome organization; GO:0043933,protein-containing complex organization; GO:0071824,protein-DNA complex subun…	Family of unknown function (DUF6540)
Cluster-12164.3	34.9	36.54	35.83	87.44	78.41	75.53	2123	2560	2560	6193	5440	4883	1.16658	2.56828e-27	2.64547e-25	up	2605	K09831 sterol 22-desaturase [EC:1.14.19.41] | (RefSeq) hypothetical protein (A)	ko00100: Steroid biosynthesis; ko01100: Metabolic pathways; ko01110: Biosynthesis of secondary metabolites	cytochrome P450 sterol C22-desaturase [Lyophyllum atratum]	ERG5_SCHPO RecName: Full=C-22 sterol desaturase ERG5 {ECO:0000303|PubMed:18310029}; EC=1.14.19.41 {ECO:0000305|PubMed:18310029}; AltName: Full=Cytochrome P450 61 {ECO:0000250|UniProtKB:P54781}; AltName: Full=Ergosterol biosynthetic protein 5 {ECO:0000303|PubMed:18310029};	A0A8H5M1I3_9AGAR SubName: Full=Uncharacterized protein {ECO:0000313|EMBL:KAF5377226.1};	Cytochrome P450 CYP4/CYP19/CYP26 subfamilies	GO:0005783,endoplasmic reticulum; GO:0000249,C-22 sterol desaturase activity; GO:0020037,heme binding; GO:0005506,iron ion binding; GO:0004497,monooxygenase activity; GO:0016491,oxidoreductase activity; GO:0006696,ergosterol biosynthetic process; GO:0016125,sterol metabolic process; GO:0003674,molecular_function; GO:0003824,catalytic activity; GO:0016705,oxidoreductase activity, acting on paired …	Cytochrome P450
Cluster-9874.9	24.13	18.81	21.61	6.38	7.15	6.05	496	485	568	149	178	142	-1.75078	2.63755e-27	2.70934e-25	down	1195	--	--	hypothetical protein FPV67DRAFT_763649 [Lyophyllum atratum]	--	A0A8H5HFX8_9AGAR SubName: Full=Uncharacterized protein {ECO:0000313|EMBL:KAF5382663.1};	--	--	Antibiotic biosynthesis monooxygenase
Cluster-14180.1	2.7	2.58	2.89	9.73	10.86	9.71	84	94	107	352	387	326	1.87823	3.02298e-27	3.09673e-25	up	1551	--	--	hypothetical protein FPV67DRAFT_1168804 [Lyophyllum atratum]	--	A0A369J8E1_HYPMA RecName: Full=BTB domain-containing protein {ECO:0000259|PROSITE:PS50097};	--	--	--
Cluster-13750.3	32.42	24.15	28.86	9.9	10.8	9.04	4807	4118	4999	1706	1817	1408	-1.53034	3.12017e-27	3.18753e-25	down	5901	--	--	YL1 nuclear protein-domain-containing protein [Lyophyllum atratum]	--	A0A8H5M0L6_9AGAR RecName: Full=YL1_C domain-containing protein {ECO:0000259|SMART:SM00993};	--	GO:0005634,nucleus; GO:0043486,histone exchange; GO:0006355,regulation of DNA-templated transcription; GO:0006325,chromatin organization; GO:0006338,chromatin remodeling; GO:0008150,biological_process; GO:0009987,cellular process; GO:0016043,cellular component organization; GO:0034728,nucleosome organization; GO:0043933,protein-containing complex organization; GO:0071824,protein-DNA complex subun…	Family of unknown function (DUF6540)
Cluster-1529.4	0.45	0.8	0.73	5.42	5.14	6.31	48	98	90	673	624	710	3.08207	5.22673e-27	5.31048e-25	up	4341	K22696 protein-lysine N-methyltransferase EEF2KMT [EC:2.1.1.-] | (RefSeq) hypothetical protein (A)	--	mitochondrial ribosomal protein subunit L2 [Lyophyllum atratum]	RML2_SCHPO RecName: Full=54S ribosomal protein rml2, mitochondrial; Short=L2;	A0A8H5HL17_9AGAR RecName: Full=Ribosomal_L2_C domain-containing protein {ECO:0000259|SMART:SM01382};	Mitochondrial/chloroplast ribosomal protein L2	GO:0005762,mitochondrial large ribosomal subunit; GO:0003723,RNA binding; GO:0003735,structural constituent of ribosome; GO:0016740,transferase activity; GO:0032543,mitochondrial translation; GO:0003674,molecular_function; GO:0003676,nucleic acid binding; GO:0005488,binding; GO:0097159,organic cyclic compound binding; GO:1901363,heterocyclic compound binding; GO:0005198,structural molecule activi…	Ribosomal Proteins L2, C-terminal domain
Cluster-9049.2	0	0.03	0	26.75	23.18	18.37	0	2	0	2137	1813	1336	11.3409	5.60006e-27	5.65895e-25	up	2899	K01738 cysteine synthase [EC:2.5.1.47] | (RefSeq) hypothetical protein (A)	ko00270: Cysteine and methionine metabolism; ko00920: Sulfur metabolism; ko01100: Metabolic pathways; ko01110: Biosynthesis of secondary metabolites; ko01200: Carbon metabolism; ko01230: Biosynthesis of amino acids	hypothetical protein D9615_002483 [Tricholomella constricta]	CYSK_EMENI RecName: Full=Cysteine synthase 1 {ECO:0000303|PubMed:9108143}; Short=CS 1 {ECO:0000303|PubMed:17482430}; EC=2.5.1.- {ECO:0000250|UniProtKB:O59701}; EC=2.5.1.47 {ECO:0000269|PubMed:17482430}; AltName: Full=O-acetylserine (thiol)-lyase 1; Short=OAS-TL 1; AltName: Full=O-acetylserine sulfhydrylase 1; AltName: Full=O-succinylserine sulfhydrylase {ECO:0000250|UniProtKB:O59701}; Flags: Prec…	A0A8H5HLU7_9AGAR RecName: Full=PALP domain-containing protein {ECO:0000259|Pfam:PF00291};	Cysteine synthase	GO:0005737,cytoplasm; GO:0005739,mitochondrion; GO:0004124,cysteine synthase activity; GO:0008652,cellular amino acid biosynthetic process; GO:0019344,cysteine biosynthetic process; GO:0006535,cysteine biosynthetic process from serine; GO:0003674,molecular_function; GO:0003824,catalytic activity; GO:0016740,transferase activity; GO:0016765,transferase activity, transferring alkyl or aryl (other t…	Pam16
Cluster-12554.2	19.98	21.96	22.21	46.87	44.52	43.3	1758	2215	2282	4776	4436	4007	1.05937	6.54194e-27	6.59286e-25	up	3696	--	--	hypothetical protein FPV67DRAFT_1411818 [Lyophyllum atratum]	--	A0A369K1H0_HYPMA RecName: Full=BTB domain-containing protein {ECO:0000259|PROSITE:PS50097};	--	--	BTB/POZ domain
Cluster-9152.7	5.31	4.65	5.05	11.72	14.51	12.41	384	393	431	984	1180	944	1.3357	6.85013e-27	6.88484e-25	up	3096	K00505 tyrosinase [EC:1.14.18.1] | (RefSeq) hypothetical protein (A)	ko00350: Tyrosine metabolism; ko01100: Metabolic pathways; ko01110: Biosynthesis of secondary metabolites	hypothetical protein H0H81_010667 [Sphagnurus paluster]	IVOB_EMENI RecName: Full=N-acetyl-6-hydroxytryptophan oxidase ivoB {ECO:0000303|PubMed:28108400}; Short=AHTase ivoB {ECO:0000303|PubMed:28108400}; EC=1.14.-.- {ECO:0000269|PubMed:28108400}; AltName: Full=Ivory mutation-related protein B {ECO:0000303|Ref.4}; AltName: Full=Monophenol oxidase {ECO:0000303|PubMed:2126551}; Flags: Precursor;	A0A369JEM8_HYPMA SubName: Full=Tyrosinase ustQ {ECO:0000313|EMBL:RDB20591.1};	--	GO:0046872,metal ion binding; GO:0004497,monooxygenase activity; GO:0003674,molecular_function; GO:0005488,binding; GO:0043167,ion binding; GO:0043169,cation binding; GO:0003824,catalytic activity; GO:0016491,oxidoreductase activity	Common central domain of tyrosinase
Cluster-11996.7	38.25	33.86	35.38	12.87	16.39	13.93	1249	1277	1368	490	615	491	-1.31525	8.17547e-27	8.19481e-25	down	1544	K17656 mitochondrial splicing suppressor protein 51 | (RefSeq) hypothetical protein (A)	--	hypothetical protein FPV67DRAFT_1102626 [Lyophyllum atratum]	--	A0A0D7B933_9AGAR RecName: Full=MYND-type domain-containing protein {ECO:0000259|PROSITE:PS50865};	--	GO:0046872,metal ion binding; GO:0003674,molecular_function; GO:0005488,binding; GO:0043167,ion binding; GO:0043169,cation binding	MYND finger
Cluster-6319.4	32.82	32.08	31.2	15.99	14.58	14.36	1892	2123	2107	1075	960	879	-1.09608	8.97478e-27	8.97189e-25	down	2618	--	--	hypothetical protein FPV67DRAFT_1415160 [Lyophyllum atratum]	--	A0A8H5M381_9AGAR SubName: Full=Uncharacterized protein {ECO:0000313|EMBL:KAF5379132.1};	--	GO:0046872,metal ion binding; GO:0003674,molecular_function; GO:0005488,binding; GO:0043167,ion binding; GO:0043169,cation binding	Zinc finger, C3HC4 type (RING finger)
Cluster-13390.3	30.05	25.37	25.45	56.34	54.22	55.59	1748	1699	1739	3817	3599	3440	1.03707	1.36244e-26	1.35113e-24	up	2505	K03448 MFS transporter, ACS family, pantothenate transporter | (RefSeq) hypothetical protein (A)	--	major facilitator superfamily domain-containing protein [Lyophyllum atratum]	LIZ1_SCHPO RecName: Full=Pantothenate transporter liz1;	A0A369JLM0_HYPMA SubName: Full=Pantothenate transporter liz1 {ECO:0000313|EMBL:RDB22738.1};	Permease of the major facilitator superfamily	GO:0005794,Golgi apparatus; GO:0005887,integral component of plasma membrane; GO:0031224,intrinsic component of membrane; GO:0005886,plasma membrane; GO:0015233,pantothenate transmembrane transporter activity; GO:0022857,transmembrane transporter activity; GO:0098717,pantothenate import across plasma membrane; GO:0003674,molecular_function; GO:0005215,transporter activity; GO:0008509,anion transm…	Major Facilitator Superfamily
Cluster-14023.10	13.01	10.81	11.02	30.93	31.4	28.68	275	265	278	767	770	669	1.40237	1.54441e-26	1.52753e-24	up	1111	--	--	hypothetical protein FPV67DRAFT_433044 [Lyophyllum atratum]	--	A0A8H5MBC5_9AGAR SubName: Full=Uncharacterized protein {ECO:0000313|EMBL:KAF5387682.1};	--	--	--
Cluster-2110.0	7.95	6.34	7.27	0.69	0.54	0.78	206	190	224	21	16	22	-3.41725	1.64619e-26	1.62389e-24	down	1289	--	--	hypothetical protein SCP_0212850 [Sparassis crispa]	--	A0A401GD42_9APHY RecName: Full=CCHC-type domain-containing protein {ECO:0000259|PROSITE:PS50158};	FOG: Transposon-encoded proteins with TYA, reverse transcriptase, integrase domains in various combinations	GO:0005634,nucleus; GO:0003676,nucleic acid binding; GO:0008270,zinc ion binding; GO:0003674,molecular_function; GO:0005488,binding; GO:0097159,organic cyclic compound binding; GO:1901363,heterocyclic compound binding; GO:0043167,ion binding; GO:0043169,cation binding; GO:0046872,metal ion binding; GO:0046914,transition metal ion binding; GO:0005575,cellular_component; GO:0005622,intracellular an…	gag-polypeptide of LTR copia-type
Cluster-14203.39	31.85	26.5	29.95	8.22	9.86	8.85	539	517	619	170	198	178	-1.64277	2.01522e-26	1.98268e-24	down	1183	K09252 feruloyl esterase [EC:3.1.1.73] | (RefSeq) hypothetical protein (A)	--	tannase and feruloyl esterase [Lyophyllum atratum]	FAEB2_ASPFN RecName: Full=Probable feruloyl esterase B-2; EC=3.1.1.73 {ECO:0000250|UniProtKB:Q8WZI8}; AltName: Full=Ferulic acid esterase B-2; Short=FAEB-2; Flags: Precursor;	A0A0L6WH59_9AGAR RecName: Full=Carboxylic ester hydrolase {ECO:0000256|RuleBase:RU361238}; EC=3.1.1.- {ECO:0000256|RuleBase:RU361238};	--	GO:0005576,extracellular region; GO:0030600,feruloyl esterase activity; GO:0046872,metal ion binding; GO:0045493,xylan catabolic process; GO:0003674,molecular_function; GO:0003824,catalytic activity; GO:0016787,hydrolase activity; GO:0016788,hydrolase activity, acting on ester bonds; GO:0052689,carboxylic ester hydrolase activity; GO:0005488,binding; GO:0043167,ion binding; GO:0043169,cation bind…	Tannase and feruloyl esterase
Cluster-13901.14	0	0	0	5.7	5.77	6.13	0	0	0	1160	1146	1127	12.5775	2.98686e-26	2.92848e-24	up	6914	K03305 proton-dependent oligopeptide transporter, POT family | (RefSeq) hypothetical protein (A)	--	peptide/h+ symporter protein [Lyophyllum atratum]	PTR2_YEAST RecName: Full=Peptide transporter PTR2; AltName: Full=Peptide permease PTR2;	A0A369JCQ7_HYPMA SubName: Full=Peptide transporter PTR2 {ECO:0000313|EMBL:RDB19891.1};	H+/oligopeptide symporter	GO:0071944,cell periphery; GO:0000324,fungal-type vacuole; GO:0016021,integral component of membrane; GO:0005886,plasma membrane; GO:0071916,dipeptide transmembrane transporter activity; GO:1904680,peptide transmembrane transporter activity; GO:0042937,tripeptide transmembrane transporter activity; GO:0042938,dipeptide transport; GO:0015833,peptide transport; GO:0015031,protein transport; GO:0042…	Amino acid permease
Cluster-10556.2	1.75	2.11	2.28	12.56	9.09	11.51	149	207	228	1247	883	1038	2.4282	3.62384e-26	3.53732e-24	up	3529	--	--	hypothetical protein D9615_002584 [Tricholomella constricta]	--	A0A8H5HMJ3_9AGAR RecName: Full=SHSP domain-containing protein {ECO:0000259|PROSITE:PS01031};	--	--	--
Cluster-4100.14	73.48	78.57	73.75	35.97	34.44	36.64	1262	1565	1521	725	688	702	-1.06013	4.01664e-26	3.91051e-24	down	960	--	--	hypothetical protein D9615_002000 [Tricholomella constricta]	--	A0A8H5HPL2_9AGAR SubName: Full=Uncharacterized protein {ECO:0000313|EMBL:KAF5386914.1};	--	GO:0005576,extracellular region; GO:0030246,carbohydrate binding; GO:0016829,lyase activity; GO:0005975,carbohydrate metabolic process; GO:0003674,molecular_function; GO:0005488,binding; GO:0003824,catalytic activity; GO:0008150,biological_process; GO:0008152,metabolic process; GO:0044238,primary metabolic process; GO:0071704,organic substance metabolic process; GO:0005575,cellular_component; GO:…	Polysaccharide lyase family 8, super-sandwich domain
Cluster-6246.1	31.76	23.41	25.92	7.79	9.43	9.59	2519	2143	2415	714	848	802	-1.61354	4.06023e-26	3.94265e-24	down	3382	K04420 mitogen-activated protein kinase kinase kinase 2 [EC:2.7.11.25] | (RefSeq) hypothetical protein (A)	--	kinase-like domain-containing protein [Lyophyllum atratum]	CDC7_SCHPO RecName: Full=Cell division control protein 7; EC=2.7.11.1;	A0A0L6WS61_9AGAR SubName: Full=Serine/threonine-protein kinase HT1 {ECO:0000313|EMBL:KNZ77974.1};	Tyrosine kinase specific for activated (GTP-bound) p21cdc42Hs	GO:0005737,cytoplasm; GO:0044732,mitotic spindle pole body; GO:0071958,new mitotic spindle pole body; GO:0071957,old mitotic spindle pole body; GO:0005524,ATP binding; GO:0046872,metal ion binding; GO:0106310,protein serine kinase activity; GO:0004674,protein serine/threonine kinase activity; GO:0007049,cell cycle; GO:0051301,cell division; GO:0140281,positive regulation of mitotic division septu…	Protein tyrosine and serine/threonine kinase
Cluster-6952.0	39.27	47.73	44.63	125.67	111.96	113.52	1070	1502	1443	4002	3512	3365	1.42081	5.41498e-26	5.23093e-24	up	1339	K18097 glycerol 2-dehydrogenase (NADP+) [EC:1.1.1.156] | (RefSeq) hypothetical protein (A)	ko00561: Glycerolipid metabolism; ko01100: Metabolic pathways	NADP-dependent oxidoreductase domain-containing protein [Lyophyllum atratum]	GCY1_YEAST RecName: Full=Glycerol 2-dehydrogenase (NADP(+)); EC=1.1.1.156; AltName: Full=Galactose-inducible crystallin-like protein 1;	A0A8H5M391_9AGAR RecName: Full=Aldo_ket_red domain-containing protein {ECO:0000259|Pfam:PF00248};	Aldo/keto reductase family proteins	GO:0005737,cytoplasm; GO:0005829,cytosol; GO:0005634,nucleus; GO:0004032,alditol:NADP+ 1-oxidoreductase activity; GO:0004033,aldo-keto reductase (NADP) activity; GO:0047953,glycerol 2-dehydrogenase (NADP+) activity; GO:1990042,glycerol dehydrogenase [NAD(P)+] activity; GO:0003729,mRNA binding; GO:0016491,oxidoreductase activity; GO:0019568,arabinose catabolic process; GO:0034599,cellular response…	Aldo/keto reductase family
Cluster-7084.1	62.43	79.55	71.83	24.31	19.15	20.93	8757	12833	11774	3963	3050	3085	-1.74005	5.47846e-26	5.27857e-24	down	5599	--	--	hypothetical protein FPV67DRAFT_1700706 [Lyophyllum atratum]	--	A0A8H5M024_9AGAR SubName: Full=Uncharacterized protein {ECO:0000313|EMBL:KAF5375878.1};	--	--	--
Cluster-8401.2	7.32	5.49	7.01	18.37	24.26	21.37	761	656	852	2219	2866	2341	1.6813	5.92576e-26	5.69484e-24	up	4229	--	--	nmrA-family protein [Lyophyllum atratum]	HIMF_ASPJA RecName: Full=NmrA-like family domain-containing oxidoreductase himF {ECO:0000303|PubMed:29314577}; EC=1.-.-.- {ECO:0000305|PubMed:29314577}; AltName: Full=Himeic acid A biosynthesis cluster protein F {ECO:0000303|PubMed:29314577};	A0A369K3X3_HYPMA SubName: Full=NmrA-like family domain-containing protein 1 {ECO:0000313|EMBL:RDB29339.1};	--	GO:0016491,oxidoreductase activity; GO:0003674,molecular_function; GO:0003824,catalytic activity	NmrA-like family
Cluster-9769.3	4.67	3.12	4.11	16.49	19.43	19.4	118	91	123	487	566	535	2.22962	8.31363e-26	7.92095e-24	up	1265	--	--	hypothetical protein D9615_003390 [Tricholomella constricta]	--	A0A8H5HJ86_9AGAR SubName: Full=Uncharacterized protein {ECO:0000313|EMBL:KAF5384310.1};	--	--	--
Cluster-12347.13	2.84	3.73	3.14	10.16	10.36	10.7	274	414	355	1141	1137	1089	1.67246	8.32711e-26	7.92095e-24	up	3951	--	--	hypothetical protein FPV67DRAFT_1410058 [Lyophyllum atratum]	QSPP_SCHPO RecName: Full=Queuosine salvage protein {ECO:0000303|PubMed:24911101};	A0A8H5HFR3_9AGAR SubName: Full=Uncharacterized protein {ECO:0000313|EMBL:KAF5382443.1};	Cobyrinic acid a,c-diamide synthase	GO:0005829,cytosol; GO:0008477,purine nucleosidase activity; GO:0006400,tRNA modification; GO:0101030,tRNA-guanine transglycosylation; GO:0003674,molecular_function; GO:0003824,catalytic activity; GO:0016787,hydrolase activity; GO:0016798,hydrolase activity, acting on glycosyl bonds; GO:0016799,hydrolase activity, hydrolyzing N-glycosyl compounds; GO:0006139,nucleobase-containing compound metabol…	Potential Queuosine, Q, salvage protein family
Cluster-2472.7	0.36	0.41	0.4	1.73	2.35	2.18	55	73	72	308	410	351	2.39635	8.47675e-26	8.04278e-24	up	6105	K02930 large subunit ribosomal protein L4e | (RefSeq) 60S ribosomal protein L4 (A)	ko03010: Ribosome	ribosomal protein L4 domain-containing protein [Lyophyllum atratum]	RL4B_SCHPO RecName: Full=60S ribosomal protein L4-B;	A0A2H3E747_ARMGA RecName: Full=Ribos_L4_asso_C domain-containing protein {ECO:0000259|Pfam:PF14374};	Ribosomal protein RPL1/RPL2/RL4L4	GO:0005829,cytosol; GO:0022625,cytosolic large ribosomal subunit; GO:0003723,RNA binding; GO:0003735,structural constituent of ribosome; GO:0002181,cytoplasmic translation; GO:0003674,molecular_function; GO:0003676,nucleic acid binding; GO:0005488,binding; GO:0097159,organic cyclic compound binding; GO:1901363,heterocyclic compound binding; GO:0005198,structural molecule activity; GO:0006412,tran…	Poly(ADP-ribose) polymerase catalytic domain
Cluster-9035.12	5.77	2.6	4.7	0	0	0	1860	962	1765	0	0	0	-13.0577	1.09937e-25	1.04044e-23	down	12458	K12879 THO complex subunit 2 | (RefSeq) hypothetical protein (A)	ko03013: Nucleocytoplasmic transport; ko03040: Spliceosome	transcription factor/nuclear export subunit protein 2-domain-containing protein, partial [Lyophyllum atratum]	THO2_SCHPO RecName: Full=THO complex subunit 2;	A0A8H5HQU9_9AGAR RecName: Full=THO complex subunit 2 {ECO:0000256|ARBA:ARBA00019596};	KEKE-like motif-containing transcription regulator (Rlr1)/suppressor of sin4	GO:0005634,nucleus; GO:0000445,THO complex part of transcription export complex; GO:0003677,DNA binding; GO:0003729,mRNA binding; GO:0031124,mRNA 3'-end processing; GO:0006406,mRNA export from nucleus; GO:0006368,transcription elongation by RNA polymerase II promoter; GO:0003674,molecular_function; GO:0003676,nucleic acid binding; GO:0005488,binding; GO:0097159,organic cyclic compound binding; GO…	GTP cyclohydrolase I
Cluster-6881.27	26.45	20.82	22.48	6.34	5.89	5.87	424	388	433	119	111	104	-1.92701	1.12387e-25	1.06093e-23	down	1016	--	--	cytochrome P450 monooxygenase CYP63 [Lyophyllum atratum]	CY075_POSPM RecName: Full=Cytochrome P450 monooxygenase 75 {ECO:0000303|PubMed:21938516}; EC=1.-.-.- {ECO:0000269|PubMed:21938516};	A0A8H5GSM6_9AGAR SubName: Full=Uncharacterized protein {ECO:0000313|EMBL:KAF5370503.1};	Cytochrome P450 CYP4/CYP19/CYP26 subfamilies	GO:0016021,integral component of membrane; GO:0020037,heme binding; GO:0005506,iron ion binding; GO:0004497,monooxygenase activity; GO:0016705,oxidoreductase activity, acting on paired donors, with incorporation or reduction of molecular oxygen; GO:0003674,molecular_function; GO:0005488,binding; GO:0046906,tetrapyrrole binding; GO:0097159,organic cyclic compound binding; GO:1901363,heterocyclic c…	Cytochrome P450
Cluster-10498.0	9.8	9.79	10.84	24.22	31	32.54	517	594	672	1488	1867	1829	1.52053	1.31184e-25	1.23525e-23	up	2300	K08178 MFS transporter, SHS family, lactate transporter | (RefSeq) hypothetical protein (A)	--	MFS general substrate transporter [Lyophyllum atratum]	JEN1_YEAST RecName: Full=Carboxylic acid transporter protein homolog;	A0A369JJX7_HYPMA SubName: Full=Carboxylic acid transporter {ECO:0000313|EMBL:RDB21642.1};	--	GO:0071944,cell periphery; GO:0000324,fungal-type vacuole; GO:0016021,integral component of membrane; GO:0005739,mitochondrion; GO:0005886,plasma membrane; GO:0046943,carboxylic acid transmembrane transporter activity; GO:0015355,secondary active monocarboxylate transmembrane transporter activity; GO:0097079,selenite:proton symporter activity; GO:0015136,sialic acid transmembrane transporter acti…	Sugar (and other) transporter
Cluster-12660.0	2.23	2.27	2.44	6.84	9.05	7.95	154	180	198	548	708	574	1.75889	1.44595e-25	1.35469e-23	up	2979	--	--	Endo-1,3-1,4-beta-glycanase EglC [Hypsizygus marmoreus]	--	A0A369J5Q7_HYPMA SubName: Full=Endo-1,3-1,4-beta-glycanase EglC {ECO:0000313|EMBL:RDB15927.1};	--	GO:0004553,hydrolase activity, hydrolyzing O-glycosyl compounds; GO:0005975,carbohydrate metabolic process; GO:0003674,molecular_function; GO:0003824,catalytic activity; GO:0016787,hydrolase activity; GO:0016798,hydrolase activity, acting on glycosyl bonds; GO:0008150,biological_process; GO:0008152,metabolic process; GO:0044238,primary metabolic process; GO:0071704,organic substance metabolic pro…	Glycosyl hydrolases family 16
Cluster-9012.4	31.63	43.13	35.63	122.8	117.57	113.37	693	1093	931	3151	2978	2731	1.68805	3.38038e-25	3.15909e-23	up	1138	K07750 methylsterol monooxygenase [EC:1.14.18.9] | (RefSeq) hypothetical protein (A)	ko00100: Steroid biosynthesis; ko01100: Metabolic pathways; ko01110: Biosynthesis of secondary metabolites	hypothetical protein FPV67DRAFT_1486309 [Lyophyllum atratum]	ERG25_SCHPO RecName: Full=C-4 methylsterol oxidase erg25 {ECO:0000303|PubMed:15797383}; EC=1.14.18.- {ECO:0000250|UniProtKB:P53045}; AltName: Full=Ergosterol biosynthetic protein 25 {ECO:0000250|UniProtKB:P53045}; AltName: Full=Sterol-C4-methyl oxidase erg25 {ECO:0000250|UniProtKB:P53045}; Short=SMO {ECO:0000250|UniProtKB:P53045};	A0A8H5M9T4_9AGAR RecName: Full=Fatty acid hydroxylase domain-containing protein {ECO:0000259|Pfam:PF04116};	C-4 sterol methyl oxidase	GO:0005783,endoplasmic reticulum; GO:0005789,endoplasmic reticulum membrane; GO:0016021,integral component of membrane; GO:0016020,membrane; GO:0000254,C-4 methylsterol oxidase activity; GO:0005506,iron ion binding; GO:0016491,oxidoreductase activity; GO:0006696,ergosterol biosynthetic process; GO:0016126,sterol biosynthetic process; GO:0003674,molecular_function; GO:0003824,catalytic activity; G…	Fatty acid hydroxylase
Cluster-13239.8	32.51	24.12	25.55	7.48	5.78	8.07	6288	5365	5771	1680	1267	1636	-1.95464	4.43452e-25	4.12355e-23	down	7604	K10355 actin, other eukaryote | (RefSeq) Actin-1 (A)	--	hypothetical protein DXG03_004423 [Asterophora parasitica]	ACT1_SCHCO RecName: Full=Actin-1; AltName: Full=Beta-actin;	A0A369JR10_HYPMA SubName: Full=Lipid A export ATP-binding/permease protein MsbA {ECO:0000313|EMBL:RDB22977.1};	Actin and related proteins	GO:0005737,cytoplasm; GO:0005856,cytoskeleton; GO:0005524,ATP binding; GO:0000166,nucleotide binding; GO:0003674,molecular_function; GO:0005488,binding; GO:0017076,purine nucleotide binding; GO:0030554,adenyl nucleotide binding; GO:0032553,ribonucleotide binding; GO:0032555,purine ribonucleotide binding; GO:0032559,adenyl ribonucleotide binding; GO:0035639,purine ribonucleoside triphosphate bindi…	Actin
Cluster-11494.29	0	0	0	2.12	2.83	2.31	0	0	0	920	1200	901	12.3881	4.82898e-25	4.46807e-23	up	14410	K10798 poly [ADP-ribose] polymerase 2/3/4 [EC:2.4.2.30] | (RefSeq) PARP-1-like protein (A)	ko03410: Base excision repair	hypothetical protein FPV67DRAFT_1423050 [Lyophyllum atratum]	TRS31_SCHPO RecName: Full=Transport protein particle subunit trs31; Short=TRAPP subunit trs31;	A0A8H5H595_9AGAR RecName: Full=BTB domain-containing protein {ECO:0000259|PROSITE:PS50097};	NAD+ ADP-ribosyltransferase Parp, required for poly-ADP ribosylation of nuclear proteins	GO:0005829,cytosol; GO:0005783,endoplasmic reticulum; GO:0005635,nuclear envelope; GO:0005634,nucleus; GO:1990070,TRAPPI protein complex; GO:1990071,TRAPPII protein complex; GO:1990072,TRAPPIII protein complex; GO:0006888,endoplasmic reticulum to Golgi vesicle-mediated transport; GO:0006891,intra-Golgi vesicle-mediated transport; GO:0006886,intracellular protein transport; GO:0016236,macroautopha…	Transport protein particle (TRAPP) component
Cluster-8840.0	13.3	18.01	15.44	0	0	0	782	1219	1066	0	0	0	-12.456	4.84255e-25	4.46953e-23	down	2528	--	--	hypothetical protein Hypma_014957 [Hypsizygus marmoreus]	--	A0A369K260_HYPMA SubName: Full=Uncharacterized protein {ECO:0000313|EMBL:RDB28721.1};	--	--	--
Cluster-12589.12	7.19	4.45	5.53	0.59	0.76	0.45	733	522	659	69	88	48	-3.26673	5.33417e-25	4.91112e-23	down	4157	K00354 NADPH2 dehydrogenase [EC:1.6.99.1] | (RefSeq) hypothetical protein (A)	--	hypothetical protein D9615_006058 [Tricholomella constricta]	AFVA_ASPFN RecName: Full=NADPH dehydrogenase afvA {ECO:0000305}; EC=1.6.99.1 {ECO:0000250|UniProtKB:P54550}; AltName: Full=Aflavarin synthesis protein A {ECO:0000303|PubMed:26209694};	A0A8H5H956_9AGAR RecName: Full=Oxidored_FMN domain-containing protein {ECO:0000259|Pfam:PF00724};	NADH:flavin oxidoreductase/12-oxophytodienoate reductase	GO:0010181,FMN binding; GO:0050661,NADP binding; GO:0003959,NADPH dehydrogenase activity; GO:0018548,pentaerythritol trinitrate reductase activity; GO:0000166,nucleotide binding; GO:0003674,molecular_function; GO:0005488,binding; GO:0032553,ribonucleotide binding; GO:0036094,small molecule binding; GO:0043167,ion binding; GO:0043168,anion binding; GO:0097159,organic cyclic compound binding; GO:00…	NADH:flavin oxidoreductase / NADH oxidase family
Cluster-8803.0	6.3	5.71	6.08	12.23	13.67	12.09	470	491	533	1064	1165	958	1.06636	6.62066e-25	6.08057e-23	up	3138	K02542 DNA replication licensing factor MCM6 [EC:5.6.2.3] | (RefSeq) hypothetical protein (A)	ko03030: DNA replication; ko04111: Cell cycle - yeast; ko04113: Meiosis - yeast	MCM2/3/5 family-domain-containing protein [Lyophyllum atratum]	MCM6_SCHPO RecName: Full=DNA replication licensing factor mcm6; EC=3.6.4.12; AltName: Full=Minichromosome maintenance protein 6;	A0A8H5MB26_9AGAR RecName: Full=DNA replication licensing factor MCM6 {ECO:0000256|RuleBase:RU368064}; EC=3.6.4.12 {ECO:0000256|RuleBase:RU368064};	DNA replication licensing factor, MCM6 component	GO:0000785,chromatin; GO:0005829,cytosol; GO:0031261,DNA replication preinitiation complex; GO:0042555,MCM complex; GO:0097373,MCM core complex; GO:0005656,nuclear pre-replicative complex; GO:0043596,nuclear replication fork; GO:0005634,nucleus; GO:0005524,ATP binding; GO:0016887,ATP hydrolysis activity; GO:0003677,DNA binding; GO:0003678,DNA helicase activity; GO:0006268,DNA unwinding involved i…	MCM P-loop domain
Cluster-11415.7	19.8	21.77	19.54	8.69	7.6	8.34	1510	1911	1747	771	660	673	-1.31772	7.03678e-25	6.44687e-23	down	3187	K07824 benzoate 4-monooxygenase [EC:1.14.14.92] | (RefSeq) hypothetical protein (A)	ko01100: Metabolic pathways	cytochrome P450 [Lyophyllum atratum]	CY091_POSPM RecName: Full=Cytochrome P450 monooxygenase 91 {ECO:0000303|PubMed:21938516}; EC=1.-.-.- {ECO:0000269|PubMed:21938516}; Flags: Precursor;	A0A8H5M189_9AGAR SubName: Full=Uncharacterized protein {ECO:0000313|EMBL:KAF5376914.1};	Cytochrome P450 CYP4/CYP19/CYP26 subfamilies	GO:0020037,heme binding; GO:0005506,iron ion binding; GO:0004497,monooxygenase activity; GO:0016705,oxidoreductase activity, acting on paired donors, with incorporation or reduction of molecular oxygen; GO:0003674,molecular_function; GO:0005488,binding; GO:0046906,tetrapyrrole binding; GO:0097159,organic cyclic compound binding; GO:1901363,heterocyclic compound binding; GO:0043167,ion binding; GO…	Cytochrome P450
Cluster-11418.1	4.25	4.06	4.59	14.81	16.53	14.06	84	106	113	391	373	336	1.83923	7.30772e-25	6.67868e-23	up	1261	--	--	Non-histone chromosomal protein 6 [Hypsizygus marmoreus]	NHP6_USTMA RecName: Full=Non-histone chromosomal protein 6;	A0A369JGP2_HYPMA SubName: Full=Non-histone chromosomal protein 6 {ECO:0000313|EMBL:RDB19585.1};	HMG box-containing protein	GO:0005694,chromosome; GO:0005634,nucleus; GO:0008301,DNA binding, bending; GO:0006281,DNA repair; GO:0003674,molecular_function; GO:0003676,nucleic acid binding; GO:0003677,DNA binding; GO:0005488,binding; GO:0097159,organic cyclic compound binding; GO:1901363,heterocyclic compound binding; GO:0006139,nucleobase-containing compound metabolic process; GO:0006259,DNA metabolic process; GO:0006725,…	--
Cluster-8548.2	1.3	1.85	1.72	9.69	8.02	7.84	138	226	214	1197	968	878	2.3819	8.69102e-25	7.90416e-23	up	4316	--	--	hypothetical protein FPV67DRAFT_1025632 [Lyophyllum atratum]	MEI2_SCHPO RecName: Full=Meiosis protein mei2;	A0A8H5HC08_9AGAR RecName: Full=RRM_2 domain-containing protein {ECO:0000259|Pfam:PF04059};	Protein Mei2, essential for commitment to meiosis, and related proteins	GO:0005737,cytoplasm; GO:0010494,cytoplasmic stress granule; GO:0005829,cytosol; GO:0033620,Mei2 nuclear dot complex; GO:0000228,nuclear chromosome; GO:0005634,nucleus; GO:1990904,ribonucleoprotein complex; GO:0034064,Tor2-Mei2-Ste11 complex; GO:0140311,protein sequestering activity; GO:0003723,RNA binding; GO:0051321,meiotic cell cycle; GO:0140538,negative regulation of conjugation with zygote; …	RNA recognition motif 2
Cluster-10364.1	266.7	329.07	314.21	727.76	769.8	724.99	1694	2457	2516	5528	5941	5698	1.35048	1.07077e-24	9.69099e-23	up	551	K02922 large subunit ribosomal protein L37e | (RefSeq) 60S ribosomal protein L37 (A)	ko03010: Ribosome	putative 60S ribosomal protein L37-A [Hypsizygus marmoreus]	RL37A_YEAST RecName: Full=60S ribosomal protein L37-A {ECO:0000303|PubMed:9559554}; AltName: Full=L43; AltName: Full=Large ribosomal subunit protein eL37-A {ECO:0000303|PubMed:24524803}; AltName: Full=YL35; AltName: Full=YP55;	A0A369JT83_HYPMA RecName: Full=Ribosomal protein L37 {ECO:0000256|RuleBase:RU000576};	60S ribosomal protein L37	GO:0005829,cytosol; GO:0022625,cytosolic large ribosomal subunit; GO:0030687,preribosome, large subunit precursor; GO:0046872,metal ion binding; GO:0003723,RNA binding; GO:0019843,rRNA binding; GO:0003735,structural constituent of ribosome; GO:0000448,cleavage in ITS2 between 5.8S rRNA and LSU-rRNA of tricistronic rRNA transcript (SSU-rRNA, 5.8S rRNA, LSU-rRNA); GO:0002181,cytoplasmic translation…	--
Cluster-9952.1	31.03	26.72	23.81	9.86	10.45	11.74	3993	3955	3583	1475	1527	1589	-1.35888	1.09899e-24	9.92233e-23	down	5163	--	--	hypothetical protein FPV67DRAFT_114439 [Lyophyllum atratum]	--	A0A067SKQ4_GALM3 RecName: Full=DUF6534 domain-containing protein {ECO:0000259|Pfam:PF20152};	--	GO:0016021,integral component of membrane; GO:0005575,cellular_component; GO:0016020,membrane; GO:0031224,intrinsic component of membrane; GO:0110165,cellular anatomical entity	Family of unknown function (DUF6534)
Cluster-11432.8	10.62	12.15	12.81	26.48	25.71	25.57	2024	2662	2851	5863	5560	5112	1.11633	1.21626e-24	1.09546e-22	up	7496	K00698 chitin synthase [EC:2.4.1.16] | (RefSeq) glycosyltransferase family 2 protein (A)	ko00520: Amino sugar and nucleotide sugar metabolism; ko01100: Metabolic pathways	glycosyltransferase family 2 protein [Lyophyllum atratum]	CHS3_CRYNH RecName: Full=Chitin synthase 3 {ECO:0000250|UniProtKB:P29465}; EC=2.4.1.16 {ECO:0000250|UniProtKB:P29465}; AltName: Full=Chitin-UDP acetyl-glucosaminyl transferase 3; AltName: Full=Class-IV chitin synthase 3;	A0A8H5HKL0_9AGAR RecName: Full=Chitin synthase {ECO:0000256|ARBA:ARBA00012543}; EC=2.4.1.16 {ECO:0000256|ARBA:ARBA00012543};	Chitin synthase/hyaluronan synthase (glycosyltransferases)	GO:0005935,cellular bud neck; GO:0045009,chitosome; GO:0000131,incipient cellular bud site; GO:0016021,integral component of membrane; GO:0005886,plasma membrane; GO:0004100,chitin synthase activity; GO:0071555,cell wall organization; GO:0034221,fungal-type cell wall chitin biosynthetic process; GO:0097271,protein localization to bud neck; GO:0003674,molecular_function; GO:0003824,catalytic activ…	Thioredoxin
Cluster-4540.1	13.45	13.46	12.96	6.61	5.78	6.24	2061	2371	2319	1178	1005	1004	-1.10611	1.40342e-24	1.26098e-22	down	6088	K14839 nucleolar protein 16 | (RefSeq) hypothetical protein (A)	--	hypothetical protein D9615_001651 [Tricholomella constricta]	NOP16_CRYNB RecName: Full=Nucleolar protein 16;	A0A8H5HP87_9AGAR RecName: Full=Zn(2)-C6 fungal-type domain-containing protein {ECO:0000259|PROSITE:PS50048};	Nucleolar protein (NOP16) involved in 60S ribosomal subunit biogenesis	GO:0005730,nucleolus; GO:0006364,rRNA processing; GO:0006139,nucleobase-containing compound metabolic process; GO:0006396,RNA processing; GO:0006725,cellular aromatic compound metabolic process; GO:0006807,nitrogen compound metabolic process; GO:0008150,biological_process; GO:0008152,metabolic process; GO:0009987,cellular process; GO:0010467,gene expression; GO:0016070,RNA metabolic process; GO:0…	Family of unknown function (DUF6789)
Cluster-9789.8	59.95	66.06	57.42	30.15	29.26	27.98	3603	4557	4039	2102	2003	1780	-1.07594	1.48225e-24	1.32861e-22	down	2614	--	--	Mss4-like protein [Lepista nuda]	--	A0A369K1K5_HYPMA RecName: Full=CENP-V/GFA domain-containing protein {ECO:0000259|PROSITE:PS51891};	--	GO:0016846,carbon-sulfur lyase activity; GO:0046872,metal ion binding; GO:0003674,molecular_function; GO:0003824,catalytic activity; GO:0016829,lyase activity; GO:0005488,binding; GO:0043167,ion binding; GO:0043169,cation binding	Glutathione-dependent formaldehyde-activating enzyme
Cluster-5359.4	13.33	7.83	10.24	1.33	2.22	4.75	2171	1418	1961	272	299	345	-2.63182	1.79516e-24	1.59757e-22	down	6938	K01187 alpha-glucosidase [EC:3.2.1.20] | (RefSeq) glycoside hydrolase family 31 protein (A)	ko00052: Galactose metabolism; ko00500: Starch and sucrose metabolism; ko01100: Metabolic pathways; ko01110: Biosynthesis of secondary metabolites	glycosyl hydrolases family 31-domain-containing protein [Lyophyllum atratum]	AGLU_CANTS RecName: Full=Alpha-glucosidase; EC=3.2.1.20; AltName: Full=Maltase; Contains: RecName: Full=Alpha-glucosidase subunit 1; Contains: RecName: Full=Alpha-glucosidase subunit 2; Flags: Precursor;	A0A8H5LVZ9_9AGAR RecName: Full=NtCtMGAM_N domain-containing protein {ECO:0000259|Pfam:PF16863};	Maltase glucoamylase and related hydrolases, glycosyl hydrolase family 31	GO:0030246,carbohydrate binding; GO:0032450,maltose alpha-glucosidase activity; GO:0003674,molecular_function; GO:0005488,binding; GO:0003824,catalytic activity; GO:0004553,hydrolase activity, hydrolyzing O-glycosyl compounds; GO:0004558,alpha-1,4-glucosidase activity; GO:0015926,glucosidase activity; GO:0016787,hydrolase activity; GO:0016798,hydrolase activity, acting on glycosyl bonds; GO:00905…	F-box-like
Cluster-8604.4	16.56	15.71	13.8	34.08	39.38	36.13	367	403	365	886	1010	881	1.26244	2.85012e-24	2.53037e-22	up	1149	--	--	hypothetical protein H0H87_011990 [Tephrocybe sp. NHM501043]	CDA_PESTX RecName: Full=Chitin deacetylase {ECO:0000303|PubMed:27901067}; EC=3.5.1.41 {ECO:0000269|PubMed:27901067}; Flags: Precursor;	A0A369K6W8_HYPMA RecName: Full=Chitin deacetylase {ECO:0000256|ARBA:ARBA00024056}; EC=3.5.1.41 {ECO:0000256|ARBA:ARBA00024056};	--	GO:0005576,extracellular region; GO:0008061,chitin binding; GO:0004099,chitin deacetylase activity; GO:0046872,metal ion binding; GO:0071555,cell wall organization; GO:0006032,chitin catabolic process; GO:0042783,evasion of host immune response; GO:0000272,polysaccharide catabolic process; GO:0003674,molecular_function; GO:0005488,binding; GO:0097367,carbohydrate derivative binding; GO:0003824,ca…	Polysaccharide deacetylase
Cluster-4150.3	68.2	80.55	73.47	35.6	32.52	34.77	9446	12833	11893	5732	5116	5063	-1.12132	2.97809e-24	2.63769e-22	down	5533	K09554 cell division cycle protein 37 | (RefSeq) hypothetical protein (A)	--	Cdc37 N terminal kinase binding-domain-containing protein [Lyophyllum atratum]	CDC37_SCHPO RecName: Full=Hsp90 co-chaperone Cdc37; AltName: Full=Cell division control protein 37; AltName: Full=Hsp90 chaperone protein kinase-targeting subunit;	A0A8H5M672_9AGAR RecName: Full=Diphthamide biosynthesis protein 4 {ECO:0000256|ARBA:ARBA00021797};	Cell division cycle 37 protein, CDC37	GO:0005737,cytoplasm; GO:0005829,cytosol; GO:0005634,nucleus; GO:0051087,chaperone binding; GO:0031072,heat shock protein binding; GO:0019901,protein kinase binding; GO:0051082,unfolded protein binding; GO:0007049,cell cycle; GO:0051301,cell division; GO:0006457,protein folding; GO:0050821,protein stabilization; GO:0003674,molecular_function; GO:0005488,binding; GO:0005515,protein binding; GO:001…	Cdc37 N terminal kinase binding
Cluster-13938.1	5.69	6.23	5.83	0.79	1.21	0.73	362	457	436	58	87	49	-2.72216	3.82659e-24	3.35732e-22	down	2716	K04348 serine/threonine-protein phosphatase 2B catalytic subunit [EC:3.1.3.16] | (RefSeq) hypothetical protein (A)	--	hypothetical protein D9615_005581 [Tricholomella constricta]	PP2B_ASPFU RecName: Full=Serine/threonine-protein phosphatase 2B catalytic subunit; EC=3.1.3.16; AltName: Full=Calmodulin-dependent calcineurin A subunit;	A0A8H5HF21_9AGAR RecName: Full=Serine/threonine-protein phosphatase {ECO:0000256|RuleBase:RU004273}; EC=3.1.3.16 {ECO:0000256|RuleBase:RU004273};	Serine-threonine phosphatase 2B, catalytic subunit	GO:0005955,calcineurin complex; GO:0005737,cytoplasm; GO:0005516,calmodulin binding; GO:0033192,calmodulin-dependent protein phosphatase activity; GO:0046872,metal ion binding; GO:0017018,myosin phosphatase activity; GO:0097720,calcineurin-mediated signaling; GO:0031505,fungal-type cell wall organization; GO:0003674,molecular_function; GO:0005488,binding; GO:0005515,protein binding; GO:0003824,ca…	Calcineurin-like phosphoesterase
Cluster-11371.1	17.96	17.71	18.72	7.41	9.51	8.57	1536	1743	1876	737	925	774	-1.10526	4.4119e-24	3.86176e-22	down	3536	K00026 malate dehydrogenase [EC:1.1.1.37] | (RefSeq) hypothetical protein (A)	ko00020: Citrate cycle (TCA cycle); ko00270: Cysteine and methionine metabolism; ko00620: Pyruvate metabolism; ko00630: Glyoxylate and dicarboxylate metabolism; ko01100: Metabolic pathways; ko01110: Biosynthesis of secondary metabolites; ko01200: Carbon metabolism	hypothetical protein D9615_007719 [Tricholomella constricta]	PSIR_PSICY RecName: Full=Psilocybin cluster transcription regulator {ECO:0000303|PubMed:28763571};	A0A8H5M0F2_9AGAR RecName: Full=Malate dehydrogenase {ECO:0000256|ARBA:ARBA00012995, ECO:0000256|RuleBase:RU003405}; EC=1.1.1.37 {ECO:0000256|ARBA:ARBA00012995, ECO:0000256|RuleBase:RU003405};	NAD-dependent malate dehydrogenase	GO:0005634,nucleus; GO:0003677,DNA binding; GO:0046983,protein dimerization activity; GO:0003674,molecular_function; GO:0003676,nucleic acid binding; GO:0005488,binding; GO:0097159,organic cyclic compound binding; GO:1901363,heterocyclic compound binding; GO:0005515,protein binding; GO:0005575,cellular_component; GO:0005622,intracellular anatomical structure; GO:0043226,organelle; GO:0043227,memb…	lactate/malate dehydrogenase, NAD binding domain
Cluster-12589.5	35.63	28.05	30.15	8	8.58	9.18	462	421	472	118	128	133	-1.86539	4.63185e-24	4.03534e-22	down	802	K00354 NADPH2 dehydrogenase [EC:1.6.99.1] | (RefSeq) hypothetical protein (A)	--	NADPH dehydrogenase afvA [Hypsizygus marmoreus]	AFVA_ASPFN RecName: Full=NADPH dehydrogenase afvA {ECO:0000305}; EC=1.6.99.1 {ECO:0000250|UniProtKB:P54550}; AltName: Full=Aflavarin synthesis protein A {ECO:0000303|PubMed:26209694};	A0A369K064_HYPMA SubName: Full=NADPH dehydrogenase afvA {ECO:0000313|EMBL:RDB27989.1};	NADH:flavin oxidoreductase/12-oxophytodienoate reductase	GO:0010181,FMN binding; GO:0050661,NADP binding; GO:0003959,NADPH dehydrogenase activity; GO:0018548,pentaerythritol trinitrate reductase activity; GO:0000166,nucleotide binding; GO:0003674,molecular_function; GO:0005488,binding; GO:0032553,ribonucleotide binding; GO:0036094,small molecule binding; GO:0043167,ion binding; GO:0043168,anion binding; GO:0097159,organic cyclic compound binding; GO:00…	NADH:flavin oxidoreductase / NADH oxidase family
Cluster-4133.3	19.55	19.98	15.68	6.48	5.63	6.55	3117	3663	2921	1201	1018	1096	-1.57581	4.84247e-24	4.209e-22	down	6322	K10356 myosin I | (RefSeq) hypothetical protein (A)	--	hypothetical protein D9615_001233 [Tricholomella constricta]	MYO1_LACBS RecName: Full=Myosin-1; AltName: Full=Class I unconventional myosin; AltName: Full=Type I myosin;	A0A8H5HKU1_9AGAR SubName: Full=Uncharacterized protein {ECO:0000313|EMBL:KAF5385024.1};	Myosin class I heavy chain	GO:0030479,actin cortical patch; GO:0016459,myosin complex; GO:0003779,actin binding; GO:0005524,ATP binding; GO:0003774,cytoskeletal motor activity; GO:0016787,hydrolase activity; GO:0003674,molecular_function; GO:0005488,binding; GO:0005515,protein binding; GO:0008092,cytoskeletal protein binding; GO:0000166,nucleotide binding; GO:0017076,purine nucleotide binding; GO:0030554,adenyl nucleotide …	Transcription factor IIA, alpha/beta subunit
Cluster-7180.0	11.95	11.08	10.46	3.86	4.13	3.47	518	554	535	195	205	161	-1.54761	5.67682e-24	4.92273e-22	down	1949	--	--	hypothetical protein D9615_005827 [Tricholomella constricta]	TPCH_ASPFU RecName: Full=Methyltransferase tpcH {ECO:0000303|PubMed:26242966}; EC=2.1.1.- {ECO:0000305|PubMed:26242966}; AltName: Full=Trypacidin synthesis protein H {ECO:0000303|PubMed:26242966};	A0A8H5M3Z6_9AGAR RecName: Full=Methyltransf_25 domain-containing protein {ECO:0000259|Pfam:PF13649};	--	GO:0008168,methyltransferase activity; GO:0032259,methylation; GO:0044550,secondary metabolite biosynthetic process; GO:0003674,molecular_function; GO:0003824,catalytic activity; GO:0016740,transferase activity; GO:0016741,transferase activity, transferring one-carbon groups; GO:0008150,biological_process; GO:0008152,metabolic process; GO:0009058,biosynthetic process; GO:0019748,secondary metabol…	Methyltransferase domain
Cluster-12180.12	16.08	13.59	14.48	6.73	6.21	6.47	1204	1172	1272	586	529	513	-1.1909	6.04075e-24	5.22616e-22	down	3136	--	--	hypothetical protein DXG01_011453 [Tephrocybe rancida]	--	A0A8H5HJD3_9AGAR SubName: Full=Uncharacterized protein {ECO:0000313|EMBL:KAF5384385.1};	--	GO:0016021,integral component of membrane; GO:0005575,cellular_component; GO:0016020,membrane; GO:0031224,intrinsic component of membrane; GO:0110165,cellular anatomical entity	--
Cluster-5436.1	45.31	30.16	36.23	5.61	9.06	6.45	2926	2244	2747	421	666	442	-2.41262	6.41977e-24	5.54121e-22	down	2747	K00826 branched-chain amino acid aminotransferase [EC:2.6.1.42] | (RefSeq) hypothetical protein (A)	ko00270: Cysteine and methionine metabolism; ko00280: Valine, leucine and isoleucine degradation; ko00290: Valine, leucine and isoleucine biosynthesis; ko00770: Pantothenate and CoA biosynthesis; ko01100: Metabolic pathways; ko01110: Biosynthesis of secondary metabolites; ko01210: 2-Oxocarboxylic acid metabolism; ko01230: Biosynthesis of amino acids; ko01240: Biosynthesis of cofactors	aminotransferase [Lyophyllum atratum]	BCA1_SCHPO RecName: Full=Branched-chain-amino-acid aminotransferase, mitochondrial; Short=BCAT; EC=2.6.1.42; Flags: Precursor;	A0A8H5M169_9AGAR RecName: Full=Branched-chain-amino-acid aminotransferase {ECO:0000256|RuleBase:RU004517}; EC=2.6.1.42 {ECO:0000256|RuleBase:RU004517};	Branched chain aminotransferase BCAT1, pyridoxal phosphate enzymes type IV superfamily	GO:0005829,cytosol; GO:0005759,mitochondrial matrix; GO:0005739,mitochondrion; GO:0005634,nucleus; GO:0004084,branched-chain-amino-acid transaminase activity; GO:0052656,L-isoleucine transaminase activity; GO:0052654,L-leucine transaminase activity; GO:0050048,L-leucine:2-oxoglutarate aminotransferase activity; GO:0052655,L-valine transaminase activity; GO:0030170,pyridoxal phosphate binding; GO:…	Subunit 21 of Mediator complex
Cluster-1411.9	3.98	2.37	3.46	0	0	0	1017	696	1033	0	0	0	-12.3125	6.83281e-24	5.8841e-22	down	9951	K14262 di- and tripeptidase [EC:3.4.-.-] | (RefSeq) hypothetical protein (A)	--	hypothetical protein FPV67DRAFT_1605948 [Lyophyllum atratum]	CHL1_COCIM RecName: Full=ATP-dependent DNA helicase CHL1 {ECO:0000250|UniProtKB:P22516}; EC=3.6.4.12 {ECO:0000250|UniProtKB:P22516}; AltName: Full=Chromosome loss protein 1 {ECO:0000250|UniProtKB:P22516};	A0A8H5HGF5_9AGAR RecName: Full=M20_dimer domain-containing protein {ECO:0000259|Pfam:PF07687};	Helicase of the DEAD superfamily	GO:0005634,nucleus; GO:0005524,ATP binding; GO:0016887,ATP hydrolysis activity; GO:0003677,DNA binding; GO:0003678,DNA helicase activity; GO:0007049,cell cycle; GO:0006139,nucleobase-containing compound metabolic process; GO:0000166,nucleotide binding; GO:0003674,molecular_function; GO:0005488,binding; GO:0017076,purine nucleotide binding; GO:0030554,adenyl nucleotide binding; GO:0032553,ribonucl…	Glycosyltransferase 61
Cluster-3118.6	13.11	12.51	12.63	6.5	3.6	3.81	336	437	452	119	125	124	-1.75294	7.6631e-24	6.58391e-22	down	1453	--	--	hypothetical protein FPV67DRAFT_236263 [Lyophyllum atratum]	--	A0A8H5M0V0_9AGAR SubName: Full=Uncharacterized protein {ECO:0000313|EMBL:KAF5376494.1};	--	--	--
Cluster-11644.0	4.59	5.12	4.74	12.48	12	11.96	240	309	292	762	718	668	1.33103	8.40722e-24	7.20663e-22	up	2288	--	--	hypothetical protein FPV67DRAFT_1416858 [Lyophyllum atratum]	--	A0A369J3J5_HYPMA SubName: Full=Uncharacterized protein {ECO:0000313|EMBL:RDB16601.1};	--	GO:0016021,integral component of membrane; GO:0005575,cellular_component; GO:0016020,membrane; GO:0031224,intrinsic component of membrane; GO:0110165,cellular anatomical entity	TLC domain
Cluster-11494.32	3.3	4.13	3.72	8.95	9.01	8.83	1233	1773	1618	3881	3812	3449	1.25003	9.63589e-24	8.2409e-22	up	14388	K10798 poly [ADP-ribose] polymerase 2/3/4 [EC:2.4.2.30] | (RefSeq) PARP-1-like protein (A)	ko03410: Base excision repair	hypothetical protein H0H92_007430 [Tricholoma furcatifolium]	TRS31_SCHPO RecName: Full=Transport protein particle subunit trs31; Short=TRAPP subunit trs31;	A0A8H5H595_9AGAR RecName: Full=BTB domain-containing protein {ECO:0000259|PROSITE:PS50097};	NAD+ ADP-ribosyltransferase Parp, required for poly-ADP ribosylation of nuclear proteins	GO:0005829,cytosol; GO:0005783,endoplasmic reticulum; GO:0005635,nuclear envelope; GO:0005634,nucleus; GO:1990070,TRAPPI protein complex; GO:1990071,TRAPPII protein complex; GO:1990072,TRAPPIII protein complex; GO:0006888,endoplasmic reticulum to Golgi vesicle-mediated transport; GO:0006891,intra-Golgi vesicle-mediated transport; GO:0006886,intracellular protein transport; GO:0016236,macroautopha…	Transport protein particle (TRAPP) component
Cluster-8483.1	14.25	11.92	12.2	3.81	4.72	3.39	1910	1838	1912	593	718	478	-1.6968	9.74567e-24	8.31571e-22	down	5366	K01758 cystathionine gamma-lyase [EC:4.4.1.1] | (RefSeq) hypothetical protein (A)	ko00260: Glycine, serine and threonine metabolism; ko00270: Cysteine and methionine metabolism; ko00450: Selenocompound metabolism; ko01100: Metabolic pathways; ko01110: Biosynthesis of secondary metabolites; ko01230: Biosynthesis of amino acids	cystathionine beta-lyase [Lyophyllum atratum]	CBL_NEUCR RecName: Full=Cystathionine beta-lyase; EC=4.4.1.13 {ECO:0000269|PubMed:14209950}; AltName: Full=Cysteine-S-conjugate beta-lyase;	A0A8H5HEY8_9AGAR RecName: Full=Mevalonate kinase {ECO:0000256|ARBA:ARBA00012103}; EC=2.7.1.36 {ECO:0000256|ARBA:ARBA00012103};	Cystathionine beta-lyases/cystathionine gamma-synthases	GO:0005737,cytoplasm; GO:0005634,nucleus; GO:0016846,carbon-sulfur lyase activity; GO:0004121,cystathionine beta-lyase activity; GO:0004123,cystathionine gamma-lyase activity; GO:0047804,cysteine-S-conjugate beta-lyase activity; GO:0030170,pyridoxal phosphate binding; GO:0071266,'de novo' L-methionine biosynthetic process; GO:0019343,cysteine biosynthetic process via cystathionine; GO:0019346,tra…	Eukaryotic aspartyl protease
Cluster-6383.1	62.18	54.68	58.87	28.66	29.79	24.78	6076	6148	6733	3257	3310	2554	-1.08468	1.0444e-23	8.89121e-22	down	3995	K00643 5-aminolevulinate synthase [EC:2.3.1.37] | (RefSeq) aminolevulinic acid synthetase (A)	ko00260: Glycine, serine and threonine metabolism; ko00860: Porphyrin metabolism; ko01100: Metabolic pathways; ko01110: Biosynthesis of secondary metabolites; ko01240: Biosynthesis of cofactors	pyridoxal phosphate-dependent transferase [Lyophyllum atratum]	HEM1_AGABI RecName: Full=5-aminolevulinate synthase, mitochondrial; EC=2.3.1.37; AltName: Full=5-aminolevulinic acid synthase; AltName: Full=Delta-ALA synthase; AltName: Full=Delta-aminolevulinate synthase; Flags: Precursor;	A0A8H5HR17_9AGAR RecName: Full=5-aminolevulinate synthase, mitochondrial {ECO:0000256|ARBA:ARBA00019560}; EC=2.3.1.37 {ECO:0000256|ARBA:ARBA00013257}; EC=2.6.1.11 {ECO:0000256|ARBA:ARBA00012919};	5-aminolevulinate synthase	GO:0005759,mitochondrial matrix; GO:0003870,5-aminolevulinate synthase activity; GO:0030170,pyridoxal phosphate binding; GO:0006782,protoporphyrinogen IX biosynthetic process; GO:0003674,molecular_function; GO:0003824,catalytic activity; GO:0016410,N-acyltransferase activity; GO:0016740,transferase activity; GO:0016746,acyltransferase activity; GO:0016747,acyltransferase activity, transferring gr…	Aminotransferase class-III
Cluster-5991.0	15.64	16.6	16.05	48.46	38.78	43.72	744	911	899	2689	2110	2224	1.43953	1.36861e-23	1.15983e-21	up	2107	K09051 ATF/CREB family transcription factor | (RefSeq) hypothetical protein (A)	ko04011: MAPK signaling pathway - yeast	hypothetical protein FPV67DRAFT_1558590 [Lyophyllum atratum]	ATF1_SCHPO RecName: Full=Transcription factor atf1; AltName: Full=Protein sss1; AltName: Full=Transcription factor mts1;	A0A8H5HRJ8_9AGAR RecName: Full=BZIP domain-containing protein {ECO:0000259|PROSITE:PS50217};	Transcriptional activator FOSB/c-Fos and related bZIP transcription factors	GO:1990243,atf1-pcr1 complex; GO:0000785,chromatin; GO:0000792,heterochromatin; GO:0005634,nucleus; GO:0001228,DNA-binding transcription activator activity, RNA polymerase II-specific; GO:0000981,DNA-binding transcription factor activity, RNA polymerase II-specific; GO:0003690,double-stranded DNA binding; GO:0010844,recombination hotspot binding; GO:0003723,RNA binding; GO:0000978,RNA polymerase …	Aft1 HRA domain
Cluster-14028.6	6.33	6.41	6.06	1.32	1.79	1.44	283	331	319	69	91	69	-2.05305	1.41848e-23	1.19666e-21	down	2002	K01673 carbonic anhydrase [EC:4.2.1.1] | (RefSeq) hypothetical protein (A)	ko00910: Nitrogen metabolism; ko01100: Metabolic pathways	hypothetical protein AX16_005523 [Volvariella volvacea WC 439]	--	A0A8H5H6E0_9AGAR SubName: Full=Uncharacterized protein {ECO:0000313|EMBL:KAF5377614.1};	--	GO:0008253,5'-nucleotidase activity; GO:0009264,deoxyribonucleotide catabolic process; GO:0003674,molecular_function; GO:0003824,catalytic activity; GO:0008252,nucleotidase activity; GO:0016787,hydrolase activity; GO:0016788,hydrolase activity, acting on ester bonds; GO:0016791,phosphatase activity; GO:0042578,phosphoric ester hydrolase activity; GO:0006139,nucleobase-containing compound metaboli…	Carbonic anhydrase
Cluster-8884.22	6.35	2.11	4.84	0	0	0	1805	689	1605	0	0	0	-12.9004	1.49223e-23	1.25603e-21	down	11031	K19842 RHO1 GDP-GTP exchange protein 1/2 | (RefSeq) hypothetical protein (A)	ko04011: MAPK signaling pathway - yeast	Cu-oxidase-domain-containing protein [Lyophyllum atratum]	LAC2_AGABI RecName: Full=Laccase-2; EC=1.10.3.2 {ECO:0000250|UniProtKB:Q70KY3}; AltName: Full=Benzenediol:oxygen oxidoreductase 2; AltName: Full=Diphenol oxidase 2; AltName: Full=Laccase II; AltName: Full=Urishiol oxidase 2; Flags: Precursor;	A0A8H5M665_9AGAR SubName: Full=Uncharacterized protein {ECO:0000313|EMBL:KAF5382222.1};	Glucose dehydrogenase/choline dehydrogenase/mandelonitrile lyase (GMC oxidoreductase family)	GO:0005576,extracellular region; GO:0005507,copper ion binding; GO:0052716,hydroquinone:oxygen oxidoreductase activity; GO:0046274,lignin catabolic process; GO:0003674,molecular_function; GO:0005488,binding; GO:0043167,ion binding; GO:0043169,cation binding; GO:0046872,metal ion binding; GO:0046914,transition metal ion binding; GO:0003824,catalytic activity; GO:0016491,oxidoreductase activity; GO…	RMND1/Sif2-Sif3/Mrx10, DUF155
Cluster-4429.0	2.89	3.08	3.14	6.6	7.34	7.14	226	275	284	595	648	582	1.19495	1.50337e-23	1.26256e-21	up	3294	--	--	hypothetical protein FPV67DRAFT_414944 [Lyophyllum atratum]	--	A0A166G8A5_9AGAM SubName: Full=Uncharacterized protein {ECO:0000313|EMBL:KZP17572.1};	--	--	--
Cluster-6232.12	0	0	0	6.65	3.85	10.05	0	0	0	1296	732	1770	12.7389	1.67746e-23	1.4056e-21	up	6636	--	--	hypothetical protein FPV67DRAFT_1403562 [Lyophyllum atratum]	YGZ7_SCHPO RecName: Full=Uncharacterized membrane protein C20F10.07;	A0A8H5M982_9AGAR RecName: Full=VASt domain-containing protein {ECO:0000259|PROSITE:PS51778};	Uncharacterized conserved protein, contains GRAM domain	GO:0032541,cortical endoplasmic reticulum; GO:0005737,cytoplasm; GO:0005789,endoplasmic reticulum membrane; GO:0140268,endoplasmic reticulum-plasma membrane contact site; GO:0016021,integral component of membrane; GO:0044233,mitochondria-associated endoplasmic reticulum membrane; GO:0005739,mitochondrion; GO:0071561,nucleus-vacuole junction; GO:1990578,perinuclear endoplasmic reticulum membrane; …	VAD1 Analog of StAR-related lipid transfer domain
Cluster-1670.4	4.27	5.25	4.27	0	0	0	625	884	731	0	0	0	-12.0076	1.91085e-23	1.59757e-21	down	5836	--	--	hypothetical protein FPV67DRAFT_1454681 [Lyophyllum atratum]	--	--	--	--	--
Cluster-13071.2	11.81	8.11	9.85	2.7	2.54	3.17	2177	1720	2119	578	531	613	-1.8333	3.04166e-23	2.526e-21	down	7261	--	--	hypothetical protein BDZ97DRAFT_1905806 [Flammula alnicola]	--	A0A8H6H9I4_9AGAR RecName: Full=SWIM-type domain-containing protein {ECO:0000259|PROSITE:PS50966};	--	GO:0008270,zinc ion binding; GO:0003674,molecular_function; GO:0005488,binding; GO:0043167,ion binding; GO:0043169,cation binding; GO:0046872,metal ion binding; GO:0046914,transition metal ion binding	BAG domain
Cluster-10651.3	29.41	24.01	25.36	55.75	72.94	63.34	1508	1419	1530	3332	4275	3466	1.28128	3.07226e-23	2.54574e-21	up	2246	--	--	hypothetical protein DXG01_013107 [Tephrocybe rancida]	--	A0A0L6WXD5_9AGAR SubName: Full=Uncharacterized protein {ECO:0000313|EMBL:KNZ79983.1};	--	GO:0016021,integral component of membrane; GO:0005575,cellular_component; GO:0016020,membrane; GO:0031224,intrinsic component of membrane; GO:0110165,cellular anatomical entity	Interferon-induced 6-16 family
Cluster-7954.15	3.17	2.27	3.57	0.53	0.62	0.51	665	546	874	128	147	111	-2.45871	3.09573e-23	2.55951e-21	down	8220	K19791 iron transport multicopper oxidase | (RefSeq) multicopper oxidase/laccase (A)	--	laccase [Lyophyllum atratum]	LAC4_THACU RecName: Full=Laccase-4; EC=1.10.3.2 {ECO:0000250|UniProtKB:Q70KY3}; AltName: Full=Benzenediol:oxygen oxidoreductase 4; AltName: Full=Diphenol oxidase 4; AltName: Full=Urishiol oxidase 4; Flags: Precursor;	A0A369K9U4_HYPMA SubName: Full=Laccase-4 {ECO:0000313|EMBL:RDB27686.1};	Multicopper oxidases	GO:0005576,extracellular region; GO:0005507,copper ion binding; GO:0052716,hydroquinone:oxygen oxidoreductase activity; GO:0046274,lignin catabolic process; GO:0003674,molecular_function; GO:0005488,binding; GO:0043167,ion binding; GO:0043169,cation binding; GO:0046872,metal ion binding; GO:0046914,transition metal ion binding; GO:0003824,catalytic activity; GO:0016491,oxidoreductase activity; GO…	Uncharacterized protein conserved in bacteria (DUF2059)
Cluster-4104.3	1.32	1.02	1.54	0.13	0.1	0.16	265	234	359	30	22	32	-3.36808	3.62e-23	2.98634e-21	down	7874	K23787 E3 ubiquitin-protein ligase DMA1/2 [EC:2.3.2.27] | (RefSeq) hypothetical protein (A)	--	hypothetical protein D9615_009278 [Tricholomella constricta]	FGOX3_PENRF RecName: Full=Chanoclavine-I aldehyde reductase fgaOx3 {ECO:0000303|PubMed:28902217}; EC=1.3.1.100 {ECO:0000269|PubMed:28902217}; AltName: Full=Isofumigaclavine biosynthesis protein fgaOx3 {ECO:0000303|PubMed:28902217}; AltName: Full=Old yellow enzyme homolog fgaOx3 {ECO:0000303|PubMed:28902217}; Short=OYE fgaOx3 {ECO:0000303|PubMed:28902217};	A0A8H5LW96_9AGAR SubName: Full=Uncharacterized protein {ECO:0000313|EMBL:KAF5372335.1};	NADH:flavin oxidoreductase/12-oxophytodienoate reductase	GO:0010181,FMN binding; GO:0016491,oxidoreductase activity; GO:0035835,indole alkaloid biosynthetic process; GO:0000166,nucleotide binding; GO:0003674,molecular_function; GO:0005488,binding; GO:0032553,ribonucleotide binding; GO:0036094,small molecule binding; GO:0043167,ion binding; GO:0043168,anion binding; GO:0097159,organic cyclic compound binding; GO:0097367,carbohydrate derivative binding; …	NADH:flavin oxidoreductase / NADH oxidase family
Cluster-11124.4	0	0.02	0	13.64	14.73	13.64	0	1	0	1265	1336	1150	11.7411	4.23633e-23	3.47939e-21	up	3316	--	--	hypothetical protein D9615_007443 [Tricholomella constricta]	--	A0A8H5LXU1_9AGAR SubName: Full=Uncharacterized protein {ECO:0000313|EMBL:KAF5373326.1};	Polynucleotide kinase 3' phosphatase	--	AAA domain
Cluster-11147.0	139.39	183.31	172.52	78.38	81.84	68.77	11041	14360	13708	6637	5512	5415	-1.17437	4.91796e-23	4.03035e-21	down	4234	K11215 transcription factor STE12 | (RefSeq) hypothetical protein (A)	ko04011: MAPK signaling pathway - yeast	STE-12 alpha [Lyophyllum atratum]	MST12_MAGO7 RecName: Full=Transcription factor MST12 {ECO:0000303|PubMed:11952120};	A0A8H5M2T9_9AGAR SubName: Full=Uncharacterized protein {ECO:0000313|EMBL:KAF5378534.1};	--	GO:0005634,nucleus; GO:0003700,DNA-binding transcription factor activity; GO:0046872,metal ion binding; GO:0003674,molecular_function; GO:0140110,transcription regulator activity; GO:0005488,binding; GO:0043167,ion binding; GO:0043169,cation binding; GO:0005575,cellular_component; GO:0005622,intracellular anatomical structure; GO:0043226,organelle; GO:0043227,membrane-bounded organelle; GO:004322…	STE like transcription factor
Cluster-3209.26	10.23	12.11	10.07	26.22	31.1	29.8	351	480	409	1053	1227	1105	1.42631	5.41956e-23	4.42198e-21	up	1609	--	--	hypothetical protein FPV67DRAFT_1419684 [Lyophyllum atratum]	--	A0A0L6WMN8_9AGAR SubName: Full=Uncharacterized protein {ECO:0000313|EMBL:KNZ76820.1};	--	--	--
Cluster-13357.7	1.55	3.35	1.42	24.32	26.92	28.3	185	462	199	3389	3666	3570	3.63426	5.6759e-23	4.61095e-21	up	4830	--	--	hypothetical protein D9615_007549 [Tricholomella constricta]	7DMAW_ASPFU RecName: Full=7-dimethylallyltryptophan synthase {ECO:0000303|PubMed:17906140}; Short=7-DMATS {ECO:0000303|PubMed:17906140}; EC=2.5.1.80 {ECO:0000269|PubMed:17906140, ECO:0000269|PubMed:18481055}; AltName: Full=Tryptophan aminopeptidase {ECO:0000303|PubMed:18635009}; EC=3.4.11.17 {ECO:0000269|PubMed:18635009};	A0A8H5H7G3_9AGAR SubName: Full=Uncharacterized protein {ECO:0000313|EMBL:KAF5378117.1};	--	GO:0004177,aminopeptidase activity; GO:0004161,dimethylallyltranstransferase activity; GO:0008233,peptidase activity; GO:0004659,prenyltransferase activity; GO:0009821,alkaloid biosynthetic process; GO:0006508,proteolysis; GO:0044550,secondary metabolite biosynthetic process; GO:0003674,molecular_function; GO:0003824,catalytic activity; GO:0008238,exopeptidase activity; GO:0016787,hydrolase activ…	Tryptophan dimethylallyltransferase
Cluster-10514.6	24.91	25.72	23.18	11.32	13.34	12.1	1489	1769	1626	786	908	768	-1.01448	6.16933e-23	5.00091e-21	down	2624	K12663 Delta3,5-Delta2,4-dienoyl-CoA isomerase [EC:5.3.3.21] | (RefSeq) hypothetical protein (A)	ko04146: Peroxisome	Delta2-dienoyl-CoA-isomerase [Lyophyllum atratum]	FER4_USTMA RecName: Full=Enoyl-CoA isomerase/hydratase fer4 {ECO:0000303|PubMed:17138696}; EC=4.2.1.17 {ECO:0000269|PubMed:20070524}; AltName: Full=Fe-regulated protein 4 {ECO:0000303|PubMed:17138696}; AltName: Full=Ferrichrome A biosynthesis protein fer4 {ECO:0000303|PubMed:20070524};	A0A8H5H013_9AGAR SubName: Full=Uncharacterized protein {ECO:0000313|EMBL:KAF5374491.1};	Enoyl-CoA isomerase	GO:0005739,mitochondrion; GO:0004300,enoyl-CoA hydratase activity; GO:0016853,isomerase activity; GO:0006635,fatty acid beta-oxidation; GO:0003674,molecular_function; GO:0003824,catalytic activity; GO:0016829,lyase activity; GO:0016835,carbon-oxygen lyase activity; GO:0016836,hydro-lyase activity; GO:0006082,organic acid metabolic process; GO:0006629,lipid metabolic process; GO:0006631,fatty acid…	Enoyl-CoA hydratase/isomerase
Cluster-4013.13	0	0	0	1.71	2.88	1.95	0	0	0	666	1092	682	12.0762	6.68458e-23	5.40683e-21	up	12935	K01206 alpha-L-fucosidase [EC:3.2.1.51] | (RefSeq) glycoside hydrolase family 29 protein (A)	ko00511: Other glycan degradation	glycoside hydrolase family 29 protein [Lyophyllum atratum]	MTND1_COPC7 RecName: Full=Acireductone dioxygenase 1 {ECO:0000255|HAMAP-Rule:MF_03154}; AltName: Full=Acireductone dioxygenase (Fe(2+)-requiring) 1 {ECO:0000255|HAMAP-Rule:MF_03154}; Short=ARD' 1 {ECO:0000255|HAMAP-Rule:MF_03154}; Short=Fe-ARD 1 {ECO:0000255|HAMAP-Rule:MF_03154}; EC=1.13.11.54 {ECO:0000255|HAMAP-Rule:MF_03154}; AltName: Full=Acireductone dioxygenase (Ni(2+)-requiring) 1 {ECO:0000…	A0A8H5H0W0_9AGAR RecName: Full=Alpha-L-fucosidase {ECO:0000256|ARBA:ARBA00012662}; EC=3.2.1.51 {ECO:0000256|ARBA:ARBA00012662};	Alpha-L-fucosidase	GO:0005737,cytoplasm; GO:0005634,nucleus; GO:0010308,acireductone dioxygenase (Ni2+-requiring) activity; GO:0010309,acireductone dioxygenase [iron(II)-requiring] activity; GO:0005506,iron ion binding; GO:0019509,L-methionine salvage from methylthioadenosine; GO:0003674,molecular_function; GO:0003824,catalytic activity; GO:0016491,oxidoreductase activity; GO:0016701,oxidoreductase activity, acting…	ARD/ARD' family
Cluster-12251.9	46.52	61.68	50.83	18.18	16.51	18.49	2747	4196	3526	1250	1112	1161	-1.58736	7.78308e-23	6.28172e-21	down	2538	--	--	hypothetical protein D9615_004697 [Tricholomella constricta]	PCL2_YEAST RecName: Full=PHO85 cyclin-2; AltName: Full=Cyclin HCS26 homolog; AltName: Full=G1/S-specific cyclin PCL2;	A0A8H5HBQ9_9AGAR RecName: Full=Cyclin N-terminal domain-containing protein {ECO:0000259|Pfam:PF00134};	Cyclin	GO:0005935,cellular bud neck; GO:0005934,cellular bud tip; GO:0000307,cyclin-dependent protein kinase holoenzyme complex; GO:0005737,cytoplasm; GO:0000131,incipient cellular bud site; GO:0005634,nucleus; GO:0016538,cyclin-dependent protein serine/threonine kinase regulator activity; GO:0019901,protein kinase binding; GO:0044843,cell cycle G1/S phase transition; GO:0051301,cell division; GO:003095…	Cyclin, N-terminal domain
Cluster-3030.3	4.36	7.35	4.81	0	0	0	580	1126	748	0	0	0	-12.1339	1.06938e-22	8.57525e-21	down	5331	--	--	hypothetical protein FPV67DRAFT_1685237 [Lyophyllum atratum]	MU154_SCHPO RecName: Full=Meiotically up-regulated gene 154 protein;	A0A369JNT0_HYPMA SubName: Full=Uncharacterized protein {ECO:0000313|EMBL:RDB21044.1};	--	GO:0061638,CENP-A containing chromatin; GO:0034506,chromosome, centromeric core domain; GO:0005783,endoplasmic reticulum; GO:0005789,endoplasmic reticulum membrane; GO:0016021,integral component of membrane; GO:0005634,nucleus; GO:0070828,heterochromatin organization; GO:0043007,maintenance of rDNA; GO:0051321,meiotic cell cycle; GO:0007096,regulation of exit from mitosis; GO:0006325,chromatin or…	RNase Y N-terminal region
Cluster-2132.3	2.67	2.73	2.77	6.19	7.75	6.75	258	303	314	697	853	689	1.33087	1.68039e-22	1.33885e-20	up	3963	K14807 ATP-dependent RNA helicase DDX51/DBP6 [EC:3.6.4.13] | (RefSeq) hypothetical protein (A)	--	DEAD-domain-containing protein [Lyophyllum atratum]	DBP6_SCHPO RecName: Full=ATP-dependent RNA helicase dbp6; EC=3.6.4.13;	A0A8H5LWF3_9AGAR SubName: Full=Uncharacterized protein {ECO:0000313|EMBL:KAF5371841.1};	DEAD-box ATP-dependent RNA helicase	GO:0005829,cytosol; GO:0005730,nucleolus; GO:0005634,nucleus; GO:0005524,ATP binding; GO:0016887,ATP hydrolysis activity; GO:0003723,RNA binding; GO:0003724,RNA helicase activity; GO:0006364,rRNA processing; GO:0000166,nucleotide binding; GO:0003674,molecular_function; GO:0005488,binding; GO:0017076,purine nucleotide binding; GO:0030554,adenyl nucleotide binding; GO:0032553,ribonucleotide binding…	C3HC zinc finger-like
Cluster-10021.3	18.9	19.17	14.81	42.2	44.6	46.14	1227	1433	1129	3190	3302	3180	1.32323	1.83426e-22	1.45833e-20	up	2760	--	--	hypothetical protein DXG03_004785 [Asterophora parasitica]	--	A0A8H5HH00_9AGAR RecName: Full=BTB domain-containing protein {ECO:0000259|PROSITE:PS50097};	--	--	BTB/POZ domain
Cluster-13721.5	5.66	5.46	5.99	14.52	13.68	12.37	590	656	732	1762	1624	1361	1.23922	2.43715e-22	1.93354e-20	up	4247	K09831 sterol 22-desaturase [EC:1.14.19.41] | (RefSeq) hypothetical protein (A)	ko00100: Steroid biosynthesis; ko01100: Metabolic pathways; ko01110: Biosynthesis of secondary metabolites	OrdA protein [Lyophyllum atratum]	CY208_POSPM RecName: Full=Cytochrome P450 monooxygenase 208 {ECO:0000303|PubMed:21938516}; EC=1.-.-.- {ECO:0000269|PubMed:21938516};	A0A8H5GUP6_9AGAR SubName: Full=Uncharacterized protein {ECO:0000313|EMBL:KAF5371382.1};	Cytochrome P450 CYP2 subfamily	GO:0016021,integral component of membrane; GO:0020037,heme binding; GO:0005506,iron ion binding; GO:0004497,monooxygenase activity; GO:0016705,oxidoreductase activity, acting on paired donors, with incorporation or reduction of molecular oxygen; GO:0003674,molecular_function; GO:0005488,binding; GO:0046906,tetrapyrrole binding; GO:0097159,organic cyclic compound binding; GO:1901363,heterocyclic c…	Fasciclin domain
Cluster-12251.0	16.19	20.37	17.26	6.06	6.76	5.7	1329	1925	1661	578	632	495	-1.54966	2.60784e-22	2.06457e-20	down	3407	--	--	hypothetical protein FPV67DRAFT_1041364 [Lyophyllum atratum]	PCL2_YEAST RecName: Full=PHO85 cyclin-2; AltName: Full=Cyclin HCS26 homolog; AltName: Full=G1/S-specific cyclin PCL2;	A0A8H5HBQ9_9AGAR RecName: Full=Cyclin N-terminal domain-containing protein {ECO:0000259|Pfam:PF00134};	Cyclin	GO:0005935,cellular bud neck; GO:0005934,cellular bud tip; GO:0000307,cyclin-dependent protein kinase holoenzyme complex; GO:0005737,cytoplasm; GO:0000131,incipient cellular bud site; GO:0005634,nucleus; GO:0016538,cyclin-dependent protein serine/threonine kinase regulator activity; GO:0019901,protein kinase binding; GO:0044843,cell cycle G1/S phase transition; GO:0051301,cell division; GO:003095…	Cyclin, N-terminal domain
Cluster-8960.6	294.98	234.06	206.62	57.35	90.58	69.95	14999	12047	13558	4447	5562	4570	-1.51474	2.674e-22	2.11246e-20	down	3776	K03695 ATP-dependent Clp protease ATP-binding subunit ClpB | (RefSeq) hypothetical protein (A)	--	P-loop containing nucleoside triphosphate hydrolase protein [Lyophyllum atratum]	HS104_SCHPO RecName: Full=Heat shock protein 104; AltName: Full=Protein aggregation-remodeling factor hsp104;	A0A369K5N3_HYPMA RecName: Full=Clp R domain-containing protein {ECO:0000259|PROSITE:PS51903};	Chaperone HSP104 and related ATP-dependent Clp proteases	GO:0005737,cytoplasm; GO:0005829,cytosol; GO:0005635,nuclear envelope; GO:0140602,nucleolar ring; GO:0005634,nucleus; GO:0140453,protein aggregate center; GO:0005524,ATP binding; GO:0016887,ATP hydrolysis activity; GO:0140545,ATP-dependent protein disaggregase activity; GO:0051087,chaperone binding; GO:0051787,misfolded protein binding; GO:0051082,unfolded protein binding; GO:0070370,cellular hea…	Magnesium transporter NIPA
Cluster-6008.15	0	0	0	4.52	3.69	3.6	0	0	0	766	611	552	11.7442	2.81389e-22	2.21828e-20	up	5811	K14684 solute carrier family 25 (mitochondrial phosphate transporter), member 23/24/25/41 | (RefSeq) hypothetical protein (A)	--	hypothetical protein D9615_000463 [Tricholomella constricta]	CMC1_YEASX RecName: Full=Calcium-binding mitochondrial carrier SAL1; AltName: Full=Suppressor of AAC2 lethality;	A0A8H5HRI5_9AGAR RecName: Full=EF-hand domain-containing protein {ECO:0000259|PROSITE:PS50222};	Predicted mitochondrial carrier protein	GO:0016021,integral component of membrane; GO:0005743,mitochondrial inner membrane; GO:0005509,calcium ion binding; GO:0055085,transmembrane transport; GO:0003674,molecular_function; GO:0005488,binding; GO:0043167,ion binding; GO:0043169,cation binding; GO:0046872,metal ion binding; GO:0006810,transport; GO:0008150,biological_process; GO:0009987,cellular process; GO:0051179,localization; GO:00512…	SNARE associated Golgi protein
Cluster-12960.1	7.14	9.28	8.08	23.67	23	25.52	322	482	429	1244	1186	1231	1.55397	3.11211e-22	2.44819e-20	up	2012	--	--	alpha/beta-hydrolase [Lepista nuda]	LIP_THELA RecName: Full=Lipase; EC=3.1.1.3; AltName: Full=Triacylglycerol lipase; Flags: Precursor;	A0A8H5M3L0_9AGAR RecName: Full=Lipase_3 domain-containing protein {ECO:0000259|Pfam:PF01764};	Predicted lipase	GO:0004806,triglyceride lipase activity; GO:0016042,lipid catabolic process; GO:0003674,molecular_function; GO:0003824,catalytic activity; GO:0016298,lipase activity; GO:0016787,hydrolase activity; GO:0016788,hydrolase activity, acting on ester bonds; GO:0052689,carboxylic ester hydrolase activity; GO:0006629,lipid metabolic process; GO:0008150,biological_process; GO:0008152,metabolic process; GO…	Lipase (class 3)
Cluster-11940.1	0	0	0	5.02	4.27	2.82	0	0	0	1021	848	517	12.0447	3.15082e-22	2.47343e-20	up	6918	K03695 ATP-dependent Clp protease ATP-binding subunit ClpB | (RefSeq) hypothetical protein (A)	--	P-loop containing nucleoside triphosphate hydrolase protein [Lyophyllum atratum]	HSP78_SCHPO RecName: Full=Heat shock protein 78, mitochondrial; Flags: Precursor;	A0A8H5H9Y3_9AGAR RecName: Full=Aminomethyltransferase {ECO:0000256|ARBA:ARBA00012616}; EC=2.1.2.10 {ECO:0000256|ARBA:ARBA00012616}; AltName: Full=Glycine cleavage system T protein {ECO:0000256|ARBA:ARBA00031395};	Chaperone HSP104 and related ATP-dependent Clp proteases	GO:0005737,cytoplasm; GO:0005759,mitochondrial matrix; GO:0005524,ATP binding; GO:0016887,ATP hydrolysis activity; GO:0051087,chaperone binding; GO:0051082,unfolded protein binding; GO:0070370,cellular heat acclimation; GO:0034605,cellular response to heat; GO:0051085,chaperone cofactor-dependent protein refolding; GO:0042026,protein refolding; GO:0043335,protein unfolding; GO:0000166,nucleotide …	F-box-like
Cluster-9847.3	15.45	5.56	6.62	0	0	0	1729	715	866	0	0	0	-12.6118	3.46966e-22	2.7123e-20	down	4530	--	--	GH16 beta-1,3-glucan recognition protein [Lyophyllum atratum]	--	A0A8H5LZM8_9AGAR RecName: Full=GH16 domain-containing protein {ECO:0000259|PROSITE:PS51762};	--	GO:0004553,hydrolase activity, hydrolyzing O-glycosyl compounds; GO:0005975,carbohydrate metabolic process; GO:0003674,molecular_function; GO:0003824,catalytic activity; GO:0016787,hydrolase activity; GO:0016798,hydrolase activity, acting on glycosyl bonds; GO:0008150,biological_process; GO:0008152,metabolic process; GO:0044238,primary metabolic process; GO:0071704,organic substance metabolic pro…	Glycosyl hydrolases family 16
Cluster-1150.12	5.96	8.1	7.64	23.61	21.09	23.36	734	1147	1100	3382	2952	3029	1.63875	3.55395e-22	2.77238e-20	up	4956	K13026 ATP-dependent RNA helicase DHX57 [EC:3.6.4.13] | (RefSeq) hypothetical protein (A)	--	hypothetical protein D9615_001206 [Tricholomella constricta]	YUM14_USTMA RecName: Full=Putative DEAH-box ATP-dependent helicase UM11114; EC=3.6.4.-;	A0A8H5HLM0_9AGAR SubName: Full=Uncharacterized protein {ECO:0000313|EMBL:KAF5385346.1};	ATP-dependent RNA helicase A	GO:1990904,ribonucleoprotein complex; GO:0005524,ATP binding; GO:0004386,helicase activity; GO:0016787,hydrolase activity; GO:0003723,RNA binding; GO:0000166,nucleotide binding; GO:0003674,molecular_function; GO:0005488,binding; GO:0017076,purine nucleotide binding; GO:0030554,adenyl nucleotide binding; GO:0032553,ribonucleotide binding; GO:0032555,purine ribonucleotide binding; GO:0032559,adenyl…	Isochorismatase family
Cluster-10861.4	5.79	4.95	4.47	11.41	12.33	13.31	841	828	759	1929	2036	2034	1.27473	4.18905e-22	3.25419e-20	up	5795	K03809 NAD(P)H dehydrogenase (quinone) [EC:1.6.5.2] | (RefSeq) hypothetical protein (A)	ko00130: Ubiquinone and other terpenoid-quinone biosynthesis; ko01100: Metabolic pathways; ko01110: Biosynthesis of secondary metabolites; ko01240: Biosynthesis of cofactors	amidase signature domain-containing protein [Lyophyllum atratum]	PST2_YEAST RecName: Full=Protoplast secreted protein 2; Flags: Precursor;	A0A8H5HGU3_9AGAR RecName: Full=Amidase {ECO:0000256|ARBA:ARBA00012922}; EC=3.5.1.4 {ECO:0000256|ARBA:ARBA00012922};	1,4-benzoquinone reductase-like; Trp repressor binding protein-like/protoplast-secreted protein	GO:0005737,cytoplasm; GO:0005576,extracellular region; GO:0005739,mitochondrion; GO:0005886,plasma membrane; GO:0010181,FMN binding; GO:0042802,identical protein binding; GO:0003955,NAD(P)H dehydrogenase (quinone) activity; GO:0000166,nucleotide binding; GO:0003674,molecular_function; GO:0005488,binding; GO:0032553,ribonucleotide binding; GO:0036094,small molecule binding; GO:0043167,ion binding;…	PQ loop repeat
Cluster-6632.2	6.25	2.82	3.85	0	0	0	1100	570	791	0	0	0	-12.1693	4.63408e-22	3.58497e-20	down	6954	K02739 20S proteasome subunit beta 2 [EC:3.4.25.1] | (RefSeq) hypothetical protein (A)	ko03050: Proteasome	beta-lactamase/transpeptidase-like protein [Lyophyllum atratum]	PSB2_SCHPO RecName: Full=Probable proteasome subunit beta type-2; EC=3.4.25.1; Flags: Precursor;	A0A8H5HAN7_9AGAR RecName: Full=Beta-lactamase domain-containing protein {ECO:0000259|Pfam:PF00144};	20S proteasome, regulatory subunit beta type PSMB7/PSMB10/PUP1	GO:0005829,cytosol; GO:0005635,nuclear envelope; GO:0005634,nucleus; GO:0005839,proteasome core complex; GO:0019774,proteasome core complex, beta-subunit complex; GO:0004175,endopeptidase activity; GO:0004298,threonine-type endopeptidase activity; GO:0051306,mitotic sister chromatid separation; GO:0045842,positive regulation of mitotic metaphase/anaphase transition; GO:0010498,proteasomal protein…	Proteasome subunit
Cluster-7357.1	21.73	29.19	23.84	72.32	67.67	69.31	1393	2140	1785	5356	4910	4681	1.4731	4.84043e-22	3.73685e-20	up	2767	K00108 choline dehydrogenase [EC:1.1.99.1] | (RefSeq) GMC oxidoreductase (A)	ko00260: Glycine, serine and threonine metabolism; ko01100: Metabolic pathways	hypothetical protein FPV67DRAFT_1476885 [Lyophyllum atratum]	GMCH_MALS4 RecName: Full=GMC oxidoreductase family protein Mala s 12 {ECO:0000305}; EC=1.-.-.- {ECO:0000305}; AltName: Allergen=Mala s 12 {ECO:0000305}; Flags: Precursor;	A0A8H5HA60_9AGAR SubName: Full=Uncharacterized protein {ECO:0000313|EMBL:KAF5379450.1};	Glucose dehydrogenase/choline dehydrogenase/mandelonitrile lyase (GMC oxidoreductase family)	GO:0005576,extracellular region; GO:0050660,flavin adenine dinucleotide binding; GO:0016614,oxidoreductase activity, acting on CH-OH group of donors; GO:0000166,nucleotide binding; GO:0003674,molecular_function; GO:0005488,binding; GO:0036094,small molecule binding; GO:0043167,ion binding; GO:0043168,anion binding; GO:0097159,organic cyclic compound binding; GO:1901265,nucleoside phosphate bindin…	GMC oxidoreductase
Cluster-8694.1	6.52	5.02	6.21	15.69	17.68	15.56	379	331	426	1037	1149	954	1.43849	5.20084e-22	3.99853e-20	up	2567	--	--	--	--	--	--	--	--
Cluster-1670.6	0	0	0	4.27	4.38	3.14	0	0	0	714	715	475	11.7202	6.22743e-22	4.77795e-20	up	5738	--	--	hypothetical protein FPV67DRAFT_1454681 [Lyophyllum atratum]	--	--	--	--	--
Cluster-11149.0	21.63	24.7	21.8	66.58	59.5	55.09	444	587	535	1603	1416	1249	1.42413	8.17282e-22	6.24484e-20	up	1087	--	--	--	--	--	--	--	--
Cluster-11641.4	56.75	43.99	47.65	19.44	24.33	21.5	8950	7981	8771	3571	4371	3561	-1.19328	8.46354e-22	6.45375e-20	down	6309	K09831 sterol 22-desaturase [EC:1.14.19.41] | (RefSeq) hypothetical protein (A)	ko00100: Steroid biosynthesis; ko01100: Metabolic pathways; ko01110: Biosynthesis of secondary metabolites	cytochrome P450 [Lepista nuda]	CY098_POSPM RecName: Full=Cytochrome P450 monooxygenase 98 {ECO:0000303|PubMed:21938516}; EC=1.-.-.- {ECO:0000269|PubMed:21938516};	A0A369JHU8_HYPMA SubName: Full=Uncharacterized protein {ECO:0000313|EMBL:RDB18406.1};	Cytochrome P450 CYP2 subfamily	GO:0016021,integral component of membrane; GO:0020037,heme binding; GO:0005506,iron ion binding; GO:0004497,monooxygenase activity; GO:0016705,oxidoreductase activity, acting on paired donors, with incorporation or reduction of molecular oxygen; GO:0003674,molecular_function; GO:0005488,binding; GO:0046906,tetrapyrrole binding; GO:0097159,organic cyclic compound binding; GO:1901363,heterocyclic c…	Cytochrome P450
Cluster-13400.7	7.8	5.12	6.48	0	0	0	648	489	631	0	0	0	-11.6777	8.55559e-22	6.51063e-20	down	3447	K18123 4-hydroxy-2-oxoglutarate aldolase [EC:4.1.3.16] | (RefSeq) hypothetical protein (A)	ko00330: Arginine and proline metabolism; ko00630: Glyoxylate and dicarboxylate metabolism; ko01100: Metabolic pathways	pseudouridylate synthase 4 [Lyophyllum atratum]	CNSN_PENEN RecName: Full=Communesin biosynthesis cluster-specific transcription factor cnsN {ECO:0000303|PubMed:25571861}; AltName: Full=Communesin biosynthesis cluster protein N {ECO:0000303|PubMed:25571861};	A0A8H5M544_9AGAR RecName: Full=tRNA pseudouridine(55) synthase {ECO:0000256|ARBA:ARBA00012787}; EC=5.4.99.25 {ECO:0000256|ARBA:ARBA00012787};	Pseudouridine synthase	GO:0005634,nucleus; GO:0003677,DNA binding; GO:0000981,DNA-binding transcription factor activity, RNA polymerase II-specific; GO:0016829,lyase activity; GO:0008270,zinc ion binding; GO:0006351,DNA-templated transcription; GO:0003674,molecular_function; GO:0003676,nucleic acid binding; GO:0005488,binding; GO:0097159,organic cyclic compound binding; GO:1901363,heterocyclic compound binding; GO:0003…	TruB family pseudouridylate synthase (N terminal domain)
Cluster-6751.4	9.38	8.39	5.91	12.92	13.35	12.43	307	362	353	714	712	696	1.03123	9.16136e-22	6.95741e-20	up	4199	K10398 kinesin family member 11 | (RefSeq) kinesin (A)	--	kinesin-like protein [Lyophyllum atratum]	KLP9_SCHPO RecName: Full=Kinesin-like motor protein 9;	A0A8H5M1Q7_9AGAR RecName: Full=Kinesin motor domain-containing protein {ECO:0000259|PROSITE:PS50067};	Kinesin-like protein	GO:0005737,cytoplasm; GO:0005871,kinesin complex; GO:1990385,meiotic spindle midzone; GO:0005874,microtubule; GO:1990023,mitotic spindle midzone; GO:0005654,nucleoplasm; GO:0005634,nucleus; GO:1990295,post-anaphase microtubule array; GO:0005816,spindle pole body; GO:0005524,ATP binding; GO:0016887,ATP hydrolysis activity; GO:0008017,microtubule binding; GO:0003777,microtubule motor activity; GO:0…	BTB/POZ domain
Cluster-13721.8	2.74	2.36	2.22	5.68	6.2	6.63	302	300	287	730	780	771	1.33131	9.26896e-22	7.02481e-20	up	4539	--	--	Fasciclin domain-containing protein [Lyophyllum atratum]	--	A0A8H5GUM0_9AGAR SubName: Full=Uncharacterized protein {ECO:0000313|EMBL:KAF5371368.1};	--	GO:0016021,integral component of membrane; GO:0005575,cellular_component; GO:0016020,membrane; GO:0031224,intrinsic component of membrane; GO:0110165,cellular anatomical entity	Fasciclin domain
Cluster-2453.2	0	0	0	3.16	3.62	3.29	0	0	0	518	581	488	11.4615	9.79152e-22	7.4058e-20	up	5638	--	--	P-loop containing nucleoside triphosphate hydrolase protein [Lyophyllum atratum]	--	A0A0L6WV98_9AGAR SubName: Full=Guanylate-binding protein 5 {ECO:0000313|EMBL:KNZ79283.1};	--	GO:0005525,GTP binding; GO:0000166,nucleotide binding; GO:0003674,molecular_function; GO:0005488,binding; GO:0017076,purine nucleotide binding; GO:0019001,guanyl nucleotide binding; GO:0032553,ribonucleotide binding; GO:0032555,purine ribonucleotide binding; GO:0032561,guanyl ribonucleotide binding; GO:0035639,purine ribonucleoside triphosphate binding; GO:0036094,small molecule binding; GO:00431…	50S ribosome-binding GTPase
Cluster-7670.10	2.83	2.27	1.52	0	0	0	799	737	502	0	0	0	-11.893	1.00133e-21	7.5582e-20	down	10956	K21767 tubulin-specific chaperone D | (RefSeq) hypothetical protein (A)	--	Tubulin-specific chaperone D [Hypsizygus marmoreus]	VATB_CANAL RecName: Full=V-type proton ATPase subunit B {ECO:0000250|UniProtKB:P16140}; Short=V-ATPase subunit B {ECO:0000250|UniProtKB:P16140}; AltName: Full=Vacuolar proton pump subunit B {ECO:0000250|UniProtKB:P16140};	A0A369JF34_HYPMA SubName: Full=Tubulin-specific chaperone D {ECO:0000313|EMBL:RDB18014.1};	Vacuolar H+-ATPase V1 sector, subunit B	GO:0005886,plasma membrane; GO:0000221,vacuolar proton-transporting V-type ATPase, V1 domain; GO:0005524,ATP binding; GO:0046961,proton-transporting ATPase activity, rotational mechanism; GO:0046034,ATP metabolic process; GO:0006914,autophagy; GO:0007035,vacuolar acidification; GO:0000166,nucleotide binding; GO:0003674,molecular_function; GO:0005488,binding; GO:0017076,purine nucleotide binding; …	BUD22
Cluster-6862.1	46.7	50.72	49.52	22.56	19.44	19.53	1416	1775	1779	799	677	641	-1.25151	1.21325e-21	9.12088e-20	down	1455	--	--	hypothetical protein FPV67DRAFT_870796 [Lyophyllum atratum]	--	A0A8H5M268_9AGAR SubName: Full=Uncharacterized protein {ECO:0000313|EMBL:KAF5378545.1};	--	GO:0016021,integral component of membrane; GO:0005575,cellular_component; GO:0016020,membrane; GO:0031224,intrinsic component of membrane; GO:0110165,cellular anatomical entity	--
Cluster-5069.11	2.22	1.72	2.45	6.36	7.57	7.73	241	215	311	804	936	885	1.75311	1.22692e-21	9.20509e-20	up	4411	K23481 vacuolar protein sorting-associated protein 1 | (RefSeq) hypothetical protein (A)	--	P-loop containing nucleoside triphosphate hydrolase protein [Lyophyllum atratum]	VPS1_SCHPO RecName: Full=Vacuolar protein sorting-associated protein 1;	A0A0L6WXI4_9AGAR SubName: Full=Interferon-induced GTP-binding protein Mx {ECO:0000313|EMBL:KNZ80290.1};	Vacuolar sorting protein VPS1, dynamin, and related proteins	GO:0005737,cytoplasm; GO:0005794,Golgi apparatus; GO:0016020,membrane; GO:0005874,microtubule; GO:0005777,peroxisome; GO:0005525,GTP binding; GO:0003924,GTPase activity; GO:1990606,membrane scission GTPase motor activity; GO:0008017,microtubule binding; GO:0006897,endocytosis; GO:0007031,peroxisome organization; GO:0042144,vacuole fusion, non-autophagic; GO:0099050,vesicle scission; GO:0000166,nu…	Dynamin central region
Cluster-11516.5	34.57	29.37	30.12	11.94	13.08	10.23	1105	1083	1139	445	480	353	-1.41225	1.25774e-21	9.39852e-20	down	1517	K00059 3-oxoacyl-[acyl-carrier protein] reductase [EC:1.1.1.100] | (RefSeq) hypothetical protein (A)	ko00061: Fatty acid biosynthesis; ko00780: Biotin metabolism; ko01100: Metabolic pathways; ko01110: Biosynthesis of secondary metabolites; ko01212: Fatty acid metabolism; ko01240: Biosynthesis of cofactors	short-chain alcohol dehydrogenase [Lyophyllum atratum]	YQ53_SCHPO RecName: Full=Uncharacterized oxidoreductase C162.03; EC=1.-.-.-;	A0A067T8T1_GALM3 SubName: Full=Uncharacterized protein {ECO:0000313|EMBL:KDR79526.1};	Predicted dehydrogenase	GO:0005829,cytosol; GO:0016491,oxidoreductase activity; GO:0003674,molecular_function; GO:0003824,catalytic activity; GO:0005575,cellular_component; GO:0005622,intracellular anatomical structure; GO:0005737,cytoplasm; GO:0110165,cellular anatomical entity	short chain dehydrogenase
Cluster-8107.1	0	0	0	7.97	11.2	9.15	0	0	0	492	679	518	11.5495	1.30294e-21	9.71682e-20	up	2313	--	--	hypothetical protein D9615_009187 [Tricholomella constricta]	CY091_POSPM RecName: Full=Cytochrome P450 monooxygenase 91 {ECO:0000303|PubMed:21938516}; EC=1.-.-.- {ECO:0000269|PubMed:21938516}; Flags: Precursor;	A0A8H5LZQ1_9AGAR SubName: Full=Uncharacterized protein {ECO:0000313|EMBL:KAF5375503.1};	Cytochrome P450 CYP4/CYP19/CYP26 subfamilies	GO:0020037,heme binding; GO:0005506,iron ion binding; GO:0004497,monooxygenase activity; GO:0016705,oxidoreductase activity, acting on paired donors, with incorporation or reduction of molecular oxygen; GO:0003674,molecular_function; GO:0005488,binding; GO:0046906,tetrapyrrole binding; GO:0097159,organic cyclic compound binding; GO:1901363,heterocyclic compound binding; GO:0043167,ion binding; GO…	Cytochrome P450
Cluster-6787.0	7.82	7.32	7.43	15.3	18.07	16.28	287	310	322	655	760	643	1.137	1.39763e-21	1.04021e-19	up	1695	--	--	hypothetical protein D9615_000855 [Tricholomella constricta]	--	A0A8H5HR27_9AGAR SubName: Full=Uncharacterized protein {ECO:0000313|EMBL:KAF5387972.1};	--	GO:0016021,integral component of membrane; GO:0005575,cellular_component; GO:0016020,membrane; GO:0031224,intrinsic component of membrane; GO:0110165,cellular anatomical entity	--
Cluster-1141.12	0.94	0.77	0.4	6.79	7.28	6.82	101	96	50	855	895	778	3.30904	1.40402e-21	1.04289e-19	up	4394	K00108 choline dehydrogenase [EC:1.1.99.1] | (RefSeq) hypothetical protein (A)	ko00260: Glycine, serine and threonine metabolism; ko01100: Metabolic pathways	hypothetical protein D9615_006948 [Tricholomella constricta]	CICC_EMENI RecName: Full=Oxidoreductase cicC {ECO:0000303|PubMed:24244835}; EC=1.1.-.- {ECO:0000305|PubMed:24244835}; AltName: Full=Cichorine biosynthesis cluster protein C {ECO:0000303|PubMed:24244835}; Flags: Precursor;	A0A8H5M305_9AGAR RecName: Full=GMC_OxRdtase_N domain-containing protein {ECO:0000259|PROSITE:PS00624};	Glucose dehydrogenase/choline dehydrogenase/mandelonitrile lyase (GMC oxidoreductase family)	GO:0050660,flavin adenine dinucleotide binding; GO:0016614,oxidoreductase activity, acting on CH-OH group of donors; GO:0062032,cichorine biosynthetic process; GO:0000166,nucleotide binding; GO:0003674,molecular_function; GO:0005488,binding; GO:0036094,small molecule binding; GO:0043167,ion binding; GO:0043168,anion binding; GO:0097159,organic cyclic compound binding; GO:1901265,nucleoside phosph…	GMC oxidoreductase
Cluster-5086.1	0	0	0	2.25	1.6	2.81	0	0	0	700	485	789	11.7879	1.62855e-21	1.20487e-19	up	10404	K14154 thiamine-phosphate diphosphorylase / hydroxyethylthiazole kinase [EC:2.5.1.3 2.7.1.50] | (RefSeq) hypothetical protein (A)	ko00730: Thiamine metabolism; ko01100: Metabolic pathways; ko01240: Biosynthesis of cofactors	hypothetical protein DXG01_016709 [Tephrocybe rancida]	THI6_SCHPO RecName: Full=Probable thiamine biosynthetic bifunctional enzyme; Includes: RecName: Full=Thiamine-phosphate synthase; Short=TP synthase; Short=TPS; EC=2.5.1.3; AltName: Full=Thiamine-phosphate pyrophosphorylase; Short=TMP pyrophosphorylase; Short=TMP-PPase; Includes: RecName: Full=Hydroxyethylthiazole kinase; EC=2.7.1.50; AltName: Full=4-methyl-5-beta-hydroxyethylthiazole kinase; Shor…	A0A8H5HMS1_9AGAR RecName: Full=TMP-TENI domain-containing protein {ECO:0000259|Pfam:PF02581};	--	GO:0005737,cytoplasm; GO:0005829,cytosol; GO:0005524,ATP binding; GO:0004417,hydroxyethylthiazole kinase activity; GO:0046872,metal ion binding; GO:0004789,thiamine-phosphate diphosphorylase activity; GO:0016310,phosphorylation; GO:0009228,thiamine biosynthetic process; GO:0009229,thiamine diphosphate biosynthetic process; GO:0000166,nucleotide binding; GO:0003674,molecular_function; GO:0005488,b…	SUR7/PalI family
Cluster-5663.1	12.66	10.05	10.36	4.36	5.2	5.15	3444	3144	3286	1376	1605	1467	-1.18213	1.6562e-21	1.2229e-19	down	10567	K01768 adenylate cyclase [EC:4.6.1.1] | (RefSeq) hypothetical protein (A)	ko00230: Purine metabolism; ko01100: Metabolic pathways; ko04113: Meiosis - yeast	hypothetical protein D9615_002687 [Tricholomella constricta]	CYAA_USTMA RecName: Full=Adenylate cyclase; EC=4.6.1.1; AltName: Full=ATP pyrophosphate-lyase; AltName: Full=Adenylyl cyclase;	A0A8H5HMF7_9AGAR RecName: Full=Adenylate cyclase {ECO:0000256|ARBA:ARBA00021420}; EC=4.6.1.1 {ECO:0000256|ARBA:ARBA00012201}; AltName: Full=ATP pyrophosphate-lyase {ECO:0000256|ARBA:ARBA00032597}; AltName: Full=Adenylyl cyclase {ECO:0000256|ARBA:ARBA00032637};	Serine/threonine phosphatase 2C containing leucine-rich repeats, similar to SCN circadian oscillatory protein (SCOP)	GO:0005737,cytoplasm; GO:0005886,plasma membrane; GO:0004016,adenylate cyclase activity; GO:0005524,ATP binding; GO:0046872,metal ion binding; GO:0004722,protein serine/threonine phosphatase activity; GO:0007188,adenylate cyclase-modulating G protein-coupled receptor signaling pathway; GO:0006171,cAMP biosynthetic process; GO:0035556,intracellular signal transduction; GO:0003674,molecular_functio…	Magnesium transporter NIPA
Cluster-13179.5	1.54	1.62	1.42	0.33	0.29	0.43	441	534	474	108	93	128	-2.15818	1.70651e-21	1.25755e-19	down	11110	K11483 histone deacetylase HOS2 [EC:3.5.1.98] | (RefSeq) hypothetical protein (A)	--	hypothetical protein FPV67DRAFT_1482263 [Lyophyllum atratum]	PHD1_SCHPO RecName: Full=Histone deacetylase phd1; EC=3.5.1.98 {ECO:0000269|PubMed:9781677};	A0A8H5GVT1_9AGAR RecName: Full=Histone deacetylase {ECO:0000256|ARBA:ARBA00012111}; EC=3.5.1.98 {ECO:0000256|ARBA:ARBA00012111};	Histone deacetylase complex, catalytic component RPD3	GO:0005737,cytoplasm; GO:0005829,cytosol; GO:0000118,histone deacetylase complex; GO:0005634,nucleus; GO:0070210,Rpd3L-Expanded complex; GO:0034967,Set3 complex; GO:0004407,histone deacetylase activity; GO:0034739,histone deacetylase activity (H4-K16 specific); GO:0006325,chromatin organization; GO:0016575,histone deacetylation; GO:0006357,regulation of transcription by RNA polymerase II; GO:0003…	Cytochrome P450
Cluster-4458.5	5.89	6.08	5.72	2.53	2.62	2.3	618	737	701	310	313	256	-1.25141	1.81388e-21	1.33404e-19	down	4322	--	--	hypothetical protein FPV67DRAFT_250734 [Lyophyllum atratum]	--	A0A369JPC2_HYPMA SubName: Full=Transcriptional regulator prz1 {ECO:0000313|EMBL:RDB24079.1};	--	--	C2H2-type zinc finger
Cluster-6312.6	0.61	0.63	0.67	6.45	7.16	8.09	10	12	14	133	146	158	3.58309	1.92059e-21	1.40974e-19	up	976	K00902 dolichol kinase [EC:2.7.1.108] | (RefSeq) hypothetical protein (A)	ko00510: N-Glycan biosynthesis; ko01100: Metabolic pathways	hypothetical protein FPV67DRAFT_1412392 [Lyophyllum atratum]	SEC59_SCHPO RecName: Full=Dolichol kinase sec59; EC=2.7.1.108;	A0A8H5HF58_9AGAR SubName: Full=Uncharacterized protein {ECO:0000313|EMBL:KAF5382069.1};	Dolichol kinase	GO:0005783,endoplasmic reticulum; GO:0030176,integral component of endoplasmic reticulum membrane; GO:0004168,dolichol kinase activity; GO:0043048,dolichyl monophosphate biosynthetic process; GO:0016310,phosphorylation; GO:0006487,protein N-linked glycosylation; GO:0003674,molecular_function; GO:0003824,catalytic activity; GO:0016301,kinase activity; GO:0016740,transferase activity; GO:0016772,tr…	--
Cluster-12880.8	2.97	2.2	1.88	8.55	9.97	9.61	315	269	234	1056	1203	1075	1.9883	2.06471e-21	1.51255e-19	up	4349	--	--	--	--	--	--	--	Enoyl reductase FAD binding domain
Cluster-12311.6	20.44	12.66	15.01	1.34	1.79	0.75	1304	930	1124	99	130	50	-3.64031	2.47628e-21	1.80696e-19	down	2718	--	--	hypothetical protein FPV67DRAFT_1778753 [Lyophyllum atratum]	--	A0A8H5HAM0_9AGAR SubName: Full=Uncharacterized protein {ECO:0000313|EMBL:KAF5379813.1};	--	--	--
Cluster-10287.10	1279.17	660.92	765.18	138.9	153.44	116.55	1654	1030	1392	225	265	245	-2.51104	2.54451e-21	1.85312e-19	down	335	K04079 molecular chaperone HtpG | (RefSeq) heat-shock protein 90 (A)	ko04141: Protein processing in endoplasmic reticulum	heat-shock protein 90 [Infundibulicybe gibba]	HSP82_ASHGO RecName: Full=Heat shock protein HSP82;	A0A5B1QJA3_9AGAM SubName: Full=HSP90-domain-containing protein {ECO:0000313|EMBL:KAA1469543.1};	Molecular chaperone (HSP90 family)	GO:0005829,cytosol; GO:0048471,perinuclear region of cytoplasm; GO:0005886,plasma membrane; GO:0140453,protein aggregate center; GO:0032991,protein-containing complex; GO:0005524,ATP binding; GO:0016887,ATP hydrolysis activity; GO:0051082,unfolded protein binding; GO:0010619,adenylate cyclase-activating glucose-activated G protein-coupled receptor signaling pathway; GO:0034605,cellular response t…	--
Cluster-7222.0	244.25	136.8	162.33	22.63	17.22	14.39	363	245	337	42	34	34	-3.13716	2.79302e-21	2.03014e-19	down	346	--	--	hypothetical protein FPV67DRAFT_1414332 [Lyophyllum atratum]	--	A0A8H5H9E0_9AGAR RecName: Full=PDEase domain-containing protein {ECO:0000259|PROSITE:PS51845};	--	GO:0004114,3',5'-cyclic-nucleotide phosphodiesterase activity; GO:0046872,metal ion binding; GO:0007165,signal transduction; GO:0003674,molecular_function; GO:0003824,catalytic activity; GO:0004112,cyclic-nucleotide phosphodiesterase activity; GO:0008081,phosphoric diester hydrolase activity; GO:0016787,hydrolase activity; GO:0016788,hydrolase activity, acting on ester bonds; GO:0042578,phosphori…	3'5'-cyclic nucleotide phosphodiesterase
Cluster-11424.1	717.47	463.94	543.37	144.77	203.38	159.55	13469	10680	13282	3468	4843	3553	-1.69421	3.00254e-21	2.17396e-19	down	1401	K07513 acetyl-CoA acyltransferase 1 [EC:2.3.1.16] | (RefSeq) hypothetical protein (A)	ko00071: Fatty acid degradation; ko00280: Valine, leucine and isoleucine degradation; ko00592: alpha-Linolenic acid metabolism; ko01040: Biosynthesis of unsaturated fatty acids; ko01100: Metabolic pathways; ko01110: Biosynthesis of secondary metabolites; ko01212: Fatty acid metabolism; ko04146: Peroxisome	hypothetical protein D9615_005835 [Tricholomella constricta]	THIK_YARLI RecName: Full=3-ketoacyl-CoA thiolase, peroxisomal; EC=2.3.1.16; AltName: Full=Acetyl-CoA acyltransferase; AltName: Full=Beta-ketothiolase; AltName: Full=Peroxisomal 3-oxoacyl-CoA thiolase; Flags: Precursor;	A0A8H5HA40_9AGAR SubName: Full=Uncharacterized protein {ECO:0000313|EMBL:KAF5379741.1};	3-oxoacyl CoA thiolase	GO:0005777,peroxisome; GO:0003988,acetyl-CoA C-acyltransferase activity; GO:0006635,fatty acid beta-oxidation; GO:0010124,phenylacetate catabolic process; GO:0003674,molecular_function; GO:0003824,catalytic activity; GO:0016408,C-acyltransferase activity; GO:0016740,transferase activity; GO:0016746,acyltransferase activity; GO:0016747,acyltransferase activity, transferring groups other than amino…	Thiolase, N-terminal domain
Cluster-11783.2	18.71	22.09	22.59	46.97	46.08	45.05	1318	1792	1868	3853	3701	3366	1.1163	3.11141e-21	2.24841e-19	up	2969	K19029 6-phosphofructo-2-kinase / fructose-2,6-biphosphatase 2 [EC:2.7.1.105 3.1.3.46] | (RefSeq) hypothetical protein (A)	ko00051: Fructose and mannose metabolism; ko01100: Metabolic pathways	6-phosphofructo-2-kinase-domain-containing protein [Lyophyllum atratum]	F26_YEAST RecName: Full=Fructose-2,6-bisphosphatase {ECO:0000305}; Short=FBPase 2 {ECO:0000303|PubMed:2831055}; EC=3.1.3.46 {ECO:0000305|PubMed:1322693, ECO:0000305|PubMed:2825652, ECO:0000305|PubMed:2831055};	A0A369JZB8_HYPMA SubName: Full=Fructose-2,6-bisphosphatase {ECO:0000313|EMBL:RDB25867.1};	Fructose-6-phosphate 2-kinase/fructose-2,6-biphosphatase	GO:0005737,cytoplasm; GO:0005829,cytosol; GO:0003873,6-phosphofructo-2-kinase activity; GO:0005524,ATP binding; GO:0004331,fructose-2,6-bisphosphate 2-phosphatase activity; GO:0006003,fructose 2,6-bisphosphate metabolic process; GO:0006000,fructose metabolic process; GO:0006006,glucose metabolic process; GO:0003674,molecular_function; GO:0003824,catalytic activity; GO:0008443,phosphofructokinase …	6-phosphofructo-2-kinase
Cluster-8482.5	85.27	94.57	107.66	23.98	26.63	29.18	794	1029	1231	268	297	323	-1.79346	3.21376e-21	2.31789e-19	down	717	--	--	hydrophobic surface binding protein [Lyophyllum atratum]	--	A0A8H5HGU1_9AGAR SubName: Full=Uncharacterized protein {ECO:0000313|EMBL:KAF5383281.1};	--	--	--
Cluster-7176.24	6.05	4.84	2.79	0	0	0	855	787	460	0	0	0	-11.9415	3.31416e-21	2.38568e-19	down	5639	--	--	hypothetical protein Hypma_009757 [Hypsizygus marmoreus]	--	A0A369JTW8_HYPMA RecName: Full=G domain-containing protein {ECO:0000259|Pfam:PF01926};	--	GO:0005525,GTP binding; GO:0000166,nucleotide binding; GO:0003674,molecular_function; GO:0005488,binding; GO:0017076,purine nucleotide binding; GO:0019001,guanyl nucleotide binding; GO:0032553,ribonucleotide binding; GO:0032555,purine ribonucleotide binding; GO:0032561,guanyl ribonucleotide binding; GO:0035639,purine ribonucleoside triphosphate binding; GO:0036094,small molecule binding; GO:00431…	G-protein alpha subunit
Cluster-12963.7	236.88	320.17	269.27	951.64	776.22	771.59	4015	6290	5482	18937	15308	14598	1.61351	3.41653e-21	2.45463e-19	up	951	--	--	ectomycorrhiza-regulated CFEM domain-containing protein [Lyophyllum atratum]	--	A0A369JET6_HYPMA RecName: Full=CFEM domain-containing protein {ECO:0000259|Pfam:PF05730};	--	--	CFEM domain
Cluster-11516.2	10	7.9	10.1	2.22	1.6	2.19	598	545	710	155	109	139	-2.22126	3.42399e-21	2.45527e-19	down	2569	K00059 3-oxoacyl-[acyl-carrier protein] reductase [EC:1.1.1.100] | (RefSeq) hypothetical protein (A)	ko00061: Fatty acid biosynthesis; ko00780: Biotin metabolism; ko01100: Metabolic pathways; ko01110: Biosynthesis of secondary metabolites; ko01212: Fatty acid metabolism; ko01240: Biosynthesis of cofactors	short-chain alcohol dehydrogenase [Lyophyllum atratum]	YI49_SCHPO RecName: Full=Uncharacterized oxidoreductase SPBC1348.09; EC=1.-.-.-;	A0A067T8T1_GALM3 SubName: Full=Uncharacterized protein {ECO:0000313|EMBL:KDR79526.1};	Predicted dehydrogenase	GO:0005737,cytoplasm; GO:0005634,nucleus; GO:0016491,oxidoreductase activity; GO:0003674,molecular_function; GO:0003824,catalytic activity; GO:0005575,cellular_component; GO:0005622,intracellular anatomical structure; GO:0110165,cellular anatomical entity; GO:0043226,organelle; GO:0043227,membrane-bounded organelle; GO:0043229,intracellular organelle; GO:0043231,intracellular membrane-bounded org…	short chain dehydrogenase
Cluster-8076.14	0.75	2.04	1.19	0	0	0	453	1407	834	0	0	0	-12.2575	3.56211e-21	2.54941e-19	down	22946	K09506 DnaJ homolog subfamily A member 5 | (RefSeq) hypothetical protein (A)	--	hypothetical protein FPV67DRAFT_919800 [Lyophyllum atratum]	NIA_FUSOX RecName: Full=Nitrate reductase [NADPH]; Short=NR; EC=1.7.1.3;	A0A8H5HF50_9AGAR RecName: Full=Fungal_trans domain-containing protein {ECO:0000259|SMART:SM00906};	Sulfite oxidase, molybdopterin-binding component	GO:0071949,FAD binding; GO:0020037,heme binding; GO:0030151,molybdenum ion binding; GO:0043546,molybdopterin cofactor binding; GO:0050464,nitrate reductase (NADPH) activity; GO:0042128,nitrate assimilation; GO:0006809,nitric oxide biosynthetic process; GO:0000166,nucleotide binding; GO:0003674,molecular_function; GO:0005488,binding; GO:0036094,small molecule binding; GO:0043167,ion binding; GO:00…	Mucin-like glycoprotein
Cluster-5069.8	105.37	77.68	95.88	298.34	311.87	300.72	227	201	282	795	876	966	1.87289	3.57086e-21	2.55077e-19	up	380	--	--	hypothetical protein DXG01_011442, partial [Tephrocybe rancida]	--	A0A0L6WXI4_9AGAR SubName: Full=Interferon-induced GTP-binding protein Mx {ECO:0000313|EMBL:KNZ80290.1};	--	GO:0005525,GTP binding; GO:0003924,GTPase activity; GO:0006996,organelle organization; GO:0000166,nucleotide binding; GO:0003674,molecular_function; GO:0005488,binding; GO:0017076,purine nucleotide binding; GO:0019001,guanyl nucleotide binding; GO:0032553,ribonucleotide binding; GO:0032555,purine ribonucleotide binding; GO:0032561,guanyl ribonucleotide binding; GO:0035639,purine ribonucleoside tr…	Dynamin GTPase effector domain
Cluster-13054.0	4.86	5.44	4.78	1.13	1.01	1.36	294	380	340	79	69	87	-2.12792	4.15848e-21	2.96484e-19	down	2599	--	--	hypothetical protein FPV67DRAFT_639679 [Lyophyllum atratum]	--	A0A369JHD5_HYPMA SubName: Full=Protein ras-2 {ECO:0000313|EMBL:RDB21288.1};	--	GO:0005886,plasma membrane; GO:0005525,GTP binding; GO:0003924,GTPase activity; GO:0007165,signal transduction; GO:0000166,nucleotide binding; GO:0003674,molecular_function; GO:0005488,binding; GO:0017076,purine nucleotide binding; GO:0019001,guanyl nucleotide binding; GO:0032553,ribonucleotide binding; GO:0032555,purine ribonucleotide binding; GO:0032561,guanyl ribonucleotide binding; GO:0035639…	--
Cluster-6425.3	5.45	7.14	7.73	20.67	22.24	23.89	339	512	565	1498	1579	1580	1.70704	4.64468e-21	3.2926e-19	up	2660	--	--	hypothetical protein FPV67DRAFT_894525 [Lyophyllum atratum]	--	A0A369K1E2_HYPMA SubName: Full=Uncharacterized protein {ECO:0000313|EMBL:RDB25544.1};	--	--	--
Cluster-6505.5	16.66	18.87	26.45	146.17	146.27	155.4	45	61	96	485	508	601	2.97732	5.23483e-21	3.70391e-19	up	405	--	--	hypothetical protein FPV67DRAFT_1448810 [Lyophyllum atratum]	--	A0A8H5M3D3_9AGAR SubName: Full=Uncharacterized protein {ECO:0000313|EMBL:KAF5379221.1};	--	GO:0016021,integral component of membrane; GO:0005575,cellular_component; GO:0016020,membrane; GO:0031224,intrinsic component of membrane; GO:0110165,cellular anatomical entity	--
Cluster-8076.16	0.67	1.47	1.04	0	0	0	404	1017	729	0	0	0	-11.9335	5.42098e-21	3.82836e-19	down	22946	K09506 DnaJ homolog subfamily A member 5 | (RefSeq) hypothetical protein (A)	--	hypothetical protein FPV67DRAFT_919800 [Lyophyllum atratum]	NIA_FUSOX RecName: Full=Nitrate reductase [NADPH]; Short=NR; EC=1.7.1.3;	A0A8H5HF50_9AGAR RecName: Full=Fungal_trans domain-containing protein {ECO:0000259|SMART:SM00906};	Sulfite oxidase, molybdopterin-binding component	GO:0071949,FAD binding; GO:0020037,heme binding; GO:0030151,molybdenum ion binding; GO:0043546,molybdopterin cofactor binding; GO:0050464,nitrate reductase (NADPH) activity; GO:0042128,nitrate assimilation; GO:0006809,nitric oxide biosynthetic process; GO:0000166,nucleotide binding; GO:0003674,molecular_function; GO:0005488,binding; GO:0036094,small molecule binding; GO:0043167,ion binding; GO:00…	Mucin-like glycoprotein
Cluster-10370.3	28.77	35.99	29.88	94.26	87.95	99.35	267	390	341	1037	971	1085	1.61591	5.71475e-21	4.01303e-19	up	662	--	--	major facilitator superfamily domain-containing protein [Lyophyllum atratum]	MFS1_CERS8 RecName: Full=MFS siderochrome iron transporter 1 {ECO:0000303|PubMed:28842536};	A0A369JYZ2_HYPMA SubName: Full=Putative MFS-type transporter PB1E7.08c {ECO:0000313|EMBL:RDB25575.1};	Synaptic vesicle transporter SV2 (major facilitator superfamily)	GO:0016021,integral component of membrane; GO:0022857,transmembrane transporter activity; GO:0003674,molecular_function; GO:0005215,transporter activity; GO:0005575,cellular_component; GO:0016020,membrane; GO:0031224,intrinsic component of membrane; GO:0110165,cellular anatomical entity	--
Cluster-5945.0	40.97	49.36	43.77	106.16	97.4	99	1298	1806	1642	3929	3546	3394	1.17642	6.5845e-21	4.5978e-19	up	1509	K04709 very-long-chain ceramide synthase [EC:2.3.1.297] | (RefSeq) hypothetical protein (A)	ko00600: Sphingolipid metabolism; ko01100: Metabolic pathways	TLC domain-containing protein [Lyophyllum atratum]	LAG1_SCHPO RecName: Full=Sphingosine N-acyltransferase lag1; EC=2.3.1.24; AltName: Full=Longevity assurance factor 1; AltName: Full=Longevity assurance protein 1;	A0A369JQF3_HYPMA SubName: Full=Sphingosine N-acyltransferase lag1 {ECO:0000313|EMBL:RDB22787.1};	Protein transporter of the TRAM (translocating chain-associating membrane) superfamily	GO:0005783,endoplasmic reticulum; GO:0030176,integral component of endoplasmic reticulum membrane; GO:0016410,N-acyltransferase activity; GO:0050291,sphingosine N-acyltransferase activity; GO:0046513,ceramide biosynthetic process; GO:0003674,molecular_function; GO:0003824,catalytic activity; GO:0016740,transferase activity; GO:0016746,acyltransferase activity; GO:0016747,acyltransferase activity,…	TLC domain
Cluster-12180.13	15.52	11.54	11.36	4.41	3.9	4.42	2764	2363	2362	912	788	825	-1.60207	9.33718e-21	6.50775e-19	down	7027	K01381 saccharopepsin [EC:3.4.23.25] | (RefSeq) hypothetical protein (A)	ko04138: Autophagy - yeast	aspartic peptidase domain-containing protein [Lyophyllum atratum]	CTSD_ARTOC RecName: Full=Probable aspartic-type endopeptidase CTSD; EC=3.4.23.-; Flags: Precursor; Fragment;	A0A8H5HJD3_9AGAR SubName: Full=Uncharacterized protein {ECO:0000313|EMBL:KAF5384385.1};	Aspartyl protease	GO:0031225,anchored component of membrane; GO:0005886,plasma membrane; GO:0004190,aspartic-type endopeptidase activity; GO:0006508,proteolysis; GO:0003674,molecular_function; GO:0003824,catalytic activity; GO:0004175,endopeptidase activity; GO:0008233,peptidase activity; GO:0016787,hydrolase activity; GO:0070001,aspartic-type peptidase activity; GO:0140096,catalytic activity, acting on a protein;…	Eukaryotic aspartyl protease
Cluster-9641.17	2.59	3.18	1.47	0	0	0	643	906	426	0	0	0	-11.8394	1.02975e-20	7.16366e-19	down	9665	--	--	hypothetical protein Hypma_009078 [Hypsizygus marmoreus]	--	A0A369JVY2_HYPMA SubName: Full=Uncharacterized protein {ECO:0000313|EMBL:RDB23813.1};	--	--	--
Cluster-10802.8	0	0	0	14.16	3.7	5.27	0	0	0	2455	627	825	12.7658	1.05686e-20	7.32493e-19	up	5934	K13094 RNA-binding protein 5/10 | (RefSeq) hypothetical protein (A)	--	hypothetical protein FPV67DRAFT_1609202 [Lyophyllum atratum]	YDMD_SCHPO RecName: Full=Uncharacterized RNA-binding protein C57A7.13;	A0A369JUG6_HYPMA SubName: Full=RNA-binding protein 5-A {ECO:0000313|EMBL:RDB23995.1};	RNA-binding protein RBM5 and related proteins, contain G-patch and RRM domains	GO:0005634,nucleus; GO:0003723,RNA binding; GO:0008270,zinc ion binding; GO:0045292,mRNA cis splicing, via spliceosome; GO:0000398,mRNA splicing, via spliceosome; GO:0031445,regulation of heterochromatin formation; GO:0048024,regulation of mRNA splicing, via spliceosome; GO:0003674,molecular_function; GO:0003676,nucleic acid binding; GO:0005488,binding; GO:0097159,organic cyclic compound binding;…	G-patch domain
Cluster-1742.32	1.36	1.47	1.49	5.38	4.12	5.97	362	451	464	1666	1246	1667	1.82845	1.07125e-20	7.41089e-19	up	10366	K01477 allantoicase [EC:3.5.3.4] | (RefSeq) hypothetical protein (A)	ko00230: Purine metabolism; ko01100: Metabolic pathways	hypothetical protein H2248_004724 [Termitomyces sp. 'cryptogamus']	ERT1_LACBS RecName: Full=Transcription activator of gluconeogenesis ERT1;	A0A369K2Z7_HYPMA SubName: Full=Putative allantoicase {ECO:0000313|EMBL:RDB25286.1};	Allantoicase	GO:0005634,nucleus; GO:0003677,DNA binding; GO:0000981,DNA-binding transcription factor activity, RNA polymerase II-specific; GO:0008270,zinc ion binding; GO:0006094,gluconeogenesis; GO:0003674,molecular_function; GO:0003676,nucleic acid binding; GO:0005488,binding; GO:0097159,organic cyclic compound binding; GO:1901363,heterocyclic compound binding; GO:0003700,DNA-binding transcription factor ac…	PRA1 family protein
Cluster-9669.7	13.58	10.8	12.47	5.29	5.91	4.9	3068	2806	3288	1388	1515	1160	-1.20436	1.14029e-20	7.87394e-19	down	8831	K01698 porphobilinogen synthase [EC:4.2.1.24] | (RefSeq) hypothetical protein (A)	ko00860: Porphyrin metabolism; ko01100: Metabolic pathways; ko01110: Biosynthesis of secondary metabolites; ko01240: Biosynthesis of cofactors	hypothetical protein FPV67DRAFT_1487920 [Lyophyllum atratum]	HEM2_CANGA RecName: Full=Delta-aminolevulinic acid dehydratase; Short=ALADH; EC=4.2.1.24 {ECO:0000269|PubMed:9654753}; AltName: Full=Porphobilinogen synthase;	A0A8H5HCQ7_9AGAR RecName: Full=MFS domain-containing protein {ECO:0000259|PROSITE:PS50850};	Delta-aminolevulinic acid dehydratase	GO:0004655,porphobilinogen synthase activity; GO:0008270,zinc ion binding; GO:0006783,heme biosynthetic process; GO:0006782,protoporphyrinogen IX biosynthetic process; GO:0003674,molecular_function; GO:0003824,catalytic activity; GO:0016829,lyase activity; GO:0016835,carbon-oxygen lyase activity; GO:0016836,hydro-lyase activity; GO:0005488,binding; GO:0043167,ion binding; GO:0043169,cation bindin…	Inositol phospholipid synthesis and fat-storage-inducing TM
Cluster-8548.1	1.81	2.44	1.97	11.21	8.25	9.2	192	298	244	1385	997	1030	2.19958	1.25565e-20	8.65446e-19	up	4318	--	--	hypothetical protein FPV67DRAFT_1025632 [Lyophyllum atratum]	MEI2_SCHPO RecName: Full=Meiosis protein mei2;	A0A8H5HC08_9AGAR RecName: Full=RRM_2 domain-containing protein {ECO:0000259|Pfam:PF04059};	Protein Mei2, essential for commitment to meiosis, and related proteins	GO:0005737,cytoplasm; GO:0010494,cytoplasmic stress granule; GO:0005829,cytosol; GO:0033620,Mei2 nuclear dot complex; GO:0000228,nuclear chromosome; GO:0005634,nucleus; GO:1990904,ribonucleoprotein complex; GO:0034064,Tor2-Mei2-Ste11 complex; GO:0140311,protein sequestering activity; GO:0003723,RNA binding; GO:0051321,meiotic cell cycle; GO:0140538,negative regulation of conjugation with zygote; …	RNA recognition motif 2
Cluster-12519.10	52.23	73.18	56.04	18.17	14.88	14.44	2779	4487	3507	1126	904	819	-1.93749	1.26273e-20	8.68724e-19	down	2318	--	--	hypothetical protein FPV67DRAFT_1652372 [Lyophyllum atratum]	RSC3_YEAST RecName: Full=Chromatin structure-remodeling complex protein RSC3; AltName: Full=Remodel the structure of chromatin complex subunit 3;	A0A8H5H979_9AGAR SubName: Full=Uncharacterized protein {ECO:0000313|EMBL:KAF5379062.1};	--	GO:0000785,chromatin; GO:0005634,nucleus; GO:0016586,RSC-type complex; GO:0000981,DNA-binding transcription factor activity, RNA polymerase II-specific; GO:0043565,sequence-specific DNA binding; GO:0008270,zinc ion binding; GO:0006338,chromatin remodeling; GO:0006303,double-strand break repair via nonhomologous end joining; GO:0006337,nucleosome disassembly; GO:0033262,regulation of nuclear cell …	Fungal Zn(2)-Cys(6) binuclear cluster domain
Cluster-7749.2	259.21	234.15	198.34	100.18	88.69	82.2	671	726	692	319	296	307	-1.20548	1.4034e-20	9.63719e-19	down	400	K09503 DnaJ homolog subfamily A member 2 | (RefSeq) hypothetical protein (A)	ko04141: Protein processing in endoplasmic reticulum	hypothetical protein H0H81_002330 [Sphagnurus paluster]	MAS5_SCHPO RecName: Full=Mitochondrial protein import protein mas5; Flags: Precursor;	A0A409VFR3_9AGAR SubName: Full=Uncharacterized protein {ECO:0000313|EMBL:PPQ65098.1};	Molecular chaperone (DnaJ superfamily)	GO:0005737,cytoplasm; GO:0005829,cytosol; GO:0005634,nucleus; GO:0140453,protein aggregate center; GO:0005524,ATP binding; GO:0051087,chaperone binding; GO:0030544,Hsp70 protein binding; GO:0046872,metal ion binding; GO:0140311,protein sequestering activity; GO:0051082,unfolded protein binding; GO:0034605,cellular response to heat; GO:0140455,cytoplasm protein quality control; GO:0031048,small no…	DnaJ central domain
Cluster-13908.3	0	0	0	2.51	2.9	2.3	0	0	0	458	516	378	11.2279	1.50315e-20	1.02843e-18	up	6226	K20223 importin-7 | (RefSeq) hypothetical protein (A)	ko03013: Nucleocytoplasmic transport	armadillo-type protein [Lyophyllum atratum]	IMA3_SCHPO RecName: Full=Probable importin c550.11;	A0A8H5H7E0_9AGAR RecName: Full=Importin N-terminal domain-containing protein {ECO:0000259|PROSITE:PS50166};	Nuclear transport receptor RANBP7/RANBP8 (importin beta superfamily)	GO:0005829,cytosol; GO:0005635,nuclear envelope; GO:0005643,nuclear pore; GO:0005634,nucleus; GO:0005525,GTP binding; GO:0005049,nuclear export signal receptor activity; GO:0061608,nuclear import signal receptor activity; GO:0031267,small GTPase binding; GO:0006406,mRNA export from nucleus; GO:0006606,protein import into nucleus; GO:0000166,nucleotide binding; GO:0003674,molecular_function; GO:00…	Actin
Cluster-3821.16	15.16	16.16	18.24	38.15	43.7	40.69	259	320	374	766	869	776	1.32063	1.58725e-20	1.08398e-18	up	957	--	--	hypothetical protein MKEN_00178500 [Mycena kentingensis (nom. inval.)]	--	A0A8H6WV67_9AGAR SubName: Full=Uncharacterized protein {ECO:0000313|EMBL:KAF7329179.1};	--	GO:0016021,integral component of membrane; GO:0005575,cellular_component; GO:0016020,membrane; GO:0031224,intrinsic component of membrane; GO:0110165,cellular anatomical entity	--
Cluster-2064.13	2.15	1.48	1.23	0	0	0	643	507	428	0	0	0	-11.5248	1.60693e-20	1.09541e-18	down	11573	K25202 importin-13 | (RefSeq) hypothetical protein (A)	ko03013: Nucleocytoplasmic transport	armadillo-type protein [Lyophyllum atratum]	RLA1_SCHPO RecName: Full=60S acidic ribosomal protein P1-alpha 1; Short=A1;	A0A8H5H4Y2_9AGAR RecName: Full=Importin-13 {ECO:0000256|ARBA:ARBA00016020};	Nuclear transport receptor LGL2 (importin beta superfamily)	GO:0005829,cytosol; GO:0022625,cytosolic large ribosomal subunit; GO:0030295,protein kinase activator activity; GO:0043021,ribonucleoprotein complex binding; GO:0003735,structural constituent of ribosome; GO:0002181,cytoplasmic translation; GO:0002182,cytoplasmic translational elongation; GO:0003674,molecular_function; GO:0008047,enzyme activator activity; GO:0019207,kinase regulator activity; GO…	60s Acidic ribosomal protein
Cluster-3846.9	0.14	0.1	0.27	4.33	8.63	16.38	11	9	26	416	812	1433	5.86383	1.64241e-20	1.11756e-18	up	3430	K00809 deoxyhypusine synthase [EC:2.5.1.46] | (RefSeq) hypothetical protein (A)	--	Deoxyhypusine synthase [Lyophyllum atratum]	DHYS_SCHPO RecName: Full=Probable deoxyhypusine synthase; Short=DHS; EC=2.5.1.46;	A0A369JQK2_HYPMA SubName: Full=Putative deoxyhypusine synthase {ECO:0000313|EMBL:RDB22827.1};	Deoxyhypusine synthase	GO:0005737,cytoplasm; GO:0005829,cytosol; GO:0005634,nucleus; GO:0034038,deoxyhypusine synthase activity; GO:0008612,peptidyl-lysine modification to peptidyl-hypusine; GO:2000765,regulation of cytoplasmic translation; GO:0003674,molecular_function; GO:0003824,catalytic activity; GO:0016740,transferase activity; GO:0016765,transferase activity, transferring alkyl or aryl (other than methyl) groups…	14-3-3 protein
Cluster-6291.4	10.64	7.26	9.1	2.05	2.68	2.76	1508	1182	1507	337	430	411	-1.86393	1.94758e-20	1.32279e-18	down	5654	K15151 mediator of RNA polymerase II transcription subunit 10 | (RefSeq) hypothetical protein (A)	--	hypothetical protein D9615_008040 [Tricholomella constricta]	MED10_USTMA RecName: Full=Mediator of RNA polymerase II transcription subunit 10; AltName: Full=Mediator complex subunit 10;	A0A8H5GW34_9AGAR SubName: Full=Uncharacterized protein {ECO:0000313|EMBL:KAF5371980.1};	Transcription factor, subunit of SRB subcomplex of RNA polymerase II	GO:0000785,chromatin; GO:0016592,mediator complex; GO:0003712,transcription coregulator activity; GO:0045944,positive regulation of transcription by RNA polymerase II; GO:0003674,molecular_function; GO:0140110,transcription regulator activity; GO:0006139,nucleobase-containing compound metabolic process; GO:0006351,DNA-templated transcription; GO:0006355,regulation of DNA-templated transcription; …	Transcription factor subunit Med10 of Mediator complex
Cluster-6632.0	130.29	157.61	147.82	70.8	69.01	68.45	3964	5537	5328	2516	2413	2256	-1.06289	1.96469e-20	1.33199e-18	down	1459	K00616 transaldolase [EC:2.2.1.2] | (RefSeq) hypothetical protein (A)	ko00030: Pentose phosphate pathway; ko01100: Metabolic pathways; ko01110: Biosynthesis of secondary metabolites; ko01200: Carbon metabolism; ko01230: Biosynthesis of amino acids	hypothetical protein FPV67DRAFT_1415940 [Lyophyllum atratum]	TAL1_YEAST RecName: Full=Transaldolase; EC=2.2.1.2 {ECO:0000269|PubMed:2185015, ECO:0000269|PubMed:8109173};	A0A8H5M442_9AGAR SubName: Full=Uncharacterized protein {ECO:0000313|EMBL:KAF5380047.1};	Transaldolase	GO:0005737,cytoplasm; GO:0005634,nucleus; GO:0004801,transaldolase activity; GO:0005975,carbohydrate metabolic process; GO:0006098,pentose-phosphate shunt; GO:0009052,pentose-phosphate shunt, non-oxidative branch; GO:0003674,molecular_function; GO:0003824,catalytic activity; GO:0016740,transferase activity; GO:0016744,transketolase or transaldolase activity; GO:0008150,biological_process; GO:0008…	Transaldolase/Fructose-6-phosphate aldolase
Cluster-13038.12	15.82	23.94	20.05	4.16	2.68	3.54	1384	2411	2055	423	267	327	-2.53326	1.9804e-20	1.34008e-18	down	3610	K00863 triose/dihydroxyacetone kinase / FAD-AMP lyase (cyclizing) [EC:2.7.1.28 2.7.1.29 4.6.1.15] | (RefSeq) hypothetical protein (A)	ko00051: Fructose and mannose metabolism; ko00561: Glycerolipid metabolism; ko00680: Methane metabolism; ko01100: Metabolic pathways; ko01200: Carbon metabolism	hypothetical protein H0H81_004851 [Sphagnurus paluster]	DAK1_SCHPO RecName: Full=Dihydroxyacetone kinase 1; Short=DHA kinase 1; EC=2.7.1.28; EC=2.7.1.29 {ECO:0000269|PubMed:10091325}; AltName: Full=Glycerone kinase 1; AltName: Full=Triokinase 1; AltName: Full=Triose kinase 1;	A0A067SPR3_GALM3 SubName: Full=Uncharacterized protein {ECO:0000313|EMBL:KDR72886.1};	Dihydroxyacetone kinase/glycerone kinase	GO:0005737,cytoplasm; GO:0005829,cytosol; GO:0005524,ATP binding; GO:0004371,glycerone kinase activity; GO:0050354,triokinase activity; GO:0019563,glycerol catabolic process; GO:0006071,glycerol metabolic process; GO:0016310,phosphorylation; GO:0000166,nucleotide binding; GO:0003674,molecular_function; GO:0005488,binding; GO:0017076,purine nucleotide binding; GO:0030554,adenyl nucleotide binding;…	Dak1 domain
Cluster-9244.6	19.9	12.01	14.56	3.41	3.03	3.36	1169	812	1005	233	203	210	-2.2446	1.98382e-20	1.34008e-18	down	2528	--	--	DJ-1/PfpI family protein [Lyophyllum atratum]	--	A0A8H5HA95_9AGAR RecName: Full=DJ-1_PfpI domain-containing protein {ECO:0000259|Pfam:PF01965};	--	--	--
Cluster-10458.0	9.39	9.45	8.72	3.59	4.25	3.98	514	597	561	228	264	231	-1.2352	2.01549e-20	1.35902e-18	down	2419	--	--	--	--	--	--	--	--
Cluster-8839.12	41.82	34.85	39.87	16.86	20.06	17.48	1327	1276	1497	624	730	600	-1.09689	2.30046e-20	1.54837e-18	down	1563	K24279 putative ergosteryl-3beta-O-L-aspartate hydrolase | (RefSeq) hypothetical protein (A)	--	alpha/beta hydrolase fold-domain-containing protein [Lyophyllum atratum]	YFZ3_SCHPO RecName: Full=AB hydrolase superfamily protein C1039.03; EC=3.-.-.-;	A0A369J7V4_HYPMA RecName: Full=Abhydrolase_3 domain-containing protein {ECO:0000259|Pfam:PF07859};	Arylacetamide deacetylase	GO:0005829,cytosol; GO:0005634,nucleus; GO:0019213,deacetylase activity; GO:0003674,molecular_function; GO:0003824,catalytic activity; GO:0016787,hydrolase activity; GO:0005575,cellular_component; GO:0005622,intracellular anatomical structure; GO:0005737,cytoplasm; GO:0110165,cellular anatomical entity; GO:0043226,organelle; GO:0043227,membrane-bounded organelle; GO:0043229,intracellular organell…	alpha/beta hydrolase fold
Cluster-3144.6	96.89	69.99	79	35.32	38.83	35.76	21489	17848	20448	9100	9768	8311	-1.17165	2.40801e-20	1.61783e-18	down	8672	K16261 yeast amino acid transporter | (RefSeq) hypothetical protein (A)	--	hypothetical protein FPV67DRAFT_1767534 [Lyophyllum atratum]	INDA1_HYPAT RecName: Full=Amino-acid permease inda1;	A0A8H5GM48_9AGAR RecName: Full=AA_permease domain-containing protein {ECO:0000259|Pfam:PF00324};	Amino acid transporters	GO:0016021,integral component of membrane; GO:0006865,amino acid transport; GO:0055085,transmembrane transport; GO:0006810,transport; GO:0008150,biological_process; GO:0015849,organic acid transport; GO:0051179,localization; GO:0051234,establishment of localization; GO:0071702,organic substance transport; GO:0071705,nitrogen compound transport; GO:0009987,cellular process; GO:0005575,cellular_com…	Avirulence Effector AvrLm4-7
Cluster-13921.10	12.46	13.91	12.79	25.23	32.03	29.94	840	1083	1013	1970	2451	2125	1.13408	2.42637e-20	1.62724e-18	up	2915	--	--	hypothetical protein FPV67DRAFT_973099 [Lyophyllum atratum]	--	A0A8H5HB23_9AGAR SubName: Full=Uncharacterized protein {ECO:0000313|EMBL:KAF5380013.1};	--	--	--
Cluster-2719.5	5.11	1.76	3.9	0	0	0	972	385	864	0	0	0	-12.0161	2.66404e-20	1.78023e-18	down	7480	K02901 large subunit ribosomal protein L27e | (RefSeq) 60S ribosomal protein L27 (A)	ko03010: Ribosome	hypothetical protein FPV67DRAFT_1412812 [Lyophyllum atratum]	RL27A_SCHPO RecName: Full=60S ribosomal protein L27-A;	A0A5C3MHU5_9AGAR SubName: Full=Uncharacterized protein {ECO:0000313|EMBL:TFK44750.1};	60S ribosomal protein L27	GO:0005829,cytosol; GO:0022625,cytosolic large ribosomal subunit; GO:0005634,nucleus; GO:0003735,structural constituent of ribosome; GO:0002181,cytoplasmic translation; GO:0003674,molecular_function; GO:0005198,structural molecule activity; GO:0006412,translation; GO:0006518,peptide metabolic process; GO:0006807,nitrogen compound metabolic process; GO:0008150,biological_process; GO:0008152,metabo…	Transcription factor S-II (TFIIS)
Cluster-7180.1	13.57	12.11	13.62	4.9	4.75	3.91	563	580	666	236	225	174	-1.53675	2.78522e-20	1.85788e-18	down	1881	--	--	S-adenosyl-L-methionine-dependent methyltransferase [Phlegmacium glaucopus]	TPCH_ASPFU RecName: Full=Methyltransferase tpcH {ECO:0000303|PubMed:26242966}; EC=2.1.1.- {ECO:0000305|PubMed:26242966}; AltName: Full=Trypacidin synthesis protein H {ECO:0000303|PubMed:26242966};	A0A8H5M3Z6_9AGAR RecName: Full=Methyltransf_25 domain-containing protein {ECO:0000259|Pfam:PF13649};	--	GO:0008168,methyltransferase activity; GO:0032259,methylation; GO:0044550,secondary metabolite biosynthetic process; GO:0003674,molecular_function; GO:0003824,catalytic activity; GO:0016740,transferase activity; GO:0016741,transferase activity, transferring one-carbon groups; GO:0008150,biological_process; GO:0008152,metabolic process; GO:0009058,biosynthetic process; GO:0019748,secondary metabol…	Methyltransferase domain
Cluster-9750.0	3.3	6.21	4.34	36.82	25.96	28.67	148	298	209	1920	1325	1372	2.80483	2.8244e-20	1.88065e-18	up	2133	--	--	hypothetical protein D9615_003173 [Tricholomella constricta]	--	A0A8H5HIY3_9AGAR RecName: Full=RNase H type-1 domain-containing protein {ECO:0000259|PROSITE:PS50879};	--	GO:0003676,nucleic acid binding; GO:0004523,RNA-DNA hybrid ribonuclease activity; GO:0003674,molecular_function; GO:0005488,binding; GO:0097159,organic cyclic compound binding; GO:1901363,heterocyclic compound binding; GO:0003824,catalytic activity; GO:0004518,nuclease activity; GO:0004519,endonuclease activity; GO:0004521,endoribonuclease activity; GO:0004540,ribonuclease activity; GO:0016787,hy…	RNase H
Cluster-4554.11	0	0	0	3.59	3.53	2.38	0	0	0	587	563	352	11.3772	2.93568e-20	1.95126e-18	up	5613	K01225 cellulose 1,4-beta-cellobiosidase [EC:3.2.1.91] | (RefSeq) glycoside hydrolase family 7 protein (A)	ko00500: Starch and sucrose metabolism; ko01100: Metabolic pathways	cellobiohydrolase I [Lyophyllum atratum]	GUX2_AGABI RecName: Full=Exoglucanase; EC=3.2.1.91; AltName: Full=1,4-beta-cellobiohydrolase; AltName: Full=Beta-glucancellobiohydrolase; AltName: Full=Exocellobiohydrolase; Flags: Precursor;	A0A8H5H151_9AGAR RecName: Full=Glucanase {ECO:0000256|RuleBase:RU361164}; EC=3.2.1.- {ECO:0000256|RuleBase:RU361164};	--	GO:0005576,extracellular region; GO:0016162,cellulose 1,4-beta-cellobiosidase activity; GO:0030248,cellulose binding; GO:0030245,cellulose catabolic process; GO:0003674,molecular_function; GO:0003824,catalytic activity; GO:0004553,hydrolase activity, hydrolyzing O-glycosyl compounds; GO:0016787,hydrolase activity; GO:0016798,hydrolase activity, acting on glycosyl bonds; GO:0005488,binding; GO:003…	Glycosyl hydrolase family 7
Cluster-9864.3	16.47	15.91	12.67	0.56	1.42	1.37	337	377	310	13	33	30	-3.78232	3.25469e-20	2.155e-18	down	1085	--	--	--	--	--	--	--	--
Cluster-1995.10	23.48	32.07	28.67	79.45	69.87	78.36	5916	9282	8421	23213	19926	20628	1.41966	3.43839e-20	2.26922e-18	up	10061	K09265 transcription factor RLM1 | (RefSeq) hypothetical protein (A)	ko04011: MAPK signaling pathway - yeast	hypothetical protein GALMADRAFT_252616 [Galerina marginata CBS 339.88]	ARMD4_ARMGA RecName: Full=Short-chain dehydrogenase/reductase ARMGADRAFT_1018421; EC=1.1.1.-; AltName: Full=Melleolide biosynthesis cluster protein ARMGADRAFT_1018421;	A0A067SNP6_GALM3 RecName: Full=AB hydrolase-1 domain-containing protein {ECO:0000259|Pfam:PF12697};	Reductases with broad range of substrate specificities	GO:0016491,oxidoreductase activity; GO:0003674,molecular_function; GO:0003824,catalytic activity	short chain dehydrogenase
Cluster-2453.11	3.05	3.61	2.08	0	0	0	477	649	379	0	0	0	-11.4439	3.79491e-20	2.50008e-18	down	6204	--	--	P-loop containing nucleoside triphosphate hydrolase protein [Lyophyllum atratum]	--	A0A0L6WV98_9AGAR SubName: Full=Guanylate-binding protein 5 {ECO:0000313|EMBL:KNZ79283.1};	--	GO:0005525,GTP binding; GO:0000166,nucleotide binding; GO:0003674,molecular_function; GO:0005488,binding; GO:0017076,purine nucleotide binding; GO:0019001,guanyl nucleotide binding; GO:0032553,ribonucleotide binding; GO:0032555,purine ribonucleotide binding; GO:0032561,guanyl ribonucleotide binding; GO:0035639,purine ribonucleoside triphosphate binding; GO:0036094,small molecule binding; GO:00431…	50S ribosome-binding GTPase
Cluster-8630.6	8.57	3.16	3.21	0	0	0	1291	548	565	0	0	0	-12.1541	3.93933e-20	2.58609e-18	down	5995	K04640 guanine nucleotide-binding protein subunit alpha, other | (RefSeq) heterotrimeric G protein alpha subunit 4 (A)	--	heterotrimeric G protein alpha subunit 4 [Lyophyllum atratum]	GPA2_USTMA RecName: Full=Guanine nucleotide-binding protein alpha-2 subunit;	A0A8H5H5T9_9AGAR SubName: Full=Uncharacterized protein {ECO:0000313|EMBL:KAF5376950.1};	G-protein alpha subunit (small G protein superfamily)	GO:0005834,heterotrimeric G-protein complex; GO:0001664,G protein-coupled receptor binding; GO:0031683,G-protein beta/gamma-subunit complex binding; GO:0005525,GTP binding; GO:0003924,GTPase activity; GO:0046872,metal ion binding; GO:0007186,G protein-coupled receptor signaling pathway; GO:0000750,pheromone-dependent signal transduction involved in conjugation with cellular fusion; GO:0003674,mol…	P21-Rho-binding domain
Cluster-14093.2	3.43	3.18	2.21	11.34	12.58	11.71	211	225	159	812	882	765	2.01129	4.09117e-20	2.68105e-18	up	2630	--	--	hypothetical protein FPV67DRAFT_925272 [Lyophyllum atratum]	SC1_SCHCO RecName: Full=Fruiting body protein SC1; AltName: Full=Hydrophobin SC1; Flags: Precursor;	A0A8H5GT40_9AGAR SubName: Full=Uncharacterized protein {ECO:0000313|EMBL:KAF5370484.1};	--	GO:0005576,extracellular region; GO:0009277,fungal-type cell wall; GO:0005199,structural constituent of cell wall; GO:0003674,molecular_function; GO:0005198,structural molecule activity; GO:0005575,cellular_component; GO:0110165,cellular anatomical entity; GO:0005618,cell wall; GO:0030312,external encapsulating structure; GO:0071944,cell periphery	Fungal hydrophobin
Cluster-11293.4	11.5	13.89	14.08	3.78	3.51	2.73	714	994	1027	273	248	180	-1.98373	4.15895e-20	2.72068e-18	down	2655	K07975 Rho family, other | (RefSeq) hypothetical protein (A)	--	GTP-binding protein rho2 [Termitomyces sp. T112]	RHO2_SCHPO RecName: Full=GTP-binding protein rho2; Flags: Precursor;	B0D8S0_LACBS SubName: Full=Predicted protein {ECO:0000313|EMBL:EDR08891.1};	Ras-related small GTPase, Rho type	GO:0005938,cell cortex; GO:0032153,cell division site; GO:0042995,cell projection; GO:0031410,cytoplasmic vesicle; GO:0005856,cytoskeleton; GO:0005829,cytosol; GO:0035841,new growing cell tip; GO:0005634,nucleus; GO:0035840,old growing cell tip; GO:0005886,plasma membrane; GO:0005525,GTP binding; GO:0003924,GTPase activity; GO:0019901,protein kinase binding; GO:0007015,actin filament organization…	Iron-sulphur cluster biosynthesis
Cluster-13688.7	58.16	48.43	48.85	22.16	27.11	23.19	2684	2576	2656	1192	1430	1144	-1.1041	4.5409e-20	2.96535e-18	down	2052	--	--	hypothetical protein Hypma_013045 [Hypsizygus marmoreus]	--	A0A369JK00_HYPMA SubName: Full=Uncharacterized protein {ECO:0000313|EMBL:RDB20023.1};	--	--	--
Cluster-4566.17	14.45	11.78	14.9	5.09	4.72	3.94	1970	1847	2374	806	730	565	-1.58616	4.60221e-20	3.00012e-18	down	5450	--	--	phosphatidylserine decarboxylase-domain-containing protein [Lyophyllum atratum]	PSD3_SCHPO RecName: Full=Phosphatidylserine decarboxylase proenzyme 3 {ECO:0000303|PubMed:19286980}; EC=4.1.1.65 {ECO:0000255|HAMAP-Rule:MF_03209}; Contains: RecName: Full=Phosphatidylserine decarboxylase 3 beta chain {ECO:0000305}; Contains: RecName: Full=Phosphatidylserine decarboxylase 3 alpha chain {ECO:0000305};	A0A8H5H040_9AGAR RecName: Full=Phosphatidylserine decarboxylase proenzyme 2 {ECO:0000256|HAMAP-Rule:MF_03209}; EC=4.1.1.65 {ECO:0000256|HAMAP-Rule:MF_03209}; Contains: RecName: Full=Phosphatidylserine decarboxylase 2 beta chain {ECO:0000256|HAMAP-Rule:MF_03209}; Contains: RecName: Full=Phosphatidylserine decarboxylase 2 alpha chain {ECO:0000256|HAMAP-Rule:MF_03209};	Phosphatidylserine decarboxylase	GO:0032153,cell division site; GO:0005829,cytosol; GO:0010008,endosome membrane; GO:0000329,fungal-type vacuole membrane; GO:0000139,Golgi membrane; GO:0005795,Golgi stack; GO:0046872,metal ion binding; GO:0004609,phosphatidylserine decarboxylase activity; GO:0005543,phospholipid binding; GO:0006656,phosphatidylcholine biosynthetic process; GO:0006646,phosphatidylethanolamine biosynthetic process…	C2 domain
Cluster-4081.9	8.42	7.37	7.47	3.95	3.52	3.75	1746	1756	1808	951	828	815	-1.06055	4.73989e-20	3.08449e-18	down	8129	K04728 serine-protein kinase ATM [EC:2.7.11.1] | (RefSeq) hypothetical protein (A)	ko03440: Homologous recombination	hypothetical protein FPV67DRAFT_1475236, partial [Lyophyllum atratum]	ATM_CRYNB RecName: Full=Serine/threonine-protein kinase TEL1; EC=2.7.11.1; AltName: Full=ATM homolog; AltName: Full=DNA-damage checkpoint kinase TEL1; AltName: Full=Telomere length regulation protein 1;	A0A8H5M7G7_9AGAR RecName: Full=Serine/threonine-protein kinase Tel1 {ECO:0000256|RuleBase:RU365027}; EC=2.7.11.1 {ECO:0000256|RuleBase:RU365027};	Protein kinase ATM/Tel1, involved in telomere length regulation and DNA repair	GO:0000781,chromosome, telomeric region; GO:0005634,nucleus; GO:0005524,ATP binding; GO:0106310,protein serine kinase activity; GO:0004674,protein serine/threonine kinase activity; GO:0031267,small GTPase binding; GO:0006325,chromatin organization; GO:0000077,DNA damage checkpoint signaling; GO:0006281,DNA repair; GO:0016572,NA; GO:0006886,intracellular protein transport; GO:0051171,regulation of…	Phosphatidylinositol 3- and 4-kinase
Cluster-12277.1	182.43	255.86	220.99	77.8	62.05	69.45	10885	17584	15489	5405	4223	4406	-1.66016	4.77597e-20	3.10255e-18	down	2561	--	--	hypothetical protein FPV67DRAFT_1483674 [Lyophyllum atratum]	--	A0A8H5M690_9AGAR RecName: Full=C2H2-type domain-containing protein {ECO:0000259|PROSITE:PS50157};	--	--	C2H2-type zinc finger
Cluster-13239.12	0	0	0	1.78	4.41	1.98	0	0	0	479	1158	480	11.8629	6.65073e-20	4.30543e-18	up	9043	K10355 actin, other eukaryote | (RefSeq) Actin-1 (A)	--	Lipid A export ATP-binding/permease protein MsbA [Hypsizygus marmoreus]	ACT1_SCHCO RecName: Full=Actin-1; AltName: Full=Beta-actin;	A0A369JR10_HYPMA SubName: Full=Lipid A export ATP-binding/permease protein MsbA {ECO:0000313|EMBL:RDB22977.1};	Actin and related proteins	GO:0005737,cytoplasm; GO:0005856,cytoskeleton; GO:0005524,ATP binding; GO:0000166,nucleotide binding; GO:0003674,molecular_function; GO:0005488,binding; GO:0017076,purine nucleotide binding; GO:0030554,adenyl nucleotide binding; GO:0032553,ribonucleotide binding; GO:0032555,purine ribonucleotide binding; GO:0032559,adenyl ribonucleotide binding; GO:0035639,purine ribonucleoside triphosphate bindi…	Glycosyl hydrolases family 17
Cluster-12929.3	4.79	4.41	3.74	0.4	0.66	0.66	221	235	203	21	34	32	-2.95137	7.08163e-20	4.56851e-18	down	2056	K04513 Ras homolog gene family, member A | (RefSeq) hypothetical protein (A)	ko04011: MAPK signaling pathway - yeast; ko04144: Endocytosis	GTP-binding protein rho1 [Termitomyces sp. T112]	RHO5_SCHPO RecName: Full=GTP-binding protein rho5; Flags: Precursor;	A0A0L6WIQ2_9AGAR SubName: Full=GTP-binding protein rho1 {ECO:0000313|EMBL:KNZ75243.1}; Flags: Fragment;	Ras-related small GTPase, Rho type	GO:0005938,cell cortex; GO:0032153,cell division site; GO:0042995,cell projection; GO:0051286,cell tip; GO:0031410,cytoplasmic vesicle; GO:0005856,cytoskeleton; GO:0005829,cytosol; GO:0005634,nucleus; GO:0005886,plasma membrane; GO:0031520,plasma membrane of cell tip; GO:0005525,GTP binding; GO:0003924,GTPase activity; GO:0019901,protein kinase binding; GO:0007015,actin filament organization; GO:…	--
Cluster-11494.23	0	0	0	2.07	1.67	1.55	0	0	0	523	411	353	11.1595	7.41479e-20	4.76694e-18	up	8497	--	--	hypothetical protein FPV67DRAFT_1423050 [Lyophyllum atratum]	YLK3_SCHPO RecName: Full=Uncharacterized protein C1782.03;	A0A8H5H595_9AGAR RecName: Full=BTB domain-containing protein {ECO:0000259|PROSITE:PS50097};	Microfibrillar-associated protein MFAP1	GO:0005684,U2-type spliceosomal complex; GO:0045292,mRNA cis splicing, via spliceosome; GO:0000398,mRNA splicing, via spliceosome; GO:0000375,RNA splicing, via transesterification reactions; GO:0000377,RNA splicing, via transesterification reactions with bulged adenosine as nucleophile; GO:0006139,nucleobase-containing compound metabolic process; GO:0006396,RNA processing; GO:0006397,mRNA process…	Microfibril-associated/Pre-mRNA processing
Cluster-2064.9	1.92	1.17	1.18	0	0	0	574	403	410	0	0	0	-11.3382	7.69741e-20	4.94012e-18	down	11573	K25202 importin-13 | (RefSeq) hypothetical protein (A)	ko03013: Nucleocytoplasmic transport	armadillo-type protein [Lyophyllum atratum]	RLA1_SCHPO RecName: Full=60S acidic ribosomal protein P1-alpha 1; Short=A1;	A0A8H5H4Y2_9AGAR RecName: Full=Importin-13 {ECO:0000256|ARBA:ARBA00016020};	Nuclear transport receptor LGL2 (importin beta superfamily)	GO:0005829,cytosol; GO:0022625,cytosolic large ribosomal subunit; GO:0030295,protein kinase activator activity; GO:0043021,ribonucleoprotein complex binding; GO:0003735,structural constituent of ribosome; GO:0002181,cytoplasmic translation; GO:0002182,cytoplasmic translational elongation; GO:0003674,molecular_function; GO:0008047,enzyme activator activity; GO:0019207,kinase regulator activity; GO…	Acylamino-acid-releasing enzyme, N-terminal domain
Cluster-10119.4	4.53	3.72	4.33	8.94	10.69	9.79	316	300	355	732	857	729	1.22828	7.77812e-20	4.98335e-18	up	3034	K09252 feruloyl esterase [EC:3.1.1.73] | (RefSeq) hypothetical protein (A)	--	tannase and feruloyl esterase [Lyophyllum atratum]	FAEB2_ASPOR RecName: Full=Probable feruloyl esterase B-2; EC=3.1.1.73 {ECO:0000250|UniProtKB:Q8WZI8}; AltName: Full=Ferulic acid esterase B-2; Short=FAEB-2; Flags: Precursor;	A0A8H5H143_9AGAR RecName: Full=Carboxylic ester hydrolase {ECO:0000256|RuleBase:RU361238}; EC=3.1.1.- {ECO:0000256|RuleBase:RU361238};	--	GO:0005576,extracellular region; GO:0030600,feruloyl esterase activity; GO:0046872,metal ion binding; GO:0045493,xylan catabolic process; GO:0003674,molecular_function; GO:0003824,catalytic activity; GO:0016787,hydrolase activity; GO:0016788,hydrolase activity, acting on ester bonds; GO:0052689,carboxylic ester hydrolase activity; GO:0005488,binding; GO:0043167,ion binding; GO:0043169,cation bind…	Conidiation protein 6
Cluster-8827.5	23.73	21.75	18.57	9.2	8.79	9.52	1970	2077	1806	888	830	835	-1.22654	7.8223e-20	5.00305e-18	down	3441	--	--	hypothetical protein D9615_008584 [Tricholomella constricta]	--	A0A8H5M053_9AGAR RecName: Full=Fe2OG dioxygenase domain-containing protein {ECO:0000259|PROSITE:PS51471};	--	GO:0051213,dioxygenase activity; GO:0005506,iron ion binding; GO:0031418,L-ascorbic acid binding; GO:0016705,oxidoreductase activity, acting on paired donors, with incorporation or reduction of molecular oxygen; GO:0003674,molecular_function; GO:0003824,catalytic activity; GO:0016491,oxidoreductase activity; GO:0005488,binding; GO:0043167,ion binding; GO:0043169,cation binding; GO:0046872,metal i…	2OG-Fe(II) oxygenase superfamily
Cluster-6505.2	0.45	0.38	0.37	1.79	1.84	1.55	63	60	61	292	293	229	2.11433	7.93318e-20	5.06528e-18	up	5613	--	--	hypothetical protein D9615_005962 [Tricholomella constricta]	--	A0A8H5M3D3_9AGAR SubName: Full=Uncharacterized protein {ECO:0000313|EMBL:KAF5379221.1};	--	GO:0016021,integral component of membrane; GO:0005575,cellular_component; GO:0016020,membrane; GO:0031224,intrinsic component of membrane; GO:0110165,cellular anatomical entity	--
Cluster-4886.36	226.68	248.86	248.31	106.77	94.26	92.31	6771	8745	8394	4083	3275	3455	-1.16324	8.07944e-20	5.14985e-18	down	5245	K08711 ATP-binding cassette, subfamily G (WHITE), member 2, PDR | (RefSeq) hypothetical protein (A)	ko02010: ABC transporters	pleiotropic drug resistance ABC transporter [Lyophyllum atratum]	BFR1_SCHPO RecName: Full=Brefeldin A resistance protein;	A0A8H5M353_9AGAR SubName: Full=Uncharacterized protein {ECO:0000313|EMBL:KAF5379148.1};	Pleiotropic drug resistance proteins (PDR1-15), ABC superfamily	GO:0016021,integral component of membrane; GO:0005886,plasma membrane; GO:0140359,ABC-type transporter activity; GO:0005524,ATP binding; GO:0042626,ATPase-coupled transmembrane transporter activity; GO:0046677,response to antibiotic; GO:1990961,xenobiotic detoxification by transmembrane export across the plasma membrane; GO:0003674,molecular_function; GO:0005215,transporter activity; GO:0015399,p…	ABC-2 type transporter
Cluster-4959.9	53.31	41.48	45.73	17.54	21.85	18.03	2184	1971	2222	843	1031	791	-1.29165	8.33004e-20	5.30052e-18	down	1876	--	--	hypothetical protein DXG01_008075 [Tephrocybe rancida]	--	A0A0L6WPN1_9AGAR RecName: Full=N-acetyltransferase domain-containing protein {ECO:0000259|Pfam:PF13302};	--	GO:0008080,N-acetyltransferase activity; GO:0003674,molecular_function; GO:0003824,catalytic activity; GO:0016407,acetyltransferase activity; GO:0016410,N-acyltransferase activity; GO:0016740,transferase activity; GO:0016746,acyltransferase activity; GO:0016747,acyltransferase activity, transferring groups other than amino-acyl groups	Cytochrome C and Quinol oxidase polypeptide I
Cluster-7389.4	0	0	0	3.24	4.18	2.78	0	0	0	428	540	332	11.1681	8.87497e-20	5.63765e-18	up	4599	K17069 O-acetylhomoserine/O-acetylserine sulfhydrylase [EC:2.5.1.49 2.5.1.47] | (RefSeq) hypothetical protein (A)	ko00270: Cysteine and methionine metabolism; ko00920: Sulfur metabolism; ko01100: Metabolic pathways; ko01110: Biosynthesis of secondary metabolites; ko01200: Carbon metabolism; ko01230: Biosynthesis of amino acids	Cys/Met metabolism PLP-dependent enzyme-domain-containing protein [Lyophyllum atratum]	CYSD_EMENI RecName: Full=Homocysteine synthase {ECO:0000303|PubMed:9506902}; EC=2.5.1.49 {ECO:0000269|PubMed:6381643, ECO:0000269|Ref.5}; AltName: Full=O-acetylhomoserine sulfhydrylase {ECO:0000303|Ref.5}; Short=OAH SHL {ECO:0000303|PubMed:8249501}; Short=OAH sulfhydrylase {ECO:0000303|Ref.5};	A0A8H5HSG0_9AGAR SubName: Full=Uncharacterized protein {ECO:0000313|EMBL:KAF5388380.1};	Cystathionine beta-lyases/cystathionine gamma-synthases	GO:0003961,O-acetylhomoserine aminocarboxypropyltransferase activity; GO:0030170,pyridoxal phosphate binding; GO:0019344,cysteine biosynthetic process; GO:0006534,cysteine metabolic process; GO:0019346,transsulfuration; GO:0003674,molecular_function; GO:0003824,catalytic activity; GO:0016740,transferase activity; GO:0016765,transferase activity, transferring alkyl or aryl (other than methyl) grou…	Cell division protein ZapB
Cluster-13901.7	7.6	8.89	9.42	1.94	2.06	2.93	1281	1724	1854	379	394	518	-1.92142	9.26479e-20	5.86529e-18	down	6669	K03305 proton-dependent oligopeptide transporter, POT family | (RefSeq) hypothetical protein (A)	--	peptide/h+ symporter protein [Lyophyllum atratum]	PTR2_YEAST RecName: Full=Peptide transporter PTR2; AltName: Full=Peptide permease PTR2;	A0A369JCQ7_HYPMA SubName: Full=Peptide transporter PTR2 {ECO:0000313|EMBL:RDB19891.1};	H+/oligopeptide symporter	GO:0071944,cell periphery; GO:0000324,fungal-type vacuole; GO:0016021,integral component of membrane; GO:0005886,plasma membrane; GO:0071916,dipeptide transmembrane transporter activity; GO:1904680,peptide transmembrane transporter activity; GO:0042937,tripeptide transmembrane transporter activity; GO:0042938,dipeptide transport; GO:0015833,peptide transport; GO:0015031,protein transport; GO:0042…	Amino acid permease
Cluster-11710.1	11.2	9.9	11.21	22.02	27.23	24.74	328	335	390	755	919	788	1.20029	1.0065e-19	6.36107e-18	up	1419	K17679 ATP-dependent RNA helicase MSS116, mitochondrial [EC:3.6.4.13] | (RefSeq) hypothetical protein (A)	--	P-loop containing nucleoside triphosphate hydrolase protein [Lyophyllum atratum]	MS116_ASPFU RecName: Full=ATP-dependent RNA helicase mss116, mitochondrial; EC=3.6.4.13; Flags: Precursor;	A0A8H5HH04_9AGAR SubName: Full=Uncharacterized protein {ECO:0000313|EMBL:KAF5383187.1};	ATP-dependent RNA helicase pitchoune	GO:0005759,mitochondrial matrix; GO:0005524,ATP binding; GO:0016887,ATP hydrolysis activity; GO:0003723,RNA binding; GO:0003724,RNA helicase activity; GO:0006397,mRNA processing; GO:0006417,regulation of translation; GO:0008380,RNA splicing; GO:0000166,nucleotide binding; GO:0003674,molecular_function; GO:0005488,binding; GO:0017076,purine nucleotide binding; GO:0030554,adenyl nucleotide binding;…	Helicase conserved C-terminal domain
Cluster-3448.8	58.92	21.42	33.44	2.22	2.79	2.31	1037	437	706	45	57	45	-3.94445	1.03291e-19	6.51696e-18	down	976	--	--	hypothetical protein K443DRAFT_678528 [Laccaria amethystina LaAM-08-1]	--	A0A0C9X852_9AGAR SubName: Full=Uncharacterized protein {ECO:0000313|EMBL:KIK01266.1};	--	GO:0016021,integral component of membrane; GO:0005575,cellular_component; GO:0016020,membrane; GO:0031224,intrinsic component of membrane; GO:0110165,cellular anatomical entity	--
Cluster-11582.10	33.06	36.12	35.45	87.07	80.79	76.55	190	244	258	601	568	553	1.29647	1.06445e-19	6.70463e-18	up	597	--	--	hypothetical protein D9615_000559 [Tricholomella constricta]	--	A0A8H5HQ79_9AGAR SubName: Full=Uncharacterized protein {ECO:0000313|EMBL:KAF5387616.1};	--	GO:0016787,hydrolase activity; GO:0003674,molecular_function; GO:0003824,catalytic activity	--
Cluster-10377.21	3	1.47	1.43	0	0	0	792	448	441	0	0	0	-11.6263	1.07816e-19	6.77317e-18	down	10272	K20121 formin-binding protein 1 | (RefSeq) hypothetical protein (A)	--	hypothetical protein FPV67DRAFT_1500437 [Lyophyllum atratum]	ANXC1_CRYNH RecName: Full=Annexin C1 {ECO:0000303|PubMed:31140968};	A0A8H5LXB3_9AGAR SubName: Full=Uncharacterized protein {ECO:0000313|EMBL:KAF5373475.1};	Annexin	GO:0005509,calcium ion binding; GO:0005544,calcium-dependent phospholipid binding; GO:0003674,molecular_function; GO:0005488,binding; GO:0043167,ion binding; GO:0043169,cation binding; GO:0046872,metal ion binding; GO:0005543,phospholipid binding; GO:0008289,lipid binding	BTB/POZ domain
Cluster-11038.3	30.2	18.29	27.89	6.44	5.21	5.11	3048	2124	3295	756	597	543	-2.1895	1.07897e-19	6.77317e-18	down	4117	K11313 transcription initiation protein SPT3 | (RefSeq) hypothetical protein (A)	--	TFIID-18kDa-domain-containing protein [Lyophyllum atratum]	DDI1_CRYNB RecName: Full=DNA damage-inducible protein 1; EC=3.4.23.- {ECO:0000250|UniProtKB:I7HUG0};	A0A8H5MAR3_9AGAR SubName: Full=Uncharacterized protein {ECO:0000313|EMBL:KAF5387605.1};	Histone acetyltransferase PCAF/SAGA, subunit SUPT3H/SPT3	GO:0005737,cytoplasm; GO:0004190,aspartic-type endopeptidase activity; GO:0015031,protein transport; GO:0006508,proteolysis; GO:0003674,molecular_function; GO:0003824,catalytic activity; GO:0004175,endopeptidase activity; GO:0008233,peptidase activity; GO:0016787,hydrolase activity; GO:0070001,aspartic-type peptidase activity; GO:0140096,catalytic activity, acting on a protein; GO:0006810,transpo…	Transcription initiation factor IID, 18kD subunit
Cluster-13656.1	0.15	0.12	0.09	1.2	1.35	1.38	14	14	9	137	150	143	3.50768	1.32498e-19	8.3035e-18	up	4021	--	--	P-loop containing nucleoside triphosphate hydrolase protein [Lyophyllum atratum]	--	A0A8H5HJ38_9AGAR RecName: Full=G domain-containing protein {ECO:0000259|Pfam:PF01926};	--	GO:0005525,GTP binding; GO:0000166,nucleotide binding; GO:0003674,molecular_function; GO:0005488,binding; GO:0017076,purine nucleotide binding; GO:0019001,guanyl nucleotide binding; GO:0032553,ribonucleotide binding; GO:0032555,purine ribonucleotide binding; GO:0032561,guanyl ribonucleotide binding; GO:0035639,purine ribonucleoside triphosphate binding; GO:0036094,small molecule binding; GO:00431…	Family of unknown function (DUF6533)
Cluster-7474.1	0	0	0	4.03	3.16	5.92	0	0	0	466	357	621	11.3386	1.51452e-19	9.45956e-18	up	4063	--	--	hypothetical protein FPV67DRAFT_1724123 [Lyophyllum atratum]	--	A0A369JSQ2_HYPMA SubName: Full=Uncharacterized protein {ECO:0000313|EMBL:RDB22394.1};	--	--	--
Cluster-2340.1	10.41	8.55	7.19	40.38	50.81	43.62	41	40	37	193	251	230	2.48475	1.52705e-19	9.52183e-18	up	457	--	--	hypothetical protein FPV67DRAFT_1669611 [Lyophyllum atratum]	--	--	--	--	--
Cluster-11940.2	0	0	0	1.63	3.4	3.99	0	0	0	328	670	727	11.5875	1.63977e-19	1.02076e-17	up	6866	K03695 ATP-dependent Clp protease ATP-binding subunit ClpB | (RefSeq) hypothetical protein (A)	--	P-loop containing nucleoside triphosphate hydrolase protein [Lyophyllum atratum]	HSP78_SCHPO RecName: Full=Heat shock protein 78, mitochondrial; Flags: Precursor;	A0A8H5H9Y3_9AGAR RecName: Full=Aminomethyltransferase {ECO:0000256|ARBA:ARBA00012616}; EC=2.1.2.10 {ECO:0000256|ARBA:ARBA00012616}; AltName: Full=Glycine cleavage system T protein {ECO:0000256|ARBA:ARBA00031395};	Chaperone HSP104 and related ATP-dependent Clp proteases	GO:0005737,cytoplasm; GO:0005759,mitochondrial matrix; GO:0005524,ATP binding; GO:0016887,ATP hydrolysis activity; GO:0051087,chaperone binding; GO:0051082,unfolded protein binding; GO:0070370,cellular heat acclimation; GO:0034605,cellular response to heat; GO:0051085,chaperone cofactor-dependent protein refolding; GO:0042026,protein refolding; GO:0043335,protein unfolding; GO:0000166,nucleotide …	F-box-like
Cluster-11307.0	89.44	139.24	138.15	443.77	464.57	456.7	1043	1891	1963	6111	6386	6127	1.92097	1.77488e-19	1.10303e-17	up	752	--	--	P-loop containing nucleoside triphosphate hydrolase protein [Lyophyllum atratum]	--	A0A8H5H0L4_9AGAR SubName: Full=Uncharacterized protein {ECO:0000313|EMBL:KAF5374644.1};	--	GO:0005525,GTP binding; GO:0003924,GTPase activity; GO:0006996,organelle organization; GO:0000166,nucleotide binding; GO:0003674,molecular_function; GO:0005488,binding; GO:0017076,purine nucleotide binding; GO:0019001,guanyl nucleotide binding; GO:0032553,ribonucleotide binding; GO:0032555,purine ribonucleotide binding; GO:0032561,guanyl ribonucleotide binding; GO:0035639,purine ribonucleoside tr…	Dynamin central region
Cluster-10137.0	9.13	10.95	10.06	20.86	22.35	20.94	605	835	782	1609	1689	1473	1.08197	1.79325e-19	1.11259e-17	up	2811	--	--	OPT oligopeptide transporter [Lyophyllum atratum]	PGT1_SCHPO RecName: Full=Glutathione transporter 1;	A0A369JTE9_HYPMA SubName: Full=Sexual differentiation process protein isp4 {ECO:0000313|EMBL:RDB22006.1};	Sexual differentiation process protein ISP4	GO:0005789,endoplasmic reticulum membrane; GO:0005887,integral component of plasma membrane; GO:0005886,plasma membrane; GO:0031520,plasma membrane of cell tip; GO:0034634,glutathione transmembrane transporter activity; GO:0035673,oligopeptide transmembrane transporter activity; GO:0098709,glutathione import across plasma membrane; GO:0034775,glutathione transmembrane transport; GO:0015031,protei…	OPT oligopeptide transporter protein
Cluster-11763.5	3.87	2.83	3.15	0	0	0	391	329	373	0	0	0	-10.9833	1.82409e-19	1.12984e-17	down	4121	K08187 MFS transporter, MCT family, solute carrier family 16 (monocarboxylic acid transporters), member 10 | (RefSeq) hypothetical protein (A)	--	major facilitator superfamily domain-containing protein [Lyophyllum atratum]	APDF_EMENI RecName: Full=Aspyridones efflux protein apdF {ECO:0000303|PubMed:17369821}; AltName: Full=Aspyridones biosynthesis protein F {ECO:0000303|PubMed:17369821};	A0A369J7P6_HYPMA SubName: Full=Riboflavin transporter MCH5 {ECO:0000313|EMBL:RDB17190.1};	Monocarboxylate transporter	GO:0071627,integral component of fungal-type vacuolar membrane; GO:0016021,integral component of membrane; GO:0005886,plasma membrane; GO:0022857,transmembrane transporter activity; GO:0003674,molecular_function; GO:0005215,transporter activity; GO:0000322,storage vacuole; GO:0000323,lytic vacuole; GO:0000324,fungal-type vacuole; GO:0000329,fungal-type vacuole membrane; GO:0005575,cellular_compon…	Major Facilitator Superfamily
[truncated: 3,955 more rows]

## Sheet: 65d vs. 45d
DEGs in 65 d vs. 45 d
[truncated: 4,471 more rows]

## Sheet: 65d vs. 55d
DEGs in 65 d vs. 55 d
[truncated: 5,439 more rows]
