# Supplementary material for: Screening of the Candidate Metabolite to Evaluate the Mycelium Physiological Maturation of Lyophyllum decastes Based on Metabolome and Transcriptome Analysis
Source: J Fungi (Basel). 2024 Oct 23;10(11):734. doi: 10.3390/jof10110734 (PMC11596021; doi:10.3390/jof10110734)
Supplement: Supplementary file 1 [file jof-10-00734-s001.zip › jof-3233970-supplementary/Table S4 The flavonoids, lignans and coumarins in different mycelial vegetative growth stages.xlsx]

## Sheet: Sheet1
Table S4 The flavonoids, lignans and coumarins in different mycelial vegetative growth stages
Index	Q1 (Da)	Q3 (Da)	Molecular weight (Da)	Formula	Ionization model	Compounds	Class I	Class II	CAS	Level	45d-M1	45d-M2	45d-M3	55d-M1	55d-M2	55d-M3	65d-M1	65d-M2	65d-M3	cpd_ID	kegg_map
mws0139	175.04	147.05	176.047	C10H8O3	[M-H]-	7-Hydroxy-4-methylcoumarin	Lignans and Coumarins	Coumarins	90-33-5	3	10471.8	24375.1	9999.33	24991.6	24133.4	26835.2	29835.9	26053.7	25220.2	C03081	-
Lmqn009304	325.11	293.08	326.115	C19H18O5	[M-H]-	Eucalyptin (5-Hydroxy-7,4'-dimethoxy-6,8-dimethylflavone)	Flavonoids	Flavanones	3122-88-1	3	2.9046e+06	3.12082e+06	2.95887e+06	1.98052e+06	2.07393e+06	1.97052e+06	2.18875e+06	2.30515e+06	2.1774e+06	-	-
mws1013	177.02	133.03	178.027	C9H6O4	[M-H]-	Esculetin (6,7-Dihydroxycoumarin)	Lignans and Coumarins	Coumarins	305-01-1	3	146744	162785	143412	203297	210826	248557	244521	197866	255569	C09263	ko00999,ko01110
MWSHY0047	313.11	269.08	312.1	C18H16O5	[M+H]+	5,7,4'-Trimethoxyflavone	Flavonoids	Flavones	5631-70-9	3	299056	390749	358215	217691	221931	212009	278431	286736	276519	-	-
Wbwn009733	445.19	59.01	446.194	C24H30O8	[M-H]-	Isodunnianin	Lignans and Coumarins	Lignans	144923-90-0	2	81218.1	120408	111768	128925	129630	123775	127279	115041	122554	-	-
Lmbn001181	531.14	531.13	532.143	C22H28O15	[M-H]-	Fraxetin-7,8-di-O-glucoside	Lignans and Coumarins	Coumarins	-	3	424246	412410	472162	9	9	9	649079	534302	290783	-	-
Lmnn102709	537.2	195.06	538.205	C26H34O12	[M-H]-	Olivil-4'-O-glucoside	Lignans and Coumarins	Lignans	76880-93-8	3	36084.8	27059.8	12297.6	131678	112070	115152	134674	164564	165964	-	-
mws0355	441.08	169.01	442.09	C22H18O10	[M-H]-	Catechin gallate*	Flavonoids	Flavanols	130405-40-2	3	13340	13340	16942.8	57571.7	35867.6	12090	46313.1	74502.2	82835.9	-	-
pmp000804	313.14	277.2	312.136	C19H20O4	[M+H]+	Isobavachalcone D	Flavonoids	Chalcones	-	2	705416	729173	617117	388941	433707	334671	598331	573772	595839	-	-
Zahp003766	597.15	303.05	596.138	C26H28O16	[M+H]+	Quercetin 3-O-glucoside 7-O-xyloside	Flavonoids	Flavonols	-	3	167701	181268	178712	114612	131866	143088	163856	200709	250225	-	-
pmn001640	449.07	316	450.08	C20H18O12	[M-H]-	Myricetin-3-O-arabinoside	Flavonoids	Flavonols	132679-85-7	3	9	9	9	9	9	9	9442.74	13340	10546.7	-	-
MWSmce265	247.09	229.09	246.089	C14H14O4	[M+H]+	Decursinol	Lignans and Coumarins	Coumarins	23458-02-8	3	816636	753303	693188	77571.9	133945	78250.7	74093.1	84940.8	74779.2	C09259	-
Lamn005183	479.16	317.1	480.164	C23H28O11	[M-H]-	Astraflavonoid C	Flavonoids	Other Flavonoids	-	2	29665.9	27649.3	26998.1	127066	113995	131581	120089	95113.4	99183.8	-	-
mws2118	435.13	167.04	436.137	C21H24O10	[M-H]-	Phloretin-2'-O-glucoside (Phlorizin)	Flavonoids	Chalcones	60-81-1	3	50176.7	49035.6	72333.6	114625	116302	117997	150322	143293	153828	C01604	ko01110
MWSHC20109	147.04	91.06	146.037	C9H6O2	[M+H]+	Coumarin	Lignans and Coumarins	Coumarins	91-64-5	2	648624	593462	568001	460247	453664	512286	597760	650336	465405	C05851	ko00999,ko01110
Zmyn003693	267.07	252.04	268.074	C16H12O4	[M-H]-	6-Hydroxy-2'-methoxyflavone	Flavonoids	Flavones	61546-59-6	3	55598.2	44524.5	46378.2	17883.7	15522.1	19466.9	13914	22681.6	21204.8	C15203	-
MWSHY0018	403.14	373.1	402.132	C21H22O8	[M+H]+	Nobiletin (5,6,7,8,3',4'-Hexamethoxyflavone)	Flavonoids	Flavones	478-01-3	3	24414.8	16030.6	20815.4	45001.2	43056.1	56164.3	37623.9	37115.7	32941.1	C10112	-
Wbwp010459	343.15	163.07	342.147	C20H22O5	[M+H]+	5-[(2r,3s,4s,5s)-5-(2h-1,3-benzodioxol-5-yl)-3,4-dimethyloxolan-2-yl]-2-methoxyphenol*	Lignans and Coumarins	Lignans	-	1	565830	270522	189270	211624	385989	542733	273377	505122	453451	-	-
Hmzp003994	479.12	317.08	478.111	C22H22O12	[M+H]+	Pedaliin*	Flavonoids	Flavones	22860-72-6	3	525480	938085	524791	108988	123744	126069	107584	109671	181790	-	-
MWSHC20155	191.04	176.01	192.042	C10H8O4	[M-H]-	Scopoletin (7-Hydroxy-6-methoxycoumarin)	Lignans and Coumarins	Coumarins	92-61-5	2	2.26155e+06	2.12128e+06	2.01974e+06	4.08898e+06	4.13902e+06	4.39973e+06	5.63972e+06	5.71306e+06	5.43838e+06	C01752	ko00999,ko01110
mws4173	207.07	192.04	206.058	C11H10O4	[M+H]+	5,7-Dimethoxycoumarin (Limettin)(Citropten)	Lignans and Coumarins	Coumarins	487-06-9	3	226937	239478	173609	128344	188192	147088	197005	179276	162148	-	-
Hmln003169	387.14	329.14	388.152	C21H24O7	[M-H]-	Trachelogenin	Lignans and Coumarins	Lignans	34209-69-3	2	104836	109697	113628	84572.9	80290.1	74151.1	89901.7	104144	101999	C10891	-
pmp000233	463.12	313.07	462.116	C22H22O11	[M+H]+	Swertiajaponin	Flavonoids	Flavones	6980-25-2	3	1670	3279.88	10005	7366.91	5005	1670	10005	11717.8	5005	C10187	-
Zmjp003291	595.17	433.12	594.159	C27H30O15	[M+H]+	Vitexin-2''-O-galactoside	Flavonoids	Flavones	-	3	9	9	9	3771.35	1670	10631.5	8732.55	7387.35	15092.4	-	-
pma0214	479.12	317.07	478.111	C22H22O12	[M+H]+	6-C-Methylquercetin-3-O-glucoside	Flavonoids	Flavonols	-	3	18724	20005	13340	6670	5005	16675	6670	35010	8468.23	-	-
mws1397	441.08	169.02	442.09	C22H18O10	[M-H]-	Epicatechin gallate*	Flavonoids	Flavanols	1257-08-5	3	17132.9	13340	15005	57530.6	35226.2	16118	60202.5	73149.4	101702	-	-
MWSHY0123	285.08	270.06	284.068	C16H12O5	[M+H]+	Wogonin (5,7-Dihydroxy-8-Methoxyflavone)	Flavonoids	Flavones	632-85-9	3	80213.3	103308	79903	61125.9	61517.6	53127.2	96418.5	63734	54250.4	C10197	-
Hmjp003123	479.08	303.06	478.075	C21H18O13	[M+H]+	Quercetin-5-O-glucuronide	Flavonoids	Flavonols	-	3	9	9	9	20005	9	18340	6670	23340	15005	-	-
pmp000878	447.13	411.11	446.121	C22H22O10	[M+H]+	Swertisin	Flavonoids	Flavones	6991-10-2	3	98370	177434	82194	191800	119147	245027	271083	148708	149936	C17835	-
pme1598	463.12	301.07	464.132	C22H24O11	[M-H]-	Hesperetin-5-O-glucoside	Flavonoids	Flavanones	69651-80-5	3	23058.5	10788.7	32491.4	29707.1	272779	34707.8	23577.4	37016.7	54946.1	-	-
Wbtp004961	303.05	229.05	302.043	C15H10O7	[M+H]+	1,2,4,5-tetrahydroxy-7-(hydroxymethyl)anthracene-9,10-dione	Flavonoids	Other Flavonoids	-	3	68929	111774	78652.2	25309.2	53089.9	81695	58350	135902	45010	-	-
Lmnp002762	639.2	477.14	638.185	C29H34O16	[M+H]+	Cirsimaritin-8-C-[glucosyl-(1-2)]-glucoside	Flavonoids	Flavones	-	3	13979.4	10182.7	23340.9	8340	10005	5692.73	10005	18730	5005	-	-
Lmmp003306	567.13	303.05	566.127	C25H26O15	[M+H]+	Quercetin-3-O-xylosyl(1→2)arabinoside	Flavonoids	Flavonols	-	3	8209.9	19447.3	5005	11670	15256.6	10005	9	9	9	-	-
Hmlp002821	495.08	319.04	494.07	C21H18O14	[M+H]+	Myricetin-3-O-glucuronide	Flavonoids	Flavonols	77363-65-6	3	10605.1	5005	13340	11422.2	13095.4	18340	5005	11456.4	7710.52	-	-
pme1611	433.11	313.07	434.121	C21H22O10	[M-H]-	Isohemiphloin	Flavonoids	Flavanones	3682-02-8	3	14783.1	12821.1	16803.1	30980.6	6670	9373.34	10174.1	7297.64	18104	-	-
Yamp001702	534.22	166.09	533.205	C30H31NO8	[M+H]+	1-O-Acetyl-N-desmethylrocaglamide	Flavonoids	Other Flavonoids	-	2	58161.9	39186.8	42245.8	61703.1	80093.7	74837.2	35321.9	70220	75379.2	-	-
MWSHY0162	627.16	303.06	626.148	C27H30O17	[M+H]+	Quercetin-3-O-sophoroside (Baimaside)	Flavonoids	Flavonols	18609-17-1	3	4298.29	8464.85	8903.78	7036.06	5404.08	3340	14857.1	4450.51	7740.03	C12667	ko01110
Lmfp003403	481.1	319.05	480.09	C21H20O13	[M+H]+	Quercetagetin-7-O-glucoside(Quercetagitrin)*	Flavonoids	Flavonols	548-75-4	3	18340	43481.8	14624.8	5005	18340	9	5627.59	11554.6	11670	-	-
Hmln002100	535.18	373.13	536.189	C26H32O12	[M-H]-	Nortrachelogenin-4-O-glucoside	Lignans and Coumarins	Lignans	33464-78-7	3	5005	4046.04	4842.53	6204.2	7387.35	18340	6670	7605.84	23955	-	-
MWSslk254	595.17	287.06	594.159	C27H30O15	[M+H]+	Kaempferol-3-O-glucorhamnoside*	Flavonoids	Flavonols	40437-72-7	3	23594.8	18697	41387.8	12484.2	172371	23340	13340	41014.6	58350	-	-
MEDP2111	315.12	279.23	314.115	C18H18O5	[M+H]+	2'-Hydroxy-4,4',6'-trimethoxychalcone	Flavonoids	Chalcones	3420-72-2	3	74731.6	64872.3	97654.6	23015.3	47112.2	48095.2	47500.9	50633.9	37603.7	-	-
Wagp007852	263.13	131.05	262.12	C15H18O4	[M+H]+	8-(3'-hydroxyisopentyl)-7-methoxycoumarin	Lignans and Coumarins	Coumarins	69219-24-5	2	16541.6	18511.5	21459.9	8402.69	6530.69	9568.11	7817.24	11855.5	8153.85	-	-
Zmhn003604	253.09	207.08	254.094	C16H14O3	[M-H]-	Magnaldehyde D	Lignans and Coumarins	Lignans	93753-33-4	2	20135.7	21958.6	27604.2	20889.2	20469.6	21924.2	38847.2	42001.7	35984.1	-	-
Cmsp004086	303.09	229.08	302.079	C16H14O6	[M+H]+	Dihydrokaempferide	Flavonoids	Flavanonols	137225-59-3	3	64432.7	102675	78049	50233	75674.5	33340	41680	31675	35010	-	-
Cmyp002064	463.12	301.08	462.116	C22H22O11	[M+H]+	Yuanhuanin*	Flavonoids	Flavones	83133-14-6	3	73355	23691.5	38874	24309.7	63571.9	50687	48824.5	41680	29169.7	-	-
mws1292	565.16	409.09	564.148	C26H28O14	[M+H]+	Isoschaftoside	Flavonoids	Flavones	52012-29-0	3	5005	6670	15103.3	5005	6165.39	1670	11670	10005	26156.8	-	-
MWSmce221	193.05	91.05	192.042	C10H8O4	[M+H]+	5,7-Dihydroxy-4-methylcoumarin	Lignans and Coumarins	Coumarins	2107-76-8	3	71269.4	58734.2	95103.1	55015	58154	72791	79488.5	107520	83801.1	-	-
Lazn006152	343.15	105.03	342.147	C20H22O5	[M+H]+	Isoshonanin	Lignans and Coumarins	Lignans	-	1	290206	289979	298187	310711	302447	286693	433021	398964	356654	-	-
Lmjp002596	597.14	303.05	596.138	C26H28O16	[M+H]+	Quercetin-3-O-sambubioside*	Flavonoids	Flavonols	83048-35-5	3	201258	162476	192052	125620	171126	131407	226493	224660	193470	C12637	-
mws0856	463.09	301.04	464.096	C21H20O12	[M-H]-	Quercetin-4'-O-glucoside (Spiraeoside)	Flavonoids	Flavonols	20229-56-5	3	15541.4	16188.8	8112.05	32326.1	295026	30304.6	56339.8	36354.1	50606.2	-	-
mws1434	431.1	311.05	432.106	C21H20O10	[M-H]-	Apigenin-6-C-glucoside (Isovitexin)	Flavonoids	Flavones	38953-85-4	3	6670	6524.02	10005	5373.35	8624.3	6688.68	16675	9361.34	9311.98	C01714	-
MWSmce498	579.17	271.07	578.164	C27H30O14	[M+H]+	Apigenin-7-O-neohesperidoside (Rhoifolin)	Flavonoids	Flavones	17306-46-6	3	6670	5005	6802.47	15005	15692.2	15005	25005	5480.24	10195.9	C12627	-
Zbxn003562	465.1	303.05	466.111	C21H22O12	[M-H]-	Taxifolin-2-O-glucoside	Flavonoids	Flavanonols	-	3	12686.1	10156.3	10873.2	28974.4	44073.9	20005	16509.6	36416.4	9223.69	-	-
pmn001378	519.19	357.14	520.194	C26H32O11	[M-H]-	Pinoresinol-4-O-glucoside*	Lignans and Coumarins	Lignans	41607-20-9	3	17219.3	18680	19562	8340	6670	4702.69	30360.1	10069	15005	C17529	-
mws0055	373.13	343.09	372.121	C20H20O7	[M+H]+	Tangeretin (4',5,6,7,8-Pentamethoxyflavone)	Flavonoids	Flavones	481-53-8	3	21586.1	25483.5	18593.5	43575.3	54699.1	45055.7	40124.8	50166.1	30105.5	C10190	-
MW0139750	609.17	305.07	608.174	C28H32O15	[M+H]+	Spinosin	Flavonoids	Flavones	72063-39-9	3	1.18061e+07	1.05179e+07	9.95395e+06	4.71763e+06	4.75416e+06	2.57322e+06	1.2628e+07	9.48894e+06	5.5421e+06	C17834	-
Lmfn003760	477.07	301.04	478.075	C21H18O13	[M-H]-	Quercetin-4'-O-glucuronide	Flavonoids	Flavonols	201463-36-7	3	9	9	9	25213.3	31970	46617.8	40644.1	52618.5	54638.4	-	-
Lmdp002969	481.1	319.06	480.09	C21H20O13	[M+H]+	Myricetin-3-O-galactoside*	Flavonoids	Flavonols	15648-86-9	3	26991.5	51680	50015	24507.6	43345	10005	14179.9	13340	16958.5	-	-
Xmyp005654	449.11	287.06	448.101	C21H20O11	[M+H]+	Kaempferol-4'-O-glucoside	Flavonoids	Flavonols	-	3	27279.1	48119.9	18340	25005	31675	21675	29558.1	41602.5	55015	-	-
Zmln002252	223.03	149.03	224.032	C10H8O6	[M-H]-	Sideretin (5,7,8-Trihydroxy-6-methoxycoumarin)	Lignans and Coumarins	Coumarins	-	2	37408.2	18653.3	36739	33976	40172	65386.7	59396.2	42628.2	52868.4	C22007	ko00999,ko01110
Lmfp004055	435.09	303.05	434.085	C20H18O11	[M+H]+	Morin-3-O-xyloside	Flavonoids	Flavonols	-	3	36675	13340	21675	45010	29745.2	19547.9	31675	15574.3	21874.2	-	-
Cmsp004305	493.21	163.08	492.2	C25H32O10	[M+H]+	(7S,8R-Threo-3',4,9'-trihydroxy-3-methoxy-4',7-epoxy-neolignan-9-O-rhamnoside	Lignans and Coumarins	Lignans	-	3	146790	131004	138696	217159	231764	299884	269987	283015	308654	-	-
MWSHY0046	465.1	303.05	464.096	C21H20O12	[M+H]+	Quercetin-3-O-glucoside (Isoquercitrin)*	Flavonoids	Flavonols	482-35-9	3	25005	20461.6	13340	22484	125331	23340	20760.2	36675	11046.9	C05623	ko01100,ko01110
Smgp004575	465.1	303.05	464.096	C21H20O12	[M+H]+	Quercetin-5-O-β-D-glucoside*	Flavonoids	Flavonols	-	3	25005	20461.6	13340	22484	125331	23340	20760.2	36675	11046.9	-	-
Cmpp003619	193.05	105.07	192.042	C10H8O4	[M+H]+	6,7-Dihydroxy-4-methylcoumarin	Lignans and Coumarins	Coumarins	529-84-0	3	26864.3	84335.4	38345	61311.9	61283.8	60020	55063.8	33340	61834	-	-
Zbhp004510	465.14	303.09	464.132	C22H24O11	[M+H]+	Hesperetin-3'-O-glucoside*	Flavonoids	Flavanones	-	3	17246.9	18737.4	17923.7	35198.8	542705	32411.6	13977	54616.9	60610	-	-
Lmsp004301	451.12	289.07	450.116	C21H22O11	[M+H]+	3',5,5',7-Tetrahydroxyflavanone-7-O-glucoside*	Flavonoids	Flavanones	-	3	33340	26649.3	38080.5	23340	25199.2	65020	63436	47095.5	41734.8	-	-
Cmxp003975	451.12	289.07	450.116	C21H22O11	[M+H]+	Okanin-4'-O-glucoside(Marein)*	Flavonoids	Chalcones	535-96-6	3	33340	26649.3	38080.5	23340	25199.2	65020	63436	47095.5	41734.8	-	-
Lmtp004044	597.14	303.04	596.138	C26H28O16	[M+H]+	Quercetin-3-O-apiosyl(1→2)galactoside*	Flavonoids	Flavonols	-	3	145113	213819	159565	112318	138612	95373.8	150020	203624	152283	-	-
Lmpp003465	481.1	319.04	480.09	C21H20O13	[M+H]+	Myricetin-3-O-β-D-glucoside*	Flavonoids	Flavonols	19833-12-6	3	18340	33173.4	8186.54	8340	11889.6	18340	19221.4	3340	6670	-	-
Lmtp002942	535.14	499.12	534.137	C25H26O13	[M+H]+	Apigenin-6,8-di-C-arabinoside*	Flavonoids	Flavones	-	3	30231.8	23340	23938.2	101373	33340	46680	44616.7	31675	117322	-	-
Lmtp002822	535.14	499.12	534.137	C25H26O13	[M+H]+	Apigenin-6-C-arabinoside-8-C-xyloside*	Flavonoids	Flavones	-	3	30231.8	23340	23938.2	101373	33340	46680	44616.7	31675	117322	-	-
mws0036	609.18	301.09	610.19	C28H34O15	[M-H]-	Hesperetin-7-O-rutinoside (Hesperidin)	Flavonoids	Flavanones	520-26-3	3	10964.5	8506.41	7898.37	12780	12752.5	16403.5	7895.86	10714.4	18828.8	C09755	-
Lmwp003442	449.11	287.06	448.101	C21H20O11	[M+H]+	Amoenin	Flavonoids	Flavonols	-	3	14879.8	44653.9	15005	11645.8	5005	18340	10005	16675	9062.53	-	-
Lmpp005784	465.1	333.07	464.096	C21H20O12	[M+H]+	6-Methoxyquercetin-3-O-Xyloside	Flavonoids	Flavonols	-	3	9438.72	15447.2	15005	55015	17234.5	5005	11670	8340	4252.25	-	-
Lmcp003788	479.12	317.06	478.111	C22H22O12	[M+H]+	Isotamarixin*	Flavonoids	Flavonols	-	3	639958	654694	1240385	116012	154090	145532	131469	190130	112517	-	-
Lmsp010393	359.11	298.09	358.105	C19H18O7	[M+H]+	Eupatorin-5-methylether (3'-hydroxy-5,6,7,4'-tetramethoxyflavone)	Flavonoids	Flavones	21764-09-0	3	70099.1	130051	139960	161053	169395	155891	170110	189524	201558	-	-
pmp000006	345.1	330.07	344.09	C18H16O7	[M+H]+	Eupatilin (5,7-Dihydroxy-3',4',6-Trimethoxyflavone)*	Flavonoids	Flavones	22368-21-4	3	32603.2	29702.6	35696.7	22771.9	17782.1	21839.2	19109.6	23073.3	17538.5	C10040	-
pmp000786	345.1	330.07	344.09	C18H16O7	[M+H]+	Eupatorin; 3',5-Dihydroxy-4',6,7-Trimethoxyflavone*	Flavonoids	Flavones	855-96-9	3	32603.2	29702.6	35696.7	22771.9	17782.1	21839.2	19109.6	23073.3	17538.5	-	-
pmp000593	595.17	287.06	594.159	C27H30O15	[M+H]+	Luteolin-7-O-rutinoside*	Flavonoids	Flavones	3563-98-2	3	9	16675	18607.4	11832.5	30181.4	8886.32	1670	12746.5	6309.21	-	-
Zmjp004852	509.13	347.08	508.122	C23H24O13	[M+H]+	5,6,3',4'-Tetrahydroxy-3,7-dimethoxyflavone-6-O-glucoside	Flavonoids	Flavones	-	3	20005	6670	16436	30010	6670	9	13441.2	11046.9	13340	-	-
Lmzn001894	461.07	285.04	462.08	C21H18O12	[M-H]-	Kaempferol-3-O-glucuronide	Flavonoids	Flavonols	22688-78-4	3	18769.4	5005	8095.11	28947.6	31661.5	15005	11938	15005	16675	-	-
Lmdp003286	465.1	303.06	464.096	C21H20O12	[M+H]+	Isohyperoside*	Flavonoids	Flavonols	35589-21-0	3	8079.79	23340	18340	70020	150854	46680	8500.25	19913.9	33800.4	-	-
pmp001310	627.16	303.1	626.148	C27H30O17	[M+H]+	6-Hydroxykaempferol-3,6-O-Diglucoside	Flavonoids	Flavonols	-	3	10005	18340	5005	3720.9	10874.2	7252.36	15005	15005	13340	-	-
MWSHY0174	291.09	139.04	290.079	C15H14O6	[M+H]+	Epicatechin	Flavonoids	Flavanols	490-46-0	3	20005	15005	2145.28	16675	10005	4450.08	20005	10005	25005	C09727	ko01100,ko01110
Lmtn002916	507.08	331.05	508.085	C22H20O14	[M-H]-	Mearnsetin-3-O-glucuronide	Flavonoids	Flavones	-	3	10005	7330.82	8049.37	8698.02	14073.4	10108.6	15384	27542.9	12138.1	-	-
Lmsp004450	359.15	131.05	358.142	C20H22O6	[M+H]+	Dehydrodiconiferyl alcohol	Lignans and Coumarins	Lignans	4263-87-0	3	11670	1670	11454.8	5005	15005	4250.25	7497.66	9468.73	10005	-	-
Lmhn004960	441.08	289.07	442.09	C22H18O10	[M-H]-	7-O-Galloyltricetiflavan	Flavonoids	Flavanols	-	3	2688.69	10546.8	12798	46145.7	32484.6	17945.4	35725.9	49444.7	57726.8	-	-
Zbsp004940	193.05	133.03	192.042	C10H8O4	[M+H]+	6-Hydroxy-7-methoxycoumarin	Lignans and Coumarins	Coumarins	-	3	22517.3	34309.8	21082.9	36924.8	62389.5	74337.9	45541	125648	106298	-	-
Wbtp004753	303.05	229.05	302.043	C15H10O7	[M+H]+	1,2,3,7,8-pentahydroxy-6-methylanthracene-9,10-dione	Flavonoids	Other Flavonoids	-	3	91159.1	129932	75478.3	16675	93875.7	51722.8	73355	75519.6	117956	-	-
pmp000980	549.2	387.14	548.189	C27H32O12	[M+H]+	Maohuoside A	Flavonoids	Flavonols	128988-55-6	3	24703.3	38345	8210.77	13340	9177.19	1670	18340	6670	13340	-	-
MWSHY0190	609.18	301.08	608.174	C28H32O15	[M+H]+	Diosmetin-7-O-rutinoside (Diosmin)	Flavonoids	Flavones	520-27-4	3	59232.9	44170.9	35672.5	16895.9	199062	37075.3	9753.9	40611.1	14205	C10039	-
pmb3023	449.11	287.06	450.116	C21H22O11	[M-H]-	Eriodictyol-8-C-glucoside*	Flavonoids	Flavanones	1023271-51-3	3	1310.62	6403.7	13340	7767.88	16894.9	8340	9768.36	6670	5829.88	-	-
Lmtn002796	449.11	287.06	450.116	C21H22O11	[M-H]-	Aromadendrin-7-O-glucoside*	Flavonoids	Flavanonols	28189-90-4	3	1310.62	6403.7	13340	7767.88	16894.9	8340	9768.36	6670	5829.88	-	-
Zbpp001877	625.18	317.07	624.169	C28H32O16	[M+H]+	Isorhamnetin-3-O-rutinoside	Flavonoids	Flavonols	-	3	13340	13340	12712.1	15005	20419.8	3340	16675	21675	11670	-	-
pmp000239	595.13	505.09	594.122	C26H26O16	[M+H]+	Luteolin-6-C-(5''-glucuronyl)xyloside	Flavonoids	Flavones	-	3	10005	26675	17286.9	9	9	9	9	21675	11670	-	-
Lmcp003402	479.12	317.06	478.111	C22H22O12	[M+H]+	Tamarixetin-3-O-glucoside (Tamarixin)	Flavonoids	Flavonols	27542-39-8	3	240460	273999	131219	9	9	9	69187.4	108745	15005	-	-
Lmzp002365	465.14	303.09	464.132	C22H24O11	[M+H]+	Hesperetin-7-O-glucoside*	Flavonoids	Flavanones	31712-49-9	3	13340	24320	11670	16675	26675	7949.77	6670	12021	15005.6	C16422	-
Lmzp002315	279.09	243.1	278.115	C15H18O5	[M+H]+	Meranzin hydrate	Lignans and Coumarins	Coumarins	5875-49-0	2	10005	3340	18340	39390.9	43820.3	32030	69253.4	13340	18340	-	-
mws0046	579.17	271.06	580.179	C27H32O14	[M-H]-	Naringenin-7-O-Neohesperidoside(Naringin)*	Flavonoids	Flavanones	10236-47-2	3	6889.24	11670	5005	3456.5	19266.1	14478.6	5005	15005	11684.7	C09789	-
mws1066	579.17	271.06	580.179	C27H32O14	[M-H]-	Naringenin-7-O-Rutinoside(Narirutin)*	Flavonoids	Flavanones	14259-46-2	3	6889.24	11670	5005	3456.5	19266.1	14478.6	5005	15005	11684.7	C09793	-
Wahp004841	465.14	303.09	464.131	C22H24O11	[M+H]+	Homeriodictyol-7-O-β-O-glucoside*	Flavonoids	Flavanones	-	3	20005	13730.3	26675	34819.1	179904	17765.4	38019.9	60390.6	39402.9	-	-
Lmnp002845	463.13	343.09	462.116	C22H22O11	[M+H]+	Hispidulin-8-C-glucoside	Flavonoids	Flavones	-	3	18340	32054.6	17254.3	86700	56069.5	65266.8	100040	42241.6	49920.6	-	-
pmn001583	609.15	300.03	610.153	C27H30O16	[M-H]-	Quercetin-3-O-robinobioside	Flavonoids	Flavonols	52525-35-6	3	6633.31	10005	9330.66	9330.66	26642.7	7334.49	7342.92	5308.64	17251.3	-	-
Zmzp002265	643.15	481.1	642.143	C27H30O18	[M+H]+	artemisidin A	Flavonoids	Flavones	-	3	40532.2	81447.4	41206.8	48345	40626.4	22051.3	16675	17150.2	53810.3	-	-
pme3227	579.17	433.11	578.164	C27H30O14	[M+H]+	Vitexin-2''-O-rhamnoside	Flavonoids	Flavones	64820-99-1	3	5005	18340	28340	3340	9	13077.9	14640.2	11670	23847.5	C12628	-
MWSHY0061	595.16	287.06	594.159	C27H30O15	[M+H]+	Kaempferol-3-O-neohesperidoside*	Flavonoids	Flavonols	32602-81-6	3	20005	8340	51680	31762.5	126335	33363.4	15005	48166.3	10536.5	-	-
Wagp007853	263.13	189.05	262.12	C15H18O4	[M+H]+	Dihydrosuberenol	Lignans and Coumarins	Coumarins	-	2	14509.6	20715.5	50299.6	13195.5	17275.9	8578.97	21842.8	9191.45	20005	-	-
Zmhp002431	595.17	433.11	594.159	C27H30O15	[M+H]+	saffloquinoside A	Flavonoids	Chalcones	-	3	28340	15005	19667.9	1293.18	13966.2	20005	1331.64	10424.9	7735.87	-	-
Lmsp004670	595.17	287.06	594.159	C27H30O15	[M+H]+	Kaempferol-3-O-glucoside-7-O-rhamnoside*	Flavonoids	Flavonols	2392-95-2	3	66755.8	23340	36076.9	8340	145054	23216.6	29639.8	11098.2	17760.5	-	-
pmp000237	579.13	283.06	578.127	C26H26O15	[M+H]+	Apigenin-6-C-(2''-glucuronyl)xyloside	Flavonoids	Flavones	-	3	10005	8942.58	6670	10005	4746.74	1670	11670	6483.24	20481.3	-	-
MWSHC20172	193.05	178.03	192.042	C10H8O4	[M+H]+	Isoscopoletin (6-Hydroxy-7-Methoxycoumarin)	Lignans and Coumarins	Coumarins	776-86-3	3	76185.8	31859.1	60020	26675	15005	40234	48345	48239.3	25005	C18079	ko00999
Hmzp004605	463.13	301.08	462.116	C22H22O11	[M+H]+	Ladanetin-6-O-β-D-glucosid*	Flavonoids	Flavones	-	3	13451.3	23667.1	11670	38345	26613.6	45010	20383.2	43345	18972.7	-	-
Wcfp003437	325.14	175.07	324.136	C20H20O4	[M+H]+	3-Prenyl-4,2',4'-Trihydroxychalcone	Flavonoids	Chalcones	202815-28-9	3	15005	4109.08	18340	8207.43	11670	10625.6	21245.8	6670	22838.1	-	-
Lmlp005572	433.11	271.06	432.106	C21H20O10	[M+H]+	Galangin-7-O-glucoside	Flavonoids	Flavones	-	3	15024.9	18045.2	23340	28340	23427	8340	32198.6	25005	33340	-	-
Hmgp002036	479.12	317.06	478.111	C22H22O12	[M+H]+	Nepetin-7-O-glucoside(Nepitrin)*	Flavonoids	Flavones	569-90-4	3	29802.9	6670	29065.8	33340	10005	17234.5	8678.49	24593.9	11670	-	-
Lmjp003295	479.12	317.07	478.111	C22H22O12	[M+H]+	6-Methoxykaempferol-3-O-glucoside*	Flavonoids	Flavonols	63422-27-5	3	9	9	9	9	9	9	28429	13340	11871.9	-	-
Zbpp001992	479.12	317.07	478.111	C22H22O12	[M+H]+	Isorhamnetin-3-O-Glucoside*	Flavonoids	Flavonols	5041-82-7	3	9	9	9	9	9	9	28429	13340	11871.9	-	-
